# Supplementary material for: Cellular acidosis triggers human MondoA transcriptional activity by driving mitochondrial ATP production
Source: eLife. 2019 Feb 5;8:e40199. doi: 10.7554/eLife.40199 (PMC6363388; doi:10.7554/eLife.40199)
Supplement: Figure 6—source data 1. [file elife-40199-fig6-data1.xlsx]

## Sheet: Regulated genes
		baseMean	log2FoldChange	lfcSE	stat	pvalue	padj	-log10_padj
ENSG00000223812	AC073365.1	87.2185	-4.44914	0.424467	-10.4817	1.04846e-25	2.32149e-23	22.6342
ENSG00000103175	WFDC1	135.79	-3.97969	0.305606	-13.0223	9.13782e-39	4.28001e-36	35.3686
ENSG00000187955	COL14A1	469.075	-3.64988	0.15748	-23.1768	7.79761e-119	3.16531e-115	114.5
ENSG00000135333	EPHA7	380.18	-3.40382	0.166203	-20.4799	3.25049e-93	5.65493e-90	89.2476
ENSG00000180875	GREM2	47.9117	-3.34382	0.457634	-7.30674	2.73701e-13	2.26744e-11	10.6445
ENSG00000211445	GPX3	121.393	-3.16234	0.281737	-11.2244	3.09314e-29	8.96864e-27	26.0473
ENSG00000114854	TNNC1	196.867	-2.75178	0.208075	-13.2249	6.29796e-40	3.19569e-37	36.4954
ENSG00000173702	MUC13	117.028	-2.48512	0.272324	-9.12562	7.13297e-20	1.1582e-17	16.9362
ENSG00000103485	QPRT	113.506	-2.38622	0.26308	-9.07031	1.18677e-19	1.85289e-17	16.7322
ENSG00000185352	HS6ST3	317.512	-2.36956	0.158961	-14.9066	2.98599e-50	2.27271e-47	46.6435
ENSG00000152580	IGSF10	635.706	-2.18791	0.113802	-19.2256	2.25878e-82	3.43843e-79	78.4636
ENSG00000115461	IGFBP5	179.953	-2.14123	0.212395	-10.0814	6.68013e-24	1.35584e-21	20.8678
ENSG00000171246	NPTX1	656.559	-2.00483	0.109089	-18.3779	1.97346e-75	2.67031e-72	71.5734
ENSG00000128918	ALDH1A2	187.692	-1.95142	0.19901	-9.80562	1.06487e-22	1.99507e-20	19.7
ENSG00000141750	STAC2	238.672	-1.92816	0.174301	-11.0623	1.91234e-28	4.95499e-26	25.305
ENSG00000243232	PCDHAC2	123.342	-1.78132	0.237593	-7.49735	6.51218e-14	5.96281e-12	11.2245
ENSG00000109846	CRYAB	201.973	-1.70804	0.185895	-9.18822	3.99394e-20	6.7553e-18	17.1704
ENSG00000102935	ZNF423	159.809	-1.68399	0.219532	-7.67081	1.70909e-14	1.70601e-12	11.768
ENSG00000188517	COL25A1	420.827	-1.59049	0.132772	-11.9791	4.57138e-33	1.59058e-30	29.7984
ENSG00000135346	CGA	245.179	-1.55103	0.171524	-9.04265	1.52922e-19	2.35733e-17	16.6276
ENSG00000178695	KCTD12	1780.05	-1.52508	0.0704339	-21.6526	5.73924e-104	1.39785e-100	99.8545
ENSG00000103888	CEMIP	189.021	-1.47581	0.205136	-7.19428	6.27915e-13	5.13205e-11	10.2897
ENSG00000101680	LAMA1	476.057	-1.42261	0.122582	-11.6054	3.86808e-31	1.23962e-28	27.9067
ENSG00000155816	FMN2	226.245	-1.38809	0.173554	-7.99802	1.26432e-15	1.45253e-13	12.8379
ENSG00000168743	NPNT	417.544	-1.37598	0.128648	-10.6957	1.06612e-26	2.4043e-24	23.619
ENSG00000065534	MYLK	223.048	-1.34695	0.177221	-7.6004	2.95224e-14	2.89938e-12	11.5377
ENSG00000133110	POSTN	841.288	-1.32788	0.0929711	-14.2827	2.80479e-46	2.00922e-43	42.697
ENSG00000004799	PDK4	335.298	-1.30334	0.142997	-9.11439	7.9112e-20	1.26767e-17	16.897
ENSG00000154217	PITPNC1	329.576	-1.25749	0.150103	-8.37749	5.40675e-17	6.71872e-15	14.1727
ENSG00000106333	PCOLCE	337.48	-1.25376	0.143727	-8.72322	2.704e-18	3.6186e-16	15.4415
ENSG00000140092	FBLN5	331.732	-1.2526	0.143557	-8.72546	2.65106e-18	3.61678e-16	15.4417
ENSG00000169418	NPR1	642.501	-1.23294	0.108836	-11.3284	9.48873e-30	2.88884e-27	26.5393
ENSG00000168542	COL3A1	17680.6	-1.10585	0.0393688	-28.0895	1.31767e-173	8.02329e-170	169.096
ENSG00000113448	PDE4D	1387.91	-1.05715	0.0748868	-14.1167	2.99875e-45	2.02882e-42	41.6928
ENSG00000145703	IQGAP2	859.795	-1.00741	0.0909489	-11.0766	1.62903e-28	4.31268e-26	25.3653
ENSG00000119938	PPP1R3C	533.675	-0.984813	0.112401	-8.76157	1.92549e-18	2.66462e-16	15.5744
ENSG00000131370	SH3BP5	1144.99	-0.984543	0.0808939	-12.1708	4.44792e-34	1.59314e-31	30.7977
ENSG00000021826	CPS1	2181.91	-0.968495	0.064155	-15.0962	1.71625e-51	1.49289e-48	47.826
ENSG00000006016	CRLF1	1824.67	-0.950401	0.0676924	-14.04	8.8734e-45	5.68738e-42	41.2451
ENSG00000181143	MUC16	399.205	-0.942164	0.131457	-7.16708	7.66154e-13	6.13831e-11	10.212
ENSG00000105825	TFPI2	1142.65	-0.93763	0.0810234	-11.5723	5.69066e-31	1.77694e-28	27.7503
ENSG00000137809	ITGA11	8525.12	-0.895861	0.0437049	-20.4979	2.24647e-93	4.55958e-90	89.3411
ENSG00000136235	GPNMB	560.106	-0.871869	0.115211	-7.5676	3.80181e-14	3.67448e-12	11.4348
ENSG00000151632	AKR1C2	2137.66	-0.859998	0.0728074	-11.812	3.38594e-32	1.14539e-29	28.941
ENSG00000135525	MAP7	810.001	-0.855506	0.0960076	-8.91082	5.06567e-19	7.4325e-17	16.1289
ENSG00000173227	SYT12	643.759	-0.83173	0.103436	-8.041	8.911e-16	1.04344e-13	12.9815
ENSG00000165272	AQP3	936.388	-0.812759	0.0872293	-9.3175	1.19118e-20	2.04313e-18	17.6897
ENSG00000178172	SPINK6	3096.36	-0.78429	0.06058	-12.9463	2.46405e-38	1.11138e-35	34.9541
ENSG00000172346	CSDC2	638.579	-0.737112	0.103705	-7.10778	1.17921e-12	9.03168e-11	10.0442
ENSG00000132640	BTBD3	2891.25	-0.726751	0.0582538	-12.4756	1.0145e-35	4.26021e-33	32.3706
ENSG00000067064	IDI1	1126.79	-0.726644	0.0852134	-8.52734	1.49746e-17	1.94e-15	14.7122
ENSG00000150995	ITPR1	1053.43	-0.717368	0.083666	-8.57419	9.97876e-18	1.32088e-15	14.8791
ENSG00000169439	SDC2	1926	-0.701113	0.065327	-10.7324	7.17456e-27	1.68023e-24	23.7746
ENSG00000152767	FARP1	884.876	-0.695234	0.0914969	-7.59845	2.997e-14	2.91979e-12	11.5346
ENSG00000139329	LUM	1828.42	-0.682942	0.0667173	-10.2364	1.36271e-24	2.91141e-22	21.5359
ENSG00000127920	GNG11	4114.05	-0.679248	0.055569	-12.2235	2.32805e-34	8.5912e-32	31.0659
ENSG00000171604	CXXC5	1044.62	-0.675432	0.0879348	-7.68105	1.57791e-14	1.60132e-12	11.7955
ENSG00000108515	ENO3	830.681	-0.65546	0.0919884	-7.12547	1.03727e-12	8.04577e-11	10.0944
ENSG00000112245	PTP4A1	8575.24	-0.64842	0.0858977	-7.54874	4.3948e-14	4.18124e-12	11.3787
ENSG00000109929	SC5D	3237.76	-0.614981	0.0551425	-11.1526	6.95542e-29	1.88229e-26	25.7253
ENSG00000109881	CCDC34	1512.26	-0.588034	0.0713247	-8.24447	1.65897e-16	2.00029e-14	13.6989
ENSG00000168209	DDIT4	1591.02	-0.587418	0.0704267	-8.34085	7.37603e-17	9.07327e-15	14.0422
ENSG00000205336	ADGRG1	5187.65	-0.586784	0.047538	-12.3435	5.28326e-35	2.14465e-32	31.6686
ENSG00000242265	PEG10	3000.07	-0.581181	0.0577692	-10.0604	8.26688e-24	1.65039e-21	20.7824
ENSG00000138061	CYP1B1	1720.98	-0.580283	0.0682	-8.50855	1.76123e-17	2.23419e-15	14.6509
ENSG00000120885	CLU	9309.28	-0.568532	0.0464337	-12.244	1.80983e-34	6.88755e-32	31.1619
ENSG00000134824	FADS2	1222.47	-0.557379	0.0779749	-7.14818	8.79331e-13	6.95357e-11	10.1578
ENSG00000163453	IGFBP7	13769.1	-0.548902	0.0490059	-11.2007	4.04348e-29	1.14515e-26	25.9411
ENSG00000168077	SCARA3	3720.65	-0.532874	0.0527253	-10.1066	5.16379e-24	1.06584e-21	20.9723
ENSG00000163430	FSTL1	7639.29	-0.530933	0.0453303	-11.7126	1.09915e-31	3.61768e-29	28.4416
ENSG00000116711	PLA2G4A	1573.31	-0.520698	0.0708918	-7.34496	2.0582e-13	1.74061e-11	10.7593
ENSG00000172572	PDE3A	4495.67	-0.515606	0.0496081	-10.3936	2.6522e-25	5.76758e-23	22.239
ENSG00000185585	OLFML2A	2257.77	-0.476216	0.0621752	-7.65926	1.87004e-14	1.85149e-12	11.7325
ENSG00000166033	HTRA1	3572.02	-0.471006	0.0581451	-8.10054	5.47152e-16	6.46914e-14	13.1892
ENSG00000099194	SCD	8094.8	-0.436237	0.0437571	-9.96951	2.07241e-23	4.006e-21	20.3973
ENSG00000124172	ATP5F1E	4625.11	-0.433721	0.0578286	-7.50011	6.37661e-14	5.8829e-12	11.2304
ENSG00000050405	LIMA1	3183.79	-0.427159	0.0575524	-7.42209	1.15283e-13	1.02476e-11	10.9894
ENSG00000197043	ANXA6	3122.38	-0.422921	0.0578169	-7.31484	2.57695e-13	2.16429e-11	10.6647
ENSG00000130638	ATXN10	2869.25	-0.415112	0.0563511	-7.36653	1.75129e-13	1.49141e-11	10.8264
ENSG00000170421	KRT8	16831.3	-0.40303	0.0407279	-9.89568	4.34642e-23	8.27043e-21	20.0825
ENSG00000081052	COL4A4	3478.79	-0.395753	0.0537038	-7.36918	1.71683e-13	1.47237e-11	10.832
ENSG00000149591	TAGLN	7469.82	-0.385062	0.0439347	-8.76442	1.87748e-18	2.62804e-16	15.5804
ENSG00000198732	SMOC1	4011.47	-0.371062	0.0516099	-7.18974	6.49152e-13	5.23535e-11	10.2811
ENSG00000164032	H2AFZ	6318.79	-0.362221	0.046566	-7.77866	7.32953e-15	7.76165e-13	12.11
ENSG00000210082	MT-RNR2	102424	-0.347439	0.0347313	-10.0036	1.4693e-23	2.886e-21	20.5397
ENSG00000168036	CTNNB1	8472.31	-0.334352	0.0424716	-7.87237	3.47983e-15	3.88783e-13	12.4103
ENSG00000133112	TPT1	12139.7	-0.326287	0.0423633	-7.70212	1.33824e-14	1.3695e-12	11.8634
ENSG00000111716	LDHB	18033.1	-0.309973	0.0399383	-7.76129	8.40668e-15	8.82556e-13	12.0543
ENSG00000166710	B2M	19695.1	-0.27312	0.0373751	-7.30754	2.72079e-13	2.26744e-11	10.6445
ENSG00000120708	TGFBI	121774	0.303484	0.0336594	9.01631	1.94534e-19	2.92474e-17	16.5339
ENSG00000136068	FLNB	18830.3	0.316601	0.0422898	7.48647	7.07528e-14	6.43005e-12	11.1918
ENSG00000135862	LAMC1	14362	0.316792	0.042956	7.37479	1.64606e-13	1.42168e-11	10.8472
ENSG00000196924	FLNA	119611	0.320025	0.0409261	7.81959	5.29961e-15	5.71139e-13	12.2433
ENSG00000113657	DPYSL3	8179.97	0.326564	0.0425491	7.67499	1.65426e-14	1.66492e-12	11.7786
ENSG00000152377	SPOCK1	12610.6	0.331088	0.0422571	7.83509	4.68513e-15	5.09424e-13	12.2929
ENSG00000137801	THBS1	50982.3	0.333488	0.0400251	8.33196	7.9512e-17	9.68297e-15	14.014
ENSG00000184216	IRAK1	5891.14	0.34337	0.0457797	7.50048	6.35829e-14	5.8829e-12	11.2304
ENSG00000145817	YIPF5	5819.98	0.363092	0.0489874	7.41195	1.24457e-13	1.09829e-11	10.9593
ENSG00000136026	CKAP4	4692.85	0.364603	0.0489051	7.45531	8.96595e-14	8.08795e-12	11.0922
ENSG00000147065	MSN	21925	0.365682	0.0415123	8.80899	1.26273e-18	1.78809e-16	15.7476
ENSG00000173706	HEG1	4577.63	0.373412	0.0523188	7.13723	9.52274e-13	7.4818e-11	10.126
ENSG00000131711	MAP1B	8915.47	0.385453	0.049747	7.74827	9.31516e-15	9.69573e-13	12.0134
ENSG00000168685	IL7R	3531.71	0.398124	0.053545	7.43532	1.04314e-13	9.3407e-12	11.0296
ENSG00000170558	CDH2	8594.93	0.399454	0.0476494	8.38319	5.15101e-17	6.4669e-15	14.1893
ENSG00000102172	SMS	2655.03	0.41593	0.0583063	7.13352	9.78325e-13	7.63721e-11	10.1171
ENSG00000161638	ITGA5	18143	0.418271	0.0446738	9.36279	7.7662e-21	1.37068e-18	17.8631
ENSG00000145901	TNIP1	3000.2	0.458504	0.0637538	7.19179	6.39477e-13	5.1917e-11	10.2847
ENSG00000149177	PTPRJ	3986.76	0.460325	0.0527622	8.72453	2.67293e-18	3.61678e-16	15.4417
ENSG00000130635	COL5A1	61290.6	0.477284	0.0363027	13.1473	1.7628e-39	8.58693e-37	36.0662
ENSG00000117525	F3	2302.67	0.483034	0.0653268	7.39412	1.42349e-13	1.23824e-11	10.9072
ENSG00000101210	EEF1A2	1933.59	0.486201	0.0680152	7.14842	8.77849e-13	6.95357e-11	10.1578
ENSG00000113739	STC2	5011.45	0.490824	0.0484646	10.1275	4.17281e-24	8.76146e-22	21.0574
ENSG00000134013	LOXL2	2839.07	0.491455	0.0575135	8.54504	1.28488e-17	1.68251e-15	14.774
ENSG00000177169	ULK1	1655.8	0.492136	0.0692207	7.10966	1.16329e-12	8.96614e-11	10.0474
ENSG00000026508	CD44	9593.32	0.502246	0.0456367	11.0053	3.60333e-28	9.14196e-26	25.039
ENSG00000158825	CDA	2043.21	0.507858	0.0640141	7.93353	2.13001e-15	2.42422e-13	12.6154
ENSG00000107130	NCS1	3135.05	0.5151	0.0561332	9.17639	4.45791e-20	7.43677e-18	17.1286
ENSG00000135052	GOLM1	1893.03	0.518703	0.0660101	7.85793	3.90543e-15	4.28471e-13	12.3681
ENSG00000115380	EFEMP1	3545.73	0.528384	0.0566108	9.33362	1.02316e-20	1.78e-18	17.7496
ENSG00000038382	TRIO	18495	0.543059	0.0409811	13.2515	4.42467e-40	2.34277e-37	36.6303
ENSG00000013588	GPRC5A	5005.86	0.546766	0.0497735	10.9851	4.50818e-28	1.12042e-25	24.9506
ENSG00000147010	SH3KBP1	2328.08	0.554532	0.0617954	8.97368	2.86777e-19	4.25899e-17	16.3707
ENSG00000116260	QSOX1	2345.26	0.556419	0.0611247	9.10301	8.78638e-20	1.38962e-17	16.8571
ENSG00000087245	MMP2	4583.42	0.558693	0.049382	11.3137	1.12268e-29	3.33464e-27	26.477
ENSG00000145555	MYO10	18000.4	0.561016	0.0412039	13.6156	3.23368e-42	1.87522e-39	38.7269
ENSG00000272398	CD24	3025.05	0.628447	0.058574	10.7291	7.43103e-27	1.70745e-24	23.7677
ENSG00000128591	FLNC	5596.54	0.654525	0.0485801	13.4731	2.25131e-41	1.2462e-38	37.9044
ENSG00000029153	ARNTL2	1000.27	0.669525	0.0869076	7.70387	1.32004e-14	1.36232e-12	11.8657
ENSG00000139926	FRMD6	2221.56	0.672407	0.0623306	10.7878	3.93291e-27	9.57898e-25	24.0187
ENSG00000150687	PRSS23	7908.01	0.672413	0.0446631	15.0552	3.19033e-51	2.59012e-48	47.5867
ENSG00000133216	EPHB2	1795.5	0.672599	0.0697336	9.64526	5.14798e-22	9.21943e-20	19.0353
ENSG00000041982	TNC	2482.85	0.685852	0.0614843	11.1549	6.77537e-29	1.87524e-26	25.7269
ENSG00000130558	OLFM1	989.54	0.777823	0.0880427	8.83461	1.00451e-18	1.43917e-16	15.8419
ENSG00000128510	CPA4	676.693	0.790901	0.101303	7.80731	5.84233e-15	6.24104e-13	12.2047
ENSG00000164236	ANKRD33B	552.064	0.825405	0.111575	7.39775	1.3851e-13	1.21351e-11	10.916
ENSG00000166897	ELFN2	831.208	0.827305	0.0970665	8.52307	1.55376e-17	1.99175e-15	14.7008
ENSG00000196562	SULF2	848.16	0.867503	0.0981355	8.83985	9.585e-19	1.3896e-16	15.8571
ENSG00000162512	SDC3	570.407	0.892263	0.113362	7.8709	3.52103e-15	3.8981e-13	12.4091
ENSG00000173210	ABLIM3	2204.28	0.970989	0.0640333	15.1638	6.14012e-52	5.75187e-49	48.2402
ENSG00000116962	NID1	1195.66	0.983124	0.0798934	12.3054	8.46685e-35	3.32611e-32	31.4781
ENSG00000008517	IL32	529.629	1.09805	0.121711	9.02178	1.85065e-19	2.81716e-17	16.5502
ENSG00000169429	CXCL8	312.511	1.14832	0.15183	7.56316	3.93408e-14	3.77238e-12	11.4234
ENSG00000106366	SERPINE1	18095.2	1.15697	0.0405506	28.5315	4.76071e-179	5.79759e-175	174.237
ENSG00000107984	DKK1	321.568	1.17537	0.146657	8.01445	1.10633e-15	1.28313e-13	12.8917
ENSG00000165029	ABCA1	271.163	1.18707	0.164141	7.23199	4.75959e-13	3.91637e-11	10.4071
ENSG00000174640	SLCO2A1	250.798	1.24501	0.165403	7.52714	5.18628e-14	4.85834e-12	11.3135
ENSG00000175727	MLXIP	773.318	1.26264	0.0981502	12.8643	7.14659e-38	3.10826e-35	34.5075
ENSG00000157613	CREB3L1	952.618	1.26773	0.0904327	14.0184	1.20218e-44	7.32004e-42	41.1355
ENSG00000138623	SEMA7A	281.62	1.27581	0.162	7.87534	3.39809e-15	3.83166e-13	12.4166
ENSG00000125730	C3	1553.61	1.29733	0.0754338	17.1983	2.73296e-66	2.7735e-63	62.557
ENSG00000167191	GPRC5B	390.663	1.31374	0.135323	9.70816	2.78329e-22	5.05894e-20	19.2959
ENSG00000136244	IL6	236.279	1.32831	0.176182	7.53944	4.71976e-14	4.4556e-12	11.3511
ENSG00000198286	CARD11	312.679	1.36893	0.149867	9.13431	6.58269e-20	1.0833e-17	16.9653
ENSG00000166825	ANPEP	1365.76	1.46038	0.079906	18.2762	1.27983e-74	1.55857e-71	70.8073
ENSG00000147394	ZNF185	399.874	1.48116	0.137555	10.7678	4.88636e-27	1.16679e-24	23.933
ENSG00000142156	COL6A1	236.363	1.54708	0.188708	8.19827	2.43866e-16	2.91157e-14	13.5359
ENSG00000047936	ROS1	130.839	2.53935	0.260396	9.75187	1.811e-22	3.34157e-20	19.476
ENSG00000140450	ARRDC4	284.487	5.09182	0.295864	17.21	2.23401e-66	2.47325e-63	62.6067
ENSG00000265972	TXNIP	1143.55	7.94776	0.357563	22.2276	1.85954e-109	5.66138e-106	105.247

## Sheet: Regulated pathways
Downregulated			Upregualted
Reactome Pathways	p-value	FDR	Reactome Pathways	p-value	FDR
Extracellular matrix organization	5.36e-07	5.31e-05	Regulation of Insulin-like Growth Factor (IGF) transport and uptake by Insulin-like Growth Factor Binding Proteins (IGFBPs)	1.1e-11	7.72e-10
Collagen biosynthesis and modifying enzymes	3.33e-05	0.00165	Post-translational protein phosphorylation	6.22e-11	2.18e-09
Collagen chain trimerization	9.9e-05	0.00327	Extracellular matrix organization	6.7e-10	1.56e-08
Collagen formation	0.000145	0.00358	Axon guidance	7.32e-08	1.28e-06
Activation of gene expression by SREBF (SREBP)	0.000386	0.00764	Developmental Biology	6.82e-07	9.55e-06
Regulation of cholesterol biosynthesis by SREBP (SREBF)	0.000654	0.0096	Non-integrin membrane-ECM interactions	4.24e-05	0.000495
Metabolism of steroids	0.000679	0.0096	Syndecan interactions	0.000105	0.000973
Opioid Signalling	0.00104	0.0129	L1CAM interactions	0.000111	0.000973
Platelet homeostasis	0.00148	0.0145	Integrin cell surface interactions	0.000251	0.00195
Metabolism	0.0015	0.0145	Netrin-1 signaling	0.000914	0.0064
RHO GTPases activate IQGAPs	0.00161	0.0145	Degradation of the extracellular matrix	0.00145	0.00925
Post-translational protein phosphorylation	0.003	0.0233	DCC mediated attractive signaling	0.00217	0.0122
Ca2+ pathway	0.00312	0.0233	ECM proteoglycans	0.00226	0.0122
Metabolism of carbohydrates	0.0033	0.0233	Cell-extracellular matrix interactions	0.00248	0.0124
Glycosaminoglycan metabolism	0.00424	0.026	Signaling by MET	0.00289	0.0135
cGMP effects	0.00436	0.026	Platelet degranulation	0.00308	0.0135
Muscle contraction	0.00446	0.026	Response to elevated platelet cytosolic Ca2+	0.00353	0.0145
Regulation of Insulin-like Growth Factor (IGF) transport and uptake by Insulin-like Growth Factor Binding Proteins (IGFBPs)	0.00505	0.0278	Negative regulation of MET activity	0.00427	0.0166
Integrin cell surface interactions	0.0058	0.0302	Laminin interactions	0.00511	0.0188
ADP signalling through P2Y purinoceptor 1	0.00771	0.0359	Neutrophil degranulation	0.00715	0.025
Nitric oxide stimulates guanylate cyclase	0.00835	0.0359	Immune System	0.00782	0.0256
Cholesterol biosynthesis	0.00835	0.0359	Cell junction organization	0.00806	0.0256
Termination of O-glycan biosynthesis	0.00835	0.0359	Collagen formation	0.00883	0.0269
Signaling by BMP	0.00901	0.0372	Innate Immune System	0.00924	0.0269
GO Pathways	p-value	FDR	GO Pathways	p-value	FDR
GO:0071363 cellular response to growth factor stimulus	3.56e-05	0.00727	GO:0000904 cell morphogenesis involved in differentiation	1.15e-06	0.000159
GO:0060414 aorta smooth muscle tissue morphogenesis	6.11e-05	0.00727	GO:0009967 positive regulation of signal transduction	1.55e-06	0.000159
GO:0046394 carboxylic acid biosynthetic process	0.000116	0.00727	GO:0001819 positive regulation of cytokine production	1.96e-06	0.000159
GO:0033559 unsaturated fatty acid metabolic process	0.000117	0.00727	GO:0045597 positive regulation of cell differentiation	3.1e-06	0.000188
GO:0048699 generation of neurons	0.000687	0.0221	GO:1902531 regulation of intracellular signal transduction	5.49e-06	0.000197
GO:0007178 transmembrane receptor protein serine/threonine kinase signaling pathway	0.000736	0.0221	GO:0010647 positive regulation of cell communication	6.1e-06	0.000197
GO:0019752 carboxylic acid metabolic process	0.000883	0.0221	GO:0007169 transmembrane receptor protein tyrosine kinase signaling pathway	6.31e-06	0.000197
GO:0048263 determination of dorsal identity	0.000897	0.0221	GO:0022604 regulation of cell morphogenesis	6.49e-06	0.000197
GO:0046890 regulation of lipid biosynthetic process	0.000962	0.0221	GO:0032103 positive regulation of response to external stimulus	7.72e-06	0.000208
GO:0007494 midgut development	0.00109	0.0221	GO:0051246 regulation of protein metabolic process	9.56e-06	0.000228
GO:0048262 determination of dorsal/ventral asymmetry	0.00109	0.0221	GO:0051174 regulation of phosphorus metabolic process	1.09e-05	0.000228
GO:0071396 cellular response to lipid	0.0011	0.0221	GO:0010604 positive regulation of macromolecule metabolic process	1.13e-05	0.000228
GO:0071407 cellular response to organic cyclic compound	0.00115	0.0221	GO:0006464 cellular protein modification process	1.68e-05	0.000313
GO:0014733 regulation of skeletal muscle adaptation	0.00154	0.0236	GO:0009968 negative regulation of signal transduction	2.78e-05	0.000482
GO:0045667 regulation of osteoblast differentiation	0.00159	0.0236	GO:0031325 positive regulation of cellular metabolic process	3.19e-05	0.000517
GO:0006721 terpenoid metabolic process	0.00159	0.0236	GO:1904018 positive regulation of vasculature development	3.99e-05	0.000606
GO:0071398 cellular response to fatty acid	0.00161	0.0236	GO:0002011 morphogenesis of an epithelial sheet	4.27e-05	0.00061
GO:0090181 regulation of cholesterol metabolic process	0.0018	0.0237	GO:0045765 regulation of angiogenesis	5.51e-05	0.000744
GO:1901214 regulation of neuron death	0.00181	0.0237	GO:0010648 negative regulation of cell communication	6.96e-05	0.00089
GO:0001819 positive regulation of cytokine production	0.0026	0.0302	GO:0032268 regulation of cellular protein metabolic process	7.36e-05	0.000894
GO:0050801 ion homeostasis	0.00265	0.0302	GO:0031344 regulation of cell projection organization	8.2e-05	0.000949
GO:0090257 regulation of muscle system process	0.00299	0.0302	GO:1901342 regulation of vasculature development	9.36e-05	0.00103
GO:0090092 regulation of transmembrane receptor protein serine/threonine kinase signaling pathway	0.00305	0.0302	GO:0043067 regulation of programmed cell death	0.0001	0.00106
GO:0008285 negative regulation of cell proliferation	0.00308	0.0302	GO:0030194 positive regulation of blood coagulation	0.00011	0.00108
GO:1902930 regulation of alcohol biosynthetic process	0.00309	0.0302	GO:0071345 cellular response to cytokine stimulus	0.000111	0.00108
GO:1900115 extracellular regulation of signal transduction	0.00332	0.0302	GO:0031175 neuron projection development	0.000118	0.00108
GO:0031175 neuron projection development	0.0034	0.0302	GO:0050820 positive regulation of coagulation	0.000123	0.00108
GO:0048745 smooth muscle tissue development	0.00368	0.0302	GO:0045596 negative regulation of cell differentiation	0.000125	0.00108
GO:0072073 kidney epithelium development	0.00382	0.0302	GO:0048699 generation of neurons	0.000151	0.00123
GO:1902653 secondary alcohol biosynthetic process	0.00383	0.0302	GO:0051960 regulation of nervous system development	0.000153	0.00123
GO:0006026 aminoglycan catabolic process	0.00383	0.0302	GO:0016310 phosphorylation	0.00016	0.00123
GO:1902531 regulation of intracellular signal transduction	0.00388	0.0302	GO:0051173 positive regulation of nitrogen compound metabolic process	0.000162	0.00123
GO:1900120 regulation of receptor binding	0.00405	0.0306	GO:0060284 regulation of cell development	0.000206	0.00147
GO:0000904 cell morphogenesis involved in differentiation	0.00462	0.0331	GO:0010574 regulation of vascular endothelial growth factor production	0.000206	0.00147
GO:0016126 sterol biosynthetic process	0.00466	0.0331	GO:0008284 positive regulation of cell proliferation	0.000259	0.00179
GO:0060548 negative regulation of cell death	0.00484	0.0335	GO:0031349 positive regulation of defense response	0.000265	0.00179
GO:0009108 coenzyme biosynthetic process	0.00503	0.0338	GO:0051272 positive regulation of cellular component movement	0.000288	0.00187
GO:2000377 regulation of reactive oxygen species metabolic process	0.00611	0.0401	GO:0022409 positive regulation of cell-cell adhesion	0.000294	0.00187
GO:0030308 negative regulation of cell growth	0.0071	0.0453	GO:0007044 cell-substrate junction assembly	0.0003	0.00187
GO:0019362 pyridine nucleotide metabolic process	0.0077	0.0479	GO:0002446 neutrophil mediated immunity	0.000435	0.00264
GO:1901292 nucleoside phosphate catabolic process	0.00802	0.0485	GO:0010811 positive regulation of cell-substrate adhesion	0.000604	0.00358
GO:0048730 epidermis morphogenesis	0.00818	0.0485	GO:0051347 positive regulation of transferase activity	0.000629	0.00364
GO:0051961 negative regulation of nervous system development	0.00875	0.0507	GO:0048675 axon extension	0.000693	0.00392
GO:0001657 ureteric bud development	0.00984	0.0557	GO:0002688 regulation of leukocyte chemotaxis	0.000717	0.00392
			GO:0060548 negative regulation of cell death	0.000726	0.00392
			GO:0070486 leukocyte aggregation	0.000826	0.00427
			GO:0051764 actin crosslink formation	0.000826	0.00427
			GO:0048660 regulation of smooth muscle cell proliferation	0.000899	0.00447
			GO:0050778 positive regulation of immune response	0.000901	0.00447
			GO:0071396 cellular response to lipid	0.000975	0.00474
			GO:0002687 positive regulation of leukocyte migration	0.00102	0.00481
			GO:0010812 negative regulation of cell-substrate adhesion	0.00103	0.00481
			GO:1903036 positive regulation of response to wounding	0.00108	0.00497
			GO:0051917 regulation of fibrinolysis	0.00113	0.00501
			GO:0010934 macrophage cytokine production	0.00113	0.00501
			GO:0002718 regulation of cytokine production involved in immune response	0.00167	0.00724
			GO:0051962 positive regulation of nervous system development	0.00192	0.00817
			GO:0006897 endocytosis	0.00214	0.00895
			GO:0031347 regulation of defense response	0.00253	0.0104
			GO:0010640 regulation of platelet-derived growth factor receptor signaling pathway	0.00309	0.0125
			GO:0051271 negative regulation of cellular component movement	0.00349	0.0139
			GO:0050727 regulation of inflammatory response	0.00354	0.0139
			GO:0045992 negative regulation of embryonic development	0.00364	0.014
			GO:0002699 positive regulation of immune effector process	0.00383	0.0145
			GO:1903037 regulation of leukocyte cell-cell adhesion	0.00405	0.0149
			GO:0051130 positive regulation of cellular component organization	0.00405	0.0149
			GO:0071634 regulation of transforming growth factor beta production	0.00456	0.0165
			GO:0040036 regulation of fibroblast growth factor receptor signaling pathway	0.00488	0.0172
			GO:0042035 regulation of cytokine biosynthetic process	0.0049	0.0172
			GO:0010605 negative regulation of macromolecule metabolic process	0.00495	0.0172
			GO:1901184 regulation of ERBB signaling pathway	0.00504	0.0173
			GO:0051346 negative regulation of hydrolase activity	0.00532	0.018
			GO:0032965 regulation of collagen biosynthetic process	0.00557	0.0183
			GO:1904019 epithelial cell apoptotic process	0.00565	0.0183
			GO:0061387 regulation of extent of cell growth	0.00565	0.0183
			GO:0070371 ERK1 and ERK2 cascade	0.00594	0.0188
			GO:0001952 regulation of cell-matrix adhesion	0.00597	0.0188
			GO:0042089 cytokine biosynthetic process	0.00647	0.0201
			GO:0002065 columnar/cuboidal epithelial cell differentiation	0.00735	0.0226
			GO:0031324 negative regulation of cellular metabolic process	0.00797	0.0242
			GO:0010470 regulation of gastrulation	0.00828	0.0246
			GO:0002700 regulation of production of molecular mediator of immune response	0.0083	0.0246
			GO:0051129 negative regulation of cellular component organization	0.00846	0.0248
			GO:0071675 regulation of mononuclear cell migration	0.00871	0.0252
			GO:0010942 positive regulation of cell death	0.00953	0.0272
			GO:0051172 negative regulation of nitrogen compound metabolic process	0.00986	0.0278
