# Supplementary material for: Cellular acidosis triggers human MondoA transcriptional activity by driving mitochondrial ATP production
Source: eLife. 2019 Feb 5;8:e40199. doi: 10.7554/eLife.40199 (PMC6363388; doi:10.7554/eLife.40199)
Supplement: Figure 6—source data 2. [file elife-40199-fig6-data2.xlsx]

## Sheet: Enriched in HeLa
NAME	GS<br> follow link to MSigDB	GS DETAILS	SIZE	ES	NES	NOM p-val	FDR q-val	FWER p-val	RANK AT MAX	LEADING EDGE
ONDER_CDH1_TARGETS_2_DN	ONDER_CDH1_TARGETS_2_DN	Details ...	337	-0.660527	-3.1875	0	0	0	2090	tags=59%, list=15%, signal=68%
COLDREN_GEFITINIB_RESISTANCE_DN	COLDREN_GEFITINIB_RESISTANCE_DN	Details ...	155	-0.682855	-2.97714	0	0	0	1719	tags=55%, list=13%, signal=62%
CHARAFE_BREAST_CANCER_BASAL_VS_MESENCHYMAL_UP	CHARAFE_BREAST_CANCER_BASAL_VS_MESENCHYMAL_UP	Details ...	76	-0.750595	-2.95051	0	0	0	853	tags=54%, list=6%, signal=57%
JAEGER_METASTASIS_DN	JAEGER_METASTASIS_DN	Details ...	148	-0.585705	-2.5371	0	0	0	992	tags=43%, list=7%, signal=46%
MODULE_139	MODULE_139	Details ...	52	-0.6882	-2.5357	0	0	0	1087	tags=54%, list=8%, signal=58%
AIGNER_ZEB1_TARGETS	AIGNER_ZEB1_TARGETS	Details ...	26	-0.796462	-2.51607	0	0	0	759	tags=77%, list=6%, signal=81%
CHARAFE_BREAST_CANCER_LUMINAL_VS_MESENCHYMAL_UP	CHARAFE_BREAST_CANCER_LUMINAL_VS_MESENCHYMAL_UP	Details ...	318	-0.528888	-2.51565	0	0	0	2372	tags=42%, list=17%, signal=49%
LIN_SILENCED_BY_TUMOR_MICROENVIRONMENT	LIN_SILENCED_BY_TUMOR_MICROENVIRONMENT	Details ...	64	-0.64525	-2.491	0	0	0	1564	tags=55%, list=11%, signal=61%
ONDER_CDH1_TARGETS_3_DN	ONDER_CDH1_TARGETS_3_DN	Details ...	27	-0.762439	-2.43794	0	0	0	974	tags=59%, list=7%, signal=64%
MODULE_180	MODULE_180	Details ...	81	-0.603681	-2.41185	0	0	0	1320	tags=48%, list=10%, signal=53%
LIM_MAMMARY_STEM_CELL_DN	LIM_MAMMARY_STEM_CELL_DN	Details ...	343	-0.492983	-2.36829	0	0	0	2713	tags=41%, list=20%, signal=50%
GNF2_SERPINB5	GNF2_SERPINB5	Details ...	21	-0.783575	-2.34774	0	0	0	759	tags=67%, list=6%, signal=70%
MODULE_357	MODULE_357	Details ...	51	-0.634876	-2.32572	0	0	0	2030	tags=61%, list=15%, signal=71%
CHR13Q14	CHR13Q14	Details ...	49	-0.634201	-2.28211	0	0	0	3160	tags=63%, list=23%, signal=82%
MODULE_297	MODULE_297	Details ...	50	-0.627519	-2.27544	0	0	0	2030	tags=60%, list=15%, signal=70%
GNF2_CDH3	GNF2_CDH3	Details ...	21	-0.758334	-2.26262	0	0	0	759	tags=67%, list=6%, signal=70%
BOSCO_EPITHELIAL_DIFFERENTIATION_MODULE	BOSCO_EPITHELIAL_DIFFERENTIATION_MODULE	Details ...	29	-0.704163	-2.25753	0	0	0	1002	tags=55%, list=7%, signal=59%
CHR20P13	CHR20P13	Details ...	37	-0.658273	-2.25188	0	0	0	2639	tags=73%, list=19%, signal=90%
CHR20P11	CHR20P11	Details ...	26	-0.70337	-2.19918	0	0.000308802	0.006	2740	tags=69%, list=20%, signal=86%
MUELLER_METHYLATED_IN_GLIOBLASTOMA	MUELLER_METHYLATED_IN_GLIOBLASTOMA	Details ...	23	-0.71446	-2.16564	0	0.000637714	0.013	974	tags=52%, list=7%, signal=56%
MODULE_154	MODULE_154		46	-0.600039	-2.14759	0	0.000839822	0.017	2030	tags=57%, list=15%, signal=66%
HUPER_BREAST_BASAL_VS_LUMINAL_DN	HUPER_BREAST_BASAL_VS_LUMINAL_DN		48	-0.590939	-2.13765	0	0.00111396	0.024	2399	tags=50%, list=17%, signal=60%
BILD_HRAS_ONCOGENIC_SIGNATURE	BILD_HRAS_ONCOGENIC_SIGNATURE		221	-0.44776	-2.0735	0	0.00289817	0.066	2204	tags=37%, list=16%, signal=43%
MODULE_342	MODULE_342		133	-0.484692	-2.05635	0	0.00384094	0.091	1150	tags=37%, list=8%, signal=40%
CHR11Q24	CHR11Q24		28	-0.6475	-2.05572	0	0.0036873	0.091	2988	tags=71%, list=22%, signal=91%
ZHANG_TLX_TARGETS_UP	ZHANG_TLX_TARGETS_UP		85	-0.508797	-2.01356	0	0.00800138	0.197	4913	tags=69%, list=36%, signal=107%
GNF2_CD53	GNF2_CD53		44	-0.573488	-2.00728	0	0.00861355	0.22	3010	tags=57%, list=22%, signal=73%
ICHIBA_GRAFT_VERSUS_HOST_DISEASE_D7_UP	ICHIBA_GRAFT_VERSUS_HOST_DISEASE_D7_UP		70	-0.51328	-1.98837	0	0.0109675	0.271	2388	tags=49%, list=17%, signal=59%
PELLICCIOTTA_HDAC_IN_ANTIGEN_PRESENTATION_DN	PELLICCIOTTA_HDAC_IN_ANTIGEN_PRESENTATION_DN		49	-0.548333	-1.97715	0	0.0126195	0.307	3172	tags=45%, list=23%, signal=58%
ZHANG_RESPONSE_TO_IKK_INHIBITOR_AND_TNF_UP	ZHANG_RESPONSE_TO_IKK_INHIBITOR_AND_TNF_UP		179	-0.448389	-1.97404	0	0.0126898	0.318	2032	tags=37%, list=15%, signal=43%
CHR10Q21	CHR10Q21		26	-0.618567	-1.94727	0	0.0185108	0.44	3199	tags=62%, list=23%, signal=80%
CHR7P15	CHR7P15		39	-0.57062	-1.94667	0	0.018055	0.444	1231	tags=31%, list=9%, signal=34%
GSE18791_CTRL_VS_NEWCASTLE_VIRUS_DC_8H_DN	GSE18791_CTRL_VS_NEWCASTLE_VIRUS_DC_8H_DN		140	-0.451198	-1.94121	0	0.0188134	0.459	2338	tags=39%, list=17%, signal=46%
REACTOME_TRIGLYCERIDE_BIOSYNTHESIS	REACTOME_TRIGLYCERIDE_BIOSYNTHESIS		32	-0.587201	-1.93881	0	0.0189538	0.471	1436	tags=34%, list=10%, signal=38%
GNF2_HLA-C	GNF2_HLA-C		36	-0.576883	-1.93685	0	0.0189706	0.48	2506	tags=53%, list=18%, signal=64%
TCCAGAG,MIR-518C	TCCAGAG,MIR-518C		116	-0.460307	-1.9367	0	0.0184711	0.48	2015	tags=34%, list=15%, signal=40%
GSE1432_CTRL_VS_IFNG_24H_MICROGLIA_DN	GSE1432_CTRL_VS_IFNG_24H_MICROGLIA_DN		152	-0.445081	-1.93519	0	0.0186073	0.499	2597	tags=41%, list=19%, signal=51%
REACTOME_INTERFERON_GAMMA_SIGNALING	REACTOME_INTERFERON_GAMMA_SIGNALING		42	-0.549991	-1.92774	0	0.0199213	0.539	3010	tags=50%, list=22%, signal=64%
CHR13Q12	CHR13Q12		49	-0.535388	-1.92485	0	0.0202385	0.558	3568	tags=59%, list=26%, signal=80%
MODULE_312	MODULE_312		36	-0.570062	-1.91696	0	0.0217665	0.599	3346	tags=53%, list=24%, signal=70%
KEGG_ANTIGEN_PROCESSING_AND_PRESENTATION	KEGG_ANTIGEN_PROCESSING_AND_PRESENTATION		43	-0.542478	-1.91148	0	0.0229062	0.627	3086	tags=47%, list=22%, signal=60%
REACTOME_COSTIMULATION_BY_THE_CD28_FAMILY	REACTOME_COSTIMULATION_BY_THE_CD28_FAMILY		42	-0.541434	-1.90463	0.00179533	0.0245329	0.661	1804	tags=31%, list=13%, signal=36%
TURASHVILI_BREAST_DUCTAL_CARCINOMA_VS_DUCTAL_NORMAL_DN	TURASHVILI_BREAST_DUCTAL_CARCINOMA_VS_DUCTAL_NORMAL_DN		123	-0.447016	-1.89524	0	0.0272682	0.703	1361	tags=31%, list=10%, signal=34%
CHEMNITZ_RESPONSE_TO_PROSTAGLANDIN_E2_DN	CHEMNITZ_RESPONSE_TO_PROSTAGLANDIN_E2_DN		265	-0.403221	-1.89498	0	0.0267376	0.704	2425	tags=31%, list=18%, signal=36%
GSE18791_CTRL_VS_NEWCASTLE_VIRUS_DC_6H_DN	GSE18791_CTRL_VS_NEWCASTLE_VIRUS_DC_6H_DN		166	-0.426731	-1.89244	0	0.0271011	0.718	2077	tags=33%, list=15%, signal=39%
RODRIGUES_NTN1_AND_DCC_TARGETS	RODRIGUES_NTN1_AND_DCC_TARGETS		30	-0.581158	-1.89242	0	0.026512	0.718	2219	tags=50%, list=16%, signal=60%
ECTODERM_DEVELOPMENT	ECTODERM_DEVELOPMENT		38	-0.545593	-1.89128	0	0.0263858	0.721	2271	tags=45%, list=17%, signal=53%
REACTOME_FATTY_ACYL_COA_BIOSYNTHESIS	REACTOME_FATTY_ACYL_COA_BIOSYNTHESIS		15	-0.692573	-1.88657	0.00179856	0.0273877	0.74	1436	tags=47%, list=10%, signal=52%
DELYS_THYROID_CANCER_UP	DELYS_THYROID_CANCER_UP		331	-0.392048	-1.88297	0	0.0283886	0.764	1799	tags=30%, list=13%, signal=34%
GNF2_SMC4L1	GNF2_SMC4L1		84	-0.470076	-1.88295	0	0.0278208	0.764	5642	tags=65%, list=41%, signal=111%
SCHAEFFER_PROSTATE_DEVELOPMENT_48HR_UP	SCHAEFFER_PROSTATE_DEVELOPMENT_48HR_UP		303	-0.391871	-1.87068	0	0.0320867	0.82	1343	tags=27%, list=10%, signal=30%
KEGG_TYPE_I_DIABETES_MELLITUS	KEGG_TYPE_I_DIABETES_MELLITUS		16	-0.673821	-1.86935	0.00185874	0.0320557	0.826	3725	tags=81%, list=27%, signal=111%
KORKOLA_CORRELATED_WITH_POU5F1	KORKOLA_CORRELATED_WITH_POU5F1		20	-0.634905	-1.86231	0.00182149	0.0348535	0.862	1382	tags=40%, list=10%, signal=44%
CHR11Q22	CHR11Q22		26	-0.592562	-1.86173	0.00179533	0.034445	0.865	2915	tags=62%, list=21%, signal=78%
HALLMARK_INTERFERON_GAMMA_RESPONSE	HALLMARK_INTERFERON_GAMMA_RESPONSE		155	-0.428646	-1.86081	0	0.0341938	0.867	3340	tags=50%, list=24%, signal=65%
PYEON_CANCER_HEAD_AND_NECK_VS_CERVICAL_UP	PYEON_CANCER_HEAD_AND_NECK_VS_CERVICAL_UP		172	-0.417247	-1.85946	0	0.0342122	0.87	3670	tags=47%, list=27%, signal=63%
KUNINGER_IGF1_VS_PDGFB_TARGETS_DN	KUNINGER_IGF1_VS_PDGFB_TARGETS_DN		32	-0.56011	-1.85815	0	0.0340945	0.875	1992	tags=44%, list=15%, signal=51%
EPIDERMIS_DEVELOPMENT	EPIDERMIS_DEVELOPMENT		34	-0.556041	-1.85665	0	0.0342683	0.884	587	tags=32%, list=4%, signal=34%
VERNELL_RETINOBLASTOMA_PATHWAY_UP	VERNELL_RETINOBLASTOMA_PATHWAY_UP		69	-0.481085	-1.85486	0	0.0345341	0.894	4439	tags=61%, list=32%, signal=90%
REACTOME_CELL_CELL_COMMUNICATION	REACTOME_CELL_CELL_COMMUNICATION		78	-0.463311	-1.85281	0	0.0348419	0.897	870	tags=24%, list=6%, signal=26%
GNF2_PCNA	GNF2_PCNA		67	-0.479882	-1.84946	0.00196078	0.0357972	0.905	5407	tags=66%, list=39%, signal=108%
SCHAVOLT_TARGETS_OF_TP53_AND_TP63	SCHAVOLT_TARGETS_OF_TP53_AND_TP63		16	-0.652266	-1.84737	0.00187617	0.0361842	0.915	2310	tags=63%, list=17%, signal=75%
LANDIS_BREAST_CANCER_PROGRESSION_UP	LANDIS_BREAST_CANCER_PROGRESSION_UP		39	-0.531855	-1.84534	0.00182149	0.0365758	0.922	952	tags=26%, list=7%, signal=27%
ZHANG_TLX_TARGETS_36HR_DN	ZHANG_TLX_TARGETS_36HR_DN		180	-0.412147	-1.84381	0	0.0367406	0.923	4913	tags=58%, list=36%, signal=89%
ZHOU_INFLAMMATORY_RESPONSE_FIMA_DN	ZHOU_INFLAMMATORY_RESPONSE_FIMA_DN		182	-0.406998	-1.83771	0	0.0392789	0.942	3067	tags=37%, list=22%, signal=47%
GNF2_RRM1	GNF2_RRM1		87	-0.459938	-1.83631	0	0.0393975	0.944	5298	tags=63%, list=39%, signal=102%
CHR2P22	CHR2P22		33	-0.559597	-1.82747	0	0.0433002	0.956	2317	tags=39%, list=17%, signal=47%
NAGASHIMA_NRG1_SIGNALING_DN	NAGASHIMA_NRG1_SIGNALING_DN		49	-0.508447	-1.82741	0	0.0426635	0.956	3848	tags=49%, list=28%, signal=68%
KRIEG_KDM3A_TARGETS_NOT_HYPOXIA	KRIEG_KDM3A_TARGETS_NOT_HYPOXIA		169	-0.410722	-1.82554	0	0.043068	0.958	2972	tags=34%, list=22%, signal=43%
P53_DN.V1_UP	P53_DN.V1_UP		157	-0.414751	-1.82448	0	0.04286	0.959	1804	tags=34%, list=13%, signal=39%
CHARAFE_BREAST_CANCER_LUMINAL_VS_BASAL_DN	CHARAFE_BREAST_CANCER_LUMINAL_VS_BASAL_DN		412	-0.372807	-1.81983	0	0.0448088	0.964	2077	tags=30%, list=15%, signal=34%
WUNDER_INFLAMMATORY_RESPONSE_AND_CHOLESTEROL_UP	WUNDER_INFLAMMATORY_RESPONSE_AND_CHOLESTEROL_UP		37	-0.527161	-1.81906	0.00182815	0.0446213	0.967	2447	tags=51%, list=18%, signal=62%
ZHOU_CELL_CYCLE_GENES_IN_IR_RESPONSE_24HR	ZHOU_CELL_CYCLE_GENES_IN_IR_RESPONSE_24HR		115	-0.433282	-1.81226	0	0.0474468	0.977	5407	tags=63%, list=39%, signal=102%
NIELSEN_SYNOVIAL_SARCOMA_DN	NIELSEN_SYNOVIAL_SARCOMA_DN		15	-0.669868	-1.80805	0.00381679	0.0493352	0.979	498	tags=47%, list=4%, signal=48%
CHR3Q27	CHR3Q27		35	-0.538842	-1.80698	0	0.0495646	0.98	4223	tags=54%, list=31%, signal=78%
ENK_UV_RESPONSE_EPIDERMIS_UP	ENK_UV_RESPONSE_EPIDERMIS_UP		249	-0.389089	-1.80459	0	0.050382	0.984	2310	tags=27%, list=17%, signal=32%
FEMALE_PREGNANCY	FEMALE_PREGNANCY		16	-0.640063	-1.80213	0.00381679	0.051241	0.986	2123	tags=50%, list=15%, signal=59%
MOOTHA_GLYCOGEN_METABOLISM	MOOTHA_GLYCOGEN_METABOLISM		15	-0.675657	-1.80204	0	0.0506089	0.986	3092	tags=60%, list=23%, signal=77%
GNF2_VAV1	GNF2_VAV1		26	-0.578832	-1.79286	0.00181159	0.0559841	0.994	3725	tags=65%, list=27%, signal=90%
MYC_UP.V1_DN	MYC_UP.V1_DN		108	-0.437432	-1.79202	0	0.0557504	0.994	1262	tags=28%, list=9%, signal=30%
MEISSNER_NPC_HCP_WITH_H3_UNMETHYLATED	MEISSNER_NPC_HCP_WITH_H3_UNMETHYLATED		263	-0.383224	-1.79193	0	0.0551342	0.994	1226	tags=30%, list=9%, signal=32%
CHIANG_LIVER_CANCER_SUBCLASS_POLYSOMY7_UP	CHIANG_LIVER_CANCER_SUBCLASS_POLYSOMY7_UP		40	-0.522488	-1.79085	0	0.0551798	0.994	1974	tags=38%, list=14%, signal=44%
REACTOME_INTERFERON_SIGNALING	REACTOME_INTERFERON_SIGNALING		121	-0.4212	-1.79027	0.00171821	0.0548201	0.994	3308	tags=38%, list=24%, signal=50%
REACTOME_CELL_JUNCTION_ORGANIZATION	REACTOME_CELL_JUNCTION_ORGANIZATION		50	-0.488956	-1.78555	0	0.0567688	0.995	799	tags=28%, list=6%, signal=30%
KOBAYASHI_EGFR_SIGNALING_24HR_DN	KOBAYASHI_EGFR_SIGNALING_24HR_DN		238	-0.386285	-1.78532	0	0.0562619	0.995	4387	tags=47%, list=32%, signal=68%
YANG_BREAST_CANCER_ESR1_DN	YANG_BREAST_CANCER_ESR1_DN		16	-0.647276	-1.78395	0.00747664	0.0564748	0.995	635	tags=25%, list=5%, signal=26%
GSE18791_CTRL_VS_NEWCASTLE_VIRUS_DC_12H_DN	GSE18791_CTRL_VS_NEWCASTLE_VIRUS_DC_12H_DN		137	-0.413381	-1.78222	0	0.0568295	0.995	2324	tags=37%, list=17%, signal=44%
KANG_DOXORUBICIN_RESISTANCE_UP	KANG_DOXORUBICIN_RESISTANCE_UP		53	-0.490066	-1.78209	0	0.0562392	0.995	5065	tags=60%, list=37%, signal=95%
GSE9988_ANTI_TREM1_VS_ANTI_TREM1_AND_LPS_MONOCYTE_DN	GSE9988_ANTI_TREM1_VS_ANTI_TREM1_AND_LPS_MONOCYTE_DN		128	-0.418034	-1.78075	0	0.0564219	0.995	3490	tags=43%, list=25%, signal=57%
MODULE_491	MODULE_491		69	-0.457271	-1.7801	0.00178571	0.0561766	0.995	2650	tags=41%, list=19%, signal=50%
GSE18791_UNSTIM_VS_NEWCATSLE_VIRUS_DC_6H_DN	GSE18791_UNSTIM_VS_NEWCATSLE_VIRUS_DC_6H_DN		140	-0.406852	-1.77355	0	0.0597584	0.998	2338	tags=34%, list=17%, signal=41%
RICKMAN_HEAD_AND_NECK_CANCER_C	RICKMAN_HEAD_AND_NECK_CANCER_C		47	-0.50037	-1.77194	0	0.0601432	0.998	1745	tags=49%, list=13%, signal=56%
BENPORATH_PROLIFERATION	BENPORATH_PROLIFERATION		134	-0.410745	-1.7661	0	0.063311	0.998	4336	tags=43%, list=32%, signal=62%
GSE9988_LOW_LPS_VS_VEHICLE_TREATED_MONOCYTE_UP	GSE9988_LOW_LPS_VS_VEHICLE_TREATED_MONOCYTE_UP		137	-0.402909	-1.76605	0	0.0626791	0.998	1755	tags=29%, list=13%, signal=33%
ONDER_CDH1_TARGETS_1_DN	ONDER_CDH1_TARGETS_1_DN		133	-0.410736	-1.76521	0	0.0625665	0.998	3181	tags=35%, list=23%, signal=45%
MCBRYAN_PUBERTAL_BREAST_4_5WK_UP	MCBRYAN_PUBERTAL_BREAST_4_5WK_UP		183	-0.389839	-1.76169	0	0.0642012	0.998	1744	tags=33%, list=13%, signal=38%
PUJANA_XPRSS_INT_NETWORK	PUJANA_XPRSS_INT_NETWORK		163	-0.402042	-1.76157	0	0.0635996	0.998	4951	tags=53%, list=36%, signal=83%
CREIGHTON_ENDOCRINE_THERAPY_RESISTANCE_5	CREIGHTON_ENDOCRINE_THERAPY_RESISTANCE_5		391	-0.362333	-1.76016	0	0.0640104	0.998	2947	tags=37%, list=21%, signal=46%
PEDERSEN_METASTASIS_BY_ERBB2_ISOFORM_1	PEDERSEN_METASTASIS_BY_ERBB2_ISOFORM_1		37	-0.511683	-1.75827	0	0.0646799	0.998	1873	tags=46%, list=14%, signal=53%
GSE9988_ANTI_TREM1_VS_LPS_MONOCYTE_DN	GSE9988_ANTI_TREM1_VS_LPS_MONOCYTE_DN		138	-0.403371	-1.75734	0	0.0646395	0.998	2758	tags=36%, list=20%, signal=45%
SARRIO_EPITHELIAL_MESENCHYMAL_TRANSITION_DN	SARRIO_EPITHELIAL_MESENCHYMAL_TRANSITION_DN		123	-0.417904	-1.75698	0	0.0642036	0.998	1463	tags=28%, list=11%, signal=32%
MODULE_153	MODULE_153		19	-0.612209	-1.75422	0.00180505	0.0655267	0.999	851	tags=47%, list=6%, signal=50%
KAMMINGA_EZH2_TARGETS	KAMMINGA_EZH2_TARGETS		40	-0.503953	-1.75375	0	0.0653471	0.999	5595	tags=75%, list=41%, signal=126%
MODULE_341	MODULE_341		50	-0.485434	-1.75301	0.00363636	0.0652746	0.999	1436	tags=28%, list=10%, signal=31%
RICKMAN_METASTASIS_DN	RICKMAN_METASTASIS_DN		211	-0.381689	-1.75184	0	0.0653721	0.999	1571	tags=22%, list=11%, signal=24%
PEDERSEN_METASTASIS_BY_ERBB2_ISOFORM_4	PEDERSEN_METASTASIS_BY_ERBB2_ISOFORM_4		80	-0.442069	-1.75033	0	0.0658641	0.999	1266	tags=29%, list=9%, signal=31%
MODULE_439	MODULE_439		16	-0.634874	-1.74854	0.00182815	0.0665396	0.999	3346	tags=63%, list=24%, signal=83%
TONKS_TARGETS_OF_RUNX1_RUNX1T1_FUSION_SUSTAINDED_IN_ERYTHROCYTE_UP	TONKS_TARGETS_OF_RUNX1_RUNX1T1_FUSION_SUSTAINDED_IN_ERYTHROCYTE_UP		37	-0.506591	-1.74829	0.00179211	0.0661233	0.999	627	tags=38%, list=5%, signal=40%
MODULE_411	MODULE_411		48	-0.489922	-1.74717	0.00177305	0.0664065	0.999	1436	tags=29%, list=10%, signal=32%
GSE1432_1H_VS_24H_IFNG_MICROGLIA_DN	GSE1432_1H_VS_24H_IFNG_MICROGLIA_DN		164	-0.400604	-1.74698	0	0.0659272	0.999	3669	tags=45%, list=27%, signal=60%
PHONG_TNF_TARGETS_UP	PHONG_TNF_TARGETS_UP		58	-0.46503	-1.7464	0.00179533	0.0656865	0.999	2482	tags=43%, list=18%, signal=52%
MODULE_254	MODULE_254		43	-0.499857	-1.74588	0.00361011	0.0655117	0.999	3649	tags=53%, list=27%, signal=73%
AMIT_EGF_RESPONSE_120_MCF10A	AMIT_EGF_RESPONSE_120_MCF10A		38	-0.502586	-1.7449	0.00560748	0.0656092	0.999	1089	tags=24%, list=8%, signal=26%
PUJANA_BRCA_CENTERED_NETWORK	PUJANA_BRCA_CENTERED_NETWORK		117	-0.415166	-1.74361	0	0.065995	0.999	4951	tags=51%, list=36%, signal=80%
ZHENG_IL22_SIGNALING_UP	ZHENG_IL22_SIGNALING_UP		29	-0.548709	-1.74269	0.00373134	0.0659929	0.999	990	tags=38%, list=7%, signal=41%
CHR10Q25	CHR10Q25		34	-0.523181	-1.74233	0.00178571	0.0657875	0.999	1556	tags=38%, list=11%, signal=43%
GNF2_INPP5D	GNF2_INPP5D		32	-0.526203	-1.73919	0.00540541	0.0675799	0.999	3725	tags=53%, list=27%, signal=73%
BURTON_ADIPOGENESIS_PEAK_AT_16HR	BURTON_ADIPOGENESIS_PEAK_AT_16HR		39	-0.515031	-1.73804	0	0.0679125	1	2937	tags=38%, list=21%, signal=49%
MORI_IMMATURE_B_LYMPHOCYTE_UP	MORI_IMMATURE_B_LYMPHOCYTE_UP		40	-0.497257	-1.73634	0.00365631	0.0687843	1	1122	tags=28%, list=8%, signal=30%
SENESE_HDAC1_TARGETS_UP	SENESE_HDAC1_TARGETS_UP		395	-0.355695	-1.73519	0	0.0689949	1	3326	tags=37%, list=24%, signal=47%
GSE18791_CTRL_VS_NEWCASTLE_VIRUS_DC_10H_DN	GSE18791_CTRL_VS_NEWCASTLE_VIRUS_DC_10H_DN		149	-0.399777	-1.73435	0	0.0690401	1	2324	tags=35%, list=17%, signal=42%
SABATES_COLORECTAL_ADENOMA_UP	SABATES_COLORECTAL_ADENOMA_UP		65	-0.451423	-1.73406	0	0.0687317	1	2111	tags=46%, list=15%, signal=54%
REACTOME_SIGNALING_BY_HIPPO	REACTOME_SIGNALING_BY_HIPPO		19	-0.599412	-1.73387	0.00189036	0.0683566	1	3843	tags=53%, list=28%, signal=73%
GNF2_PTPN6	GNF2_PTPN6		35	-0.514662	-1.73079	0.00183824	0.0699075	1	3725	tags=60%, list=27%, signal=82%
GNF2_CDC2	GNF2_CDC2		61	-0.462219	-1.72751	0.00343053	0.0717326	1	5065	tags=61%, list=37%, signal=96%
GSE30962_ACUTE_VS_CHRONIC_LCMV_SECONDARY_INF_CD8_TCELL_DN	GSE30962_ACUTE_VS_CHRONIC_LCMV_SECONDARY_INF_CD8_TCELL_DN		159	-0.392306	-1.72537	0	0.0725235	1	3170	tags=41%, list=23%, signal=53%
MORI_LARGE_PRE_BII_LYMPHOCYTE_DN	MORI_LARGE_PRE_BII_LYMPHOCYTE_DN		40	-0.502957	-1.72516	0.00180505	0.0720452	1	1122	tags=33%, list=8%, signal=35%
GNF2_CCNA2	GNF2_CCNA2		67	-0.454185	-1.72478	0	0.0717954	1	5407	tags=60%, list=39%, signal=98%
GSE9988_LPS_VS_CTRL_TREATED_MONOCYTE_UP	GSE9988_LPS_VS_CTRL_TREATED_MONOCYTE_UP		137	-0.401961	-1.72458	0	0.0713836	1	2656	tags=34%, list=19%, signal=42%
GSE20366_CD103_POS_VS_CD103_KLRG1_DP_TREG_DN	GSE20366_CD103_POS_VS_CD103_KLRG1_DP_TREG_DN		129	-0.398201	-1.71917	0	0.0751647	1	2791	tags=37%, list=20%, signal=46%
SANA_RESPONSE_TO_IFNG_UP	SANA_RESPONSE_TO_IFNG_UP		53	-0.47324	-1.71906	0.00175131	0.0747037	1	1674	tags=40%, list=12%, signal=45%
LASTOWSKA_COAMPLIFIED_WITH_MYCN	LASTOWSKA_COAMPLIFIED_WITH_MYCN		29	-0.538292	-1.71628	0.00182815	0.0763073	1	1360	tags=28%, list=10%, signal=31%
FLECHNER_BIOPSY_KIDNEY_TRANSPLANT_REJECTED_VS_OK_UP	FLECHNER_BIOPSY_KIDNEY_TRANSPLANT_REJECTED_VS_OK_UP		45	-0.479737	-1.71607	0.00181818	0.0758739	1	1555	tags=36%, list=11%, signal=40%
ST_INTERLEUKIN_4_PATHWAY	ST_INTERLEUKIN_4_PATHWAY		18	-0.6034	-1.71561	0.00572519	0.0756225	1	2186	tags=39%, list=16%, signal=46%
GSE18791_CTRL_VS_NEWCASTLE_VIRUS_DC_4H_DN	GSE18791_CTRL_VS_NEWCASTLE_VIRUS_DC_4H_DN		133	-0.403623	-1.71468	0	0.0756944	1	2076	tags=34%, list=15%, signal=39%
GAURNIER_PSMD4_TARGETS	GAURNIER_PSMD4_TARGETS		30	-0.522629	-1.71418	0.00576923	0.0755277	1	3010	tags=57%, list=22%, signal=72%
HALLMARK_KRAS_SIGNALING_UP	HALLMARK_KRAS_SIGNALING_UP		125	-0.402977	-1.71318	0	0.075743	1	1996	tags=39%, list=15%, signal=45%
GNF2_DEK	GNF2_DEK		57	-0.457808	-1.7127	0.00186916	0.0755281	1	4998	tags=51%, list=36%, signal=80%
RICKMAN_TUMOR_DIFFERENTIATED_WELL_VS_MODERATELY_DN	RICKMAN_TUMOR_DIFFERENTIATED_WELL_VS_MODERATELY_DN		78	-0.43712	-1.71224	0.00172712	0.0752954	1	778	tags=22%, list=6%, signal=23%
KIM_MYC_AMPLIFICATION_TARGETS_DN	KIM_MYC_AMPLIFICATION_TARGETS_DN		70	-0.445868	-1.71144	0.00177305	0.0754012	1	1959	tags=33%, list=14%, signal=38%
MORI_PRE_BI_LYMPHOCYTE_DN	MORI_PRE_BI_LYMPHOCYTE_DN		59	-0.454988	-1.70944	0.00181488	0.0762562	1	1075	tags=25%, list=8%, signal=27%
KAUFFMANN_MELANOMA_RELAPSE_UP	KAUFFMANN_MELANOMA_RELAPSE_UP		58	-0.457199	-1.70933	0	0.0757674	1	5318	tags=57%, list=39%, signal=93%
KIM_MYCN_AMPLIFICATION_TARGETS_DN	KIM_MYCN_AMPLIFICATION_TARGETS_DN		84	-0.421658	-1.70667	0.0017762	0.0774899	1	2394	tags=37%, list=17%, signal=44%
ROSTY_CERVICAL_CANCER_PROLIFERATION_CLUSTER	ROSTY_CERVICAL_CANCER_PROLIFERATION_CLUSTER		138	-0.393608	-1.70568	0	0.0777618	1	5138	tags=57%, list=37%, signal=89%
GSE13485_DAY1_VS_DAY7_YF17D_VACCINE_PBMC_DN	GSE13485_DAY1_VS_DAY7_YF17D_VACCINE_PBMC_DN		160	-0.388347	-1.70504	0	0.0777045	1	2447	tags=35%, list=18%, signal=42%
KEGG_CELL_ADHESION_MOLECULES_CAMS	KEGG_CELL_ADHESION_MOLECULES_CAMS		61	-0.453316	-1.70306	0.00561798	0.0789249	1	1340	tags=36%, list=10%, signal=40%
KIM_HYPOXIA	KIM_HYPOXIA		24	-0.551511	-1.70208	0.00922509	0.0792678	1	2324	tags=54%, list=17%, signal=65%
REACTOME_CYTOKINE_SIGNALING_IN_IMMUNE_SYSTEM	REACTOME_CYTOKINE_SIGNALING_IN_IMMUNE_SYSTEM		205	-0.376319	-1.70062	0	0.0798185	1	3769	tags=42%, list=27%, signal=57%
GNF2_CENPE	GNF2_CENPE		40	-0.494735	-1.69975	0	0.079993	1	5065	tags=65%, list=37%, signal=103%
GSE30083_SP1_VS_SP2_THYMOCYTE_DN	GSE30083_SP1_VS_SP2_THYMOCYTE_DN		115	-0.404364	-1.69973	0	0.0794662	1	1775	tags=34%, list=13%, signal=39%
KAUFFMANN_DNA_REPAIR_GENES	KAUFFMANN_DNA_REPAIR_GENES		217	-0.368574	-1.69964	0	0.0790312	1	4974	tags=49%, list=36%, signal=76%
ZHOU_CELL_CYCLE_GENES_IN_IR_RESPONSE_6HR	ZHOU_CELL_CYCLE_GENES_IN_IR_RESPONSE_6HR		80	-0.426026	-1.69805	0	0.0799564	1	5424	tags=61%, list=40%, signal=101%
MODULE_418	MODULE_418		33	-0.508663	-1.69746	0.00373832	0.0799081	1	2131	tags=45%, list=16%, signal=54%
GNF2_FEN1	GNF2_FEN1		56	-0.462036	-1.69712	0.0037037	0.0796502	1	5569	tags=64%, list=41%, signal=108%
DUTERTRE_ESTRADIOL_RESPONSE_24HR_UP	DUTERTRE_ESTRADIOL_RESPONSE_24HR_UP		290	-0.357715	-1.69702	0	0.0791872	1	3106	tags=35%, list=23%, signal=44%
GSE2706_UNSTIM_VS_8H_LPS_DC_DN	GSE2706_UNSTIM_VS_8H_LPS_DC_DN		140	-0.392761	-1.6949	0	0.0804713	1	2970	tags=38%, list=22%, signal=48%
CHR2Q12	CHR2Q12		22	-0.554798	-1.69159	0.0125673	0.0827839	1	5034	tags=77%, list=37%, signal=122%
SPINDLE_MICROTUBULE	SPINDLE_MICROTUBULE		16	-0.612293	-1.69025	0.00557621	0.0834761	1	3347	tags=44%, list=24%, signal=58%
GSE18791_UNSTIM_VS_NEWCATSLE_VIRUS_DC_10H_DN	GSE18791_UNSTIM_VS_NEWCATSLE_VIRUS_DC_10H_DN		133	-0.393773	-1.69024	0.00178253	0.0829511	1	2338	tags=35%, list=17%, signal=42%
PID_AMB2_NEUTROPHILS_PATHWAY	PID_AMB2_NEUTROPHILS_PATHWAY		27	-0.531401	-1.68928	0.00559702	0.0832598	1	2324	tags=56%, list=17%, signal=67%
CHEOK_RESPONSE_TO_MERCAPTOPURINE_AND_LD_MTX_DN	CHEOK_RESPONSE_TO_MERCAPTOPURINE_AND_LD_MTX_DN		15	-0.61787	-1.6883	0.0160428	0.0836498	1	3157	tags=60%, list=23%, signal=78%
LUCAS_HNF4A_TARGETS_UP	LUCAS_HNF4A_TARGETS_UP		45	-0.474062	-1.68816	0.00182482	0.0832608	1	3762	tags=53%, list=27%, signal=73%
MODULE_568	MODULE_568		63	-0.448998	-1.68802	0.00536673	0.0828342	1	2650	tags=38%, list=19%, signal=47%
SEKI_INFLAMMATORY_RESPONSE_LPS_UP	SEKI_INFLAMMATORY_RESPONSE_LPS_UP		58	-0.453586	-1.68781	0.00176056	0.0825141	1	1873	tags=40%, list=14%, signal=46%
GNF2_MYD88	GNF2_MYD88		44	-0.472994	-1.68752	0.0036036	0.0822578	1	3378	tags=41%, list=25%, signal=54%
HUMMERICH_SKIN_CANCER_PROGRESSION_UP	HUMMERICH_SKIN_CANCER_PROGRESSION_UP		69	-0.444818	-1.68526	0	0.0837461	1	1856	tags=35%, list=14%, signal=40%
ZWANG_CLASS_1_TRANSIENTLY_INDUCED_BY_EGF	ZWANG_CLASS_1_TRANSIENTLY_INDUCED_BY_EGF		399	-0.347768	-1.68526	0	0.0832563	1	2015	tags=28%, list=15%, signal=31%
GNF2_HMMR	GNF2_HMMR		47	-0.467857	-1.68433	0.00184502	0.08363	1	5065	tags=57%, list=37%, signal=91%
BOYAULT_LIVER_CANCER_SUBCLASS_G1_UP	BOYAULT_LIVER_CANCER_SUBCLASS_G1_UP		99	-0.403666	-1.68252	0	0.0846247	1	3670	tags=36%, list=27%, signal=49%
MEIOTIC_CELL_CYCLE	MEIOTIC_CELL_CYCLE		27	-0.533445	-1.68239	0.00537634	0.0842195	1	2664	tags=56%, list=19%, signal=69%
DING_LUNG_CANCER_EXPRESSION_BY_COPY_NUMBER	DING_LUNG_CANCER_EXPRESSION_BY_COPY_NUMBER		98	-0.410119	-1.68136	0	0.0845524	1	4191	tags=43%, list=31%, signal=61%
REACTOME_TIGHT_JUNCTION_INTERACTIONS	REACTOME_TIGHT_JUNCTION_INTERACTIONS		15	-0.623969	-1.67896	0.00716846	0.0862283	1	2372	tags=47%, list=17%, signal=56%
WU_APOPTOSIS_BY_CDKN1A_VIA_TP53	WU_APOPTOSIS_BY_CDKN1A_VIA_TP53		51	-0.457655	-1.67576	0	0.0883446	1	5298	tags=67%, list=39%, signal=108%
FINETTI_BREAST_CANCER_KINOME_RED	FINETTI_BREAST_CANCER_KINOME_RED		16	-0.603959	-1.67549	0.0110294	0.0880289	1	5138	tags=81%, list=37%, signal=130%
REACTOME_CTLA4_INHIBITORY_SIGNALING	REACTOME_CTLA4_INHIBITORY_SIGNALING		17	-0.596698	-1.67547	0.0126812	0.0875314	1	1804	tags=35%, list=13%, signal=41%
DAVICIONI_TARGETS_OF_PAX_FOXO1_FUSIONS_DN	DAVICIONI_TARGETS_OF_PAX_FOXO1_FUSIONS_DN		41	-0.47633	-1.67477	0.00364964	0.0875627	1	1163	tags=37%, list=8%, signal=40%
GSE9988_LOW_LPS_VS_CTRL_TREATED_MONOCYTE_UP	GSE9988_LOW_LPS_VS_CTRL_TREATED_MONOCYTE_UP		137	-0.388069	-1.67473	0	0.0870845	1	2758	tags=36%, list=20%, signal=44%
PID_DELTA_NP63_PATHWAY	PID_DELTA_NP63_PATHWAY		41	-0.485336	-1.67367	0	0.0875259	1	3053	tags=49%, list=22%, signal=63%
EBAUER_TARGETS_OF_PAX3_FOXO1_FUSION_DN	EBAUER_TARGETS_OF_PAX3_FOXO1_FUSION_DN		29	-0.524372	-1.67307	0.0138408	0.0875405	1	1287	tags=34%, list=9%, signal=38%
GNF2_RFC4	GNF2_RFC4		59	-0.444954	-1.67244	0.00740741	0.087588	1	5065	tags=61%, list=37%, signal=96%
AMIT_SERUM_RESPONSE_40_MCF10A	AMIT_SERUM_RESPONSE_40_MCF10A		27	-0.52554	-1.67238	0	0.0871579	1	1361	tags=30%, list=10%, signal=33%
RASHI_NFKB1_TARGETS	RASHI_NFKB1_TARGETS		18	-0.592799	-1.67146	0.0130841	0.0873964	1	2758	tags=56%, list=20%, signal=69%
TBK1.DF_DN	TBK1.DF_DN		269	-0.35665	-1.6706	0	0.0876946	1	3789	tags=42%, list=28%, signal=56%
PTEN_DN.V2_UP	PTEN_DN.V2_UP		83	-0.41224	-1.6671	0.00177305	0.0903609	1	1401	tags=31%, list=10%, signal=35%
REACTOME_CELL_CELL_JUNCTION_ORGANIZATION	REACTOME_CELL_CELL_JUNCTION_ORGANIZATION		32	-0.501638	-1.66615	0.00551471	0.0906842	1	799	tags=31%, list=6%, signal=33%
GNF2_MLH1	GNF2_MLH1		41	-0.480503	-1.66605	0.0093633	0.0902649	1	5264	tags=71%, list=38%, signal=114%
GSE3982_DC_VS_MAC_UP	GSE3982_DC_VS_MAC_UP		137	-0.386431	-1.66492	0	0.0907469	1	2114	tags=29%, list=15%, signal=34%
ST_ERK1_ERK2_MAPK_PATHWAY	ST_ERK1_ERK2_MAPK_PATHWAY		30	-0.517763	-1.66441	0.0108499	0.0907377	1	2762	tags=47%, list=20%, signal=58%
EGFR_UP.V1_UP	EGFR_UP.V1_UP		164	-0.37278	-1.66404	0.00182149	0.0906518	1	2028	tags=30%, list=15%, signal=35%
CHR3Q22	CHR3Q22		29	-0.506054	-1.66103	0.00750469	0.0928148	1	4416	tags=62%, list=32%, signal=91%
GSE24634_IL4_VS_CTRL_TREATED_NAIVE_CD4_TCELL_DAY3_DN	GSE24634_IL4_VS_CTRL_TREATED_NAIVE_CD4_TCELL_DAY3_DN		140	-0.381978	-1.66101	0	0.0923543	1	2612	tags=36%, list=19%, signal=45%
SPINDLE_POLE	SPINDLE_POLE		17	-0.601397	-1.65978	0.00554529	0.0930625	1	3431	tags=53%, list=25%, signal=71%
VANLOO_SP3_TARGETS_DN	VANLOO_SP3_TARGETS_DN		66	-0.434872	-1.6592	0.00364964	0.0930633	1	1619	tags=27%, list=12%, signal=31%
GSE1432_1H_VS_6H_IFNG_MICROGLIA_DN	GSE1432_1H_VS_6H_IFNG_MICROGLIA_DN		174	-0.368702	-1.65902	0	0.0927301	1	3480	tags=41%, list=25%, signal=54%
MODULE_84	MODULE_84		282	-0.349784	-1.6589	0	0.0923603	1	1163	tags=27%, list=8%, signal=28%
CTGTTAC,MIR-194	CTGTTAC,MIR-194		85	-0.413751	-1.65439	0.00178891	0.095876	1	4904	tags=55%, list=36%, signal=86%
GSE13229_IMM_VS_INTMATURE_NKCELL_UP	GSE13229_IMM_VS_INTMATURE_NKCELL_UP		99	-0.406587	-1.65371	0.00180832	0.096007	1	2362	tags=34%, list=17%, signal=41%
GSE3982_NEUTROPHIL_VS_CENT_MEMORY_CD4_TCELL_UP	GSE3982_NEUTROPHIL_VS_CENT_MEMORY_CD4_TCELL_UP		169	-0.369629	-1.65261	0	0.0964924	1	2847	tags=35%, list=21%, signal=44%
LI_PROSTATE_CANCER_EPIGENETIC	LI_PROSTATE_CANCER_EPIGENETIC		22	-0.532963	-1.65253	0.0204082	0.0960664	1	1452	tags=36%, list=11%, signal=41%
ODONNELL_TFRC_TARGETS_DN	ODONNELL_TFRC_TARGETS_DN		105	-0.400403	-1.65159	0	0.0965126	1	3430	tags=36%, list=25%, signal=48%
MARIADASON_RESPONSE_TO_BUTYRATE_SULINDAC_4	MARIADASON_RESPONSE_TO_BUTYRATE_SULINDAC_4		16	-0.611364	-1.65137	0.0177515	0.0962665	1	2863	tags=38%, list=21%, signal=47%
RICKMAN_TUMOR_DIFFERENTIATED_WELL_VS_POORLY_DN	RICKMAN_TUMOR_DIFFERENTIATED_WELL_VS_POORLY_DN		313	-0.343836	-1.65134	0	0.0958286	1	2224	tags=27%, list=16%, signal=31%
ZHANG_TLX_TARGETS_60HR_DN	ZHANG_TLX_TARGETS_60HR_DN		254	-0.354579	-1.65133	0	0.0953614	1	4951	tags=50%, list=36%, signal=76%
GU_PDEF_TARGETS_DN	GU_PDEF_TARGETS_DN		25	-0.543813	-1.65127	0.011257	0.0949419	1	1504	tags=28%, list=11%, signal=31%
GROSS_HYPOXIA_VIA_ELK3_AND_HIF1A_UP	GROSS_HYPOXIA_VIA_ELK3_AND_HIF1A_UP		129	-0.38745	-1.6505	0.00170068	0.0952766	1	2437	tags=33%, list=18%, signal=39%
GSE13485_CTRL_VS_DAY7_YF17D_VACCINE_PBMC_DN	GSE13485_CTRL_VS_DAY7_YF17D_VACCINE_PBMC_DN		150	-0.378813	-1.6497	0	0.0955185	1	2575	tags=37%, list=19%, signal=45%
P53_DN.V2_UP	P53_DN.V2_UP		50	-0.451289	-1.64747	0.00371058	0.097153	1	2254	tags=40%, list=16%, signal=48%
SHEN_SMARCA2_TARGETS_UP	SHEN_SMARCA2_TARGETS_UP		410	-0.3392	-1.64742	0	0.0967471	1	5867	tags=60%, list=43%, signal=102%
CLATHRIN_COATED_VESICLE	CLATHRIN_COATED_VESICLE		27	-0.516111	-1.64518	0.0110294	0.0984797	1	1270	tags=26%, list=9%, signal=29%
LABBE_TARGETS_OF_TGFB1_AND_WNT3A_DN	LABBE_TARGETS_OF_TGFB1_AND_WNT3A_DN		69	-0.430506	-1.64489	0	0.0983045	1	2553	tags=38%, list=19%, signal=46%
FEVR_CTNNB1_TARGETS_UP	FEVR_CTNNB1_TARGETS_UP		466	-0.333028	-1.6448	0	0.0978943	1	2874	tags=32%, list=21%, signal=39%
REACTOME_ACTIVATED_AMPK_STIMULATES_FATTY_ACID_OXIDATION_IN_MUSCLE	REACTOME_ACTIVATED_AMPK_STIMULATES_FATTY_ACID_OXIDATION_IN_MUSCLE		17	-0.589952	-1.64395	0.0250965	0.0982328	1	2038	tags=35%, list=15%, signal=41%
REACTOME_MITOTIC_M_M_G1_PHASES	REACTOME_MITOTIC_M_M_G1_PHASES		164	-0.370049	-1.64369	0	0.0980344	1	5437	tags=51%, list=40%, signal=84%
KEGG_TYPE_II_DIABETES_MELLITUS	KEGG_TYPE_II_DIABETES_MELLITUS		24	-0.530453	-1.64317	0.00567108	0.0980159	1	3982	tags=67%, list=29%, signal=94%
WANG_BARRETTS_ESOPHAGUS_AND_ESOPHAGUS_CANCER_DN	WANG_BARRETTS_ESOPHAGUS_AND_ESOPHAGUS_CANCER_DN		22	-0.5444	-1.64293	0.0160428	0.0978157	1	2650	tags=50%, list=19%, signal=62%
YANG_BREAST_CANCER_ESR1_BULK_DN	YANG_BREAST_CANCER_ESR1_BULK_DN		17	-0.5826	-1.64188	0.0182149	0.0983061	1	1763	tags=41%, list=13%, signal=47%
GSE2706_UNSTIM_VS_2H_R848_DC_DN	GSE2706_UNSTIM_VS_2H_R848_DC_DN		131	-0.381829	-1.64168	0.0018622	0.0981059	1	2758	tags=34%, list=20%, signal=42%
GSE17974_IL4_AND_ANTI_IL12_VS_UNTREATED_72H_ACT_CD4_TCELL_DN	GSE17974_IL4_AND_ANTI_IL12_VS_UNTREATED_72H_ACT_CD4_TCELL_DN		133	-0.379874	-1.64065	0.00364299	0.0987263	1	2071	tags=31%, list=15%, signal=36%
APICAL_JUNCTION_COMPLEX	APICAL_JUNCTION_COMPLEX		19	-0.554492	-1.64042	0.019305	0.0985488	1	3562	tags=53%, list=26%, signal=71%
REACTOME_DNA_REPLICATION	REACTOME_DNA_REPLICATION		184	-0.366393	-1.6393	0	0.0990894	1	5437	tags=52%, list=40%, signal=84%
GSE13306_RA_VS_UNTREATED_MEM_CD4_TCELL_DN	GSE13306_RA_VS_UNTREATED_MEM_CD4_TCELL_DN		146	-0.376306	-1.63854	0	0.0993375	1	2047	tags=29%, list=15%, signal=33%
GSE1432_CTRL_VS_IFNG_6H_MICROGLIA_DN	GSE1432_CTRL_VS_IFNG_6H_MICROGLIA_DN		165	-0.372881	-1.63667	0	0.100608	1	3293	tags=41%, list=24%, signal=54%
GNF2_BUB1B	GNF2_BUB1B		49	-0.451554	-1.63653	0.00366972	0.100346	1	5551	tags=61%, list=40%, signal=102%
GNF2_TDG	GNF2_TDG		35	-0.488746	-1.63587	0.00905797	0.100472	1	6140	tags=69%, list=45%, signal=124%
GNF2_CENPF	GNF2_CENPF		61	-0.437052	-1.63331	0.00382409	0.102548	1	5065	tags=57%, list=37%, signal=91%
REACTOME_MITOTIC_PROMETAPHASE	REACTOME_MITOTIC_PROMETAPHASE		84	-0.406749	-1.63301	0	0.102432	1	5983	tags=65%, list=44%, signal=115%
GNF2_STAT6	GNF2_STAT6		69	-0.424166	-1.63238	0	0.102654	1	2358	tags=33%, list=17%, signal=40%
GSE13484_UNSTIM_VS_YF17D_VACCINE_STIM_PBMC_DN	GSE13484_UNSTIM_VS_YF17D_VACCINE_STIM_PBMC_DN		151	-0.372391	-1.6308	0	0.103696	1	2668	tags=40%, list=19%, signal=49%
GNF2_ICAM3	GNF2_ICAM3		25	-0.525513	-1.63012	0.00744879	0.103911	1	1560	tags=40%, list=11%, signal=45%
YANG_BREAST_CANCER_ESR1_UP	YANG_BREAST_CANCER_ESR1_UP		24	-0.527775	-1.62993	0.0152672	0.103638	1	1844	tags=42%, list=13%, signal=48%
MODULE_78	MODULE_78		16	-0.592228	-1.6292	0.0229446	0.10391	1	3109	tags=56%, list=23%, signal=73%
WANG_RESPONSE_TO_GSK3_INHIBITOR_SB216763_UP	WANG_RESPONSE_TO_GSK3_INHIBITOR_SB216763_UP		257	-0.35114	-1.62878	0	0.103855	1	3718	tags=40%, list=27%, signal=54%
NOUSHMEHR_GBM_SILENCED_BY_METHYLATION	NOUSHMEHR_GBM_SILENCED_BY_METHYLATION		24	-0.536918	-1.62623	0.0168856	0.105955	1	1581	tags=46%, list=12%, signal=52%
JAZAG_TGFB1_SIGNALING_VIA_SMAD4_DN	JAZAG_TGFB1_SIGNALING_VIA_SMAD4_DN		40	-0.459661	-1.62618	0.00179533	0.105565	1	572	tags=23%, list=4%, signal=23%
GNF2_MSH2	GNF2_MSH2		28	-0.507959	-1.62514	0.011194	0.106183	1	4877	tags=71%, list=36%, signal=111%
CROMER_METASTASIS_DN	CROMER_METASTASIS_DN		72	-0.418071	-1.6232	0	0.107818	1	1484	tags=24%, list=11%, signal=26%
BURTON_ADIPOGENESIS_12	BURTON_ADIPOGENESIS_12		30	-0.502193	-1.62154	0.0056391	0.109095	1	4906	tags=70%, list=36%, signal=109%
GSE30962_PRIMARY_VS_SECONDARY_ACUTE_LCMV_INF_CD8_TCELL_UP	GSE30962_PRIMARY_VS_SECONDARY_ACUTE_LCMV_INF_CD8_TCELL_UP		168	-0.362789	-1.62139	0	0.108793	1	5138	tags=54%, list=37%, signal=85%
SATO_SILENCED_BY_METHYLATION_IN_PANCREATIC_CANCER_1	SATO_SILENCED_BY_METHYLATION_IN_PANCREATIC_CANCER_1		243	-0.344013	-1.6193	0	0.110333	1	1558	tags=28%, list=11%, signal=31%
MODULE_44	MODULE_44		201	-0.355176	-1.61908	0	0.110085	1	1163	tags=27%, list=8%, signal=29%
MODULE_107	MODULE_107		38	-0.47204	-1.61778	0.00754717	0.110901	1	1368	tags=32%, list=10%, signal=35%
GNF2_SELL	GNF2_SELL		35	-0.48104	-1.61762	0.00764818	0.1106	1	1560	tags=34%, list=11%, signal=39%
TURASHVILI_BREAST_LOBULAR_CARCINOMA_VS_DUCTAL_NORMAL_DN	TURASHVILI_BREAST_LOBULAR_CARCINOMA_VS_DUCTAL_NORMAL_DN		53	-0.437269	-1.61637	0.00682594	0.111324	1	2162	tags=43%, list=16%, signal=51%
REACTOME_E2F_MEDIATED_REGULATION_OF_DNA_REPLICATION	REACTOME_E2F_MEDIATED_REGULATION_OF_DNA_REPLICATION		33	-0.489304	-1.61594	0.00917431	0.111341	1	5106	tags=58%, list=37%, signal=91%
GSE2706_UNSTIM_VS_8H_LPS_AND_R848_DC_DN	GSE2706_UNSTIM_VS_8H_LPS_AND_R848_DC_DN		139	-0.377394	-1.61583	0.00172414	0.111082	1	2454	tags=34%, list=18%, signal=41%
APICOLATERAL_PLASMA_MEMBRANE	APICOLATERAL_PLASMA_MEMBRANE		19	-0.554492	-1.61576	0.0181159	0.110718	1	3562	tags=53%, list=26%, signal=71%
ZHENG_FOXP3_TARGETS_UP	ZHENG_FOXP3_TARGETS_UP		20	-0.567447	-1.61538	0.0206379	0.110706	1	2916	tags=50%, list=21%, signal=63%
PID_FANCONI_PATHWAY	PID_FANCONI_PATHWAY		44	-0.454415	-1.61429	0.00378072	0.111308	1	4951	tags=59%, list=36%, signal=92%
CHR8Q22	CHR8Q22		46	-0.451125	-1.61402	0.00877193	0.111148	1	2852	tags=37%, list=21%, signal=46%
WIELAND_UP_BY_HBV_INFECTION	WIELAND_UP_BY_HBV_INFECTION		69	-0.418075	-1.61362	0	0.111116	1	2388	tags=39%, list=17%, signal=47%
CHR14Q13	CHR14Q13		22	-0.538724	-1.61228	0.0223048	0.111982	1	4061	tags=68%, list=30%, signal=97%
PID_INSULIN_GLUCOSE_PATHWAY	PID_INSULIN_GLUCOSE_PATHWAY		22	-0.537163	-1.61218	0.0214008	0.111607	1	4790	tags=64%, list=35%, signal=98%
WANG_METHYLATED_IN_BREAST_CANCER	WANG_METHYLATED_IN_BREAST_CANCER		34	-0.482495	-1.61194	0.0135135	0.111411	1	1001	tags=29%, list=7%, signal=32%
GRAESSMANN_RESPONSE_TO_MC_AND_SERUM_DEPRIVATION_DN	GRAESSMANN_RESPONSE_TO_MC_AND_SERUM_DEPRIVATION_DN		68	-0.418747	-1.6112	0.0036036	0.111629	1	2277	tags=34%, list=17%, signal=40%
KRAS.50_UP.V1_UP	KRAS.50_UP.V1_UP		15	-0.595332	-1.6102	0.0286738	0.112307	1	1898	tags=53%, list=14%, signal=62%
REACTOME_INTERFERON_ALPHA_BETA_SIGNALING	REACTOME_INTERFERON_ALPHA_BETA_SIGNALING		45	-0.46191	-1.61017	0.00193424	0.111895	1	3032	tags=49%, list=22%, signal=63%
GNF2_LYN	GNF2_LYN		22	-0.536956	-1.61012	0.0110092	0.111498	1	1478	tags=32%, list=11%, signal=36%
MONNIER_POSTRADIATION_TUMOR_ESCAPE_DN	MONNIER_POSTRADIATION_TUMOR_ESCAPE_DN		314	-0.331655	-1.60777	0	0.113508	1	2945	tags=34%, list=21%, signal=42%
PID_BARD1_PATHWAY	PID_BARD1_PATHWAY		29	-0.50414	-1.60643	0.0127971	0.114432	1	4951	tags=62%, list=36%, signal=97%
LABBE_TGFB1_TARGETS_DN	LABBE_TGFB1_TARGETS_DN		60	-0.423409	-1.60393	0.00353357	0.11658	1	2131	tags=43%, list=16%, signal=51%
BASAKI_YBX1_TARGETS_DN	BASAKI_YBX1_TARGETS_DN		315	-0.337825	-1.60372	0	0.116347	1	2672	tags=33%, list=19%, signal=40%
BIOCARTA_CASPASE_PATHWAY	BIOCARTA_CASPASE_PATHWAY		21	-0.538443	-1.60367	0.0231317	0.11596	1	2447	tags=33%, list=18%, signal=41%
REACTOME_G0_AND_EARLY_G1	REACTOME_G0_AND_EARLY_G1		22	-0.545648	-1.60322	0.0185529	0.115976	1	3398	tags=50%, list=25%, signal=66%
GSE9988_ANTI_TREM1_VS_LOW_LPS_MONOCYTE_DN	GSE9988_ANTI_TREM1_VS_LOW_LPS_MONOCYTE_DN		135	-0.372196	-1.60298	0	0.115849	1	2982	tags=37%, list=22%, signal=47%
SCHUETZ_BREAST_CANCER_DUCTAL_INVASIVE_DN	SCHUETZ_BREAST_CANCER_DUCTAL_INVASIVE_DN		61	-0.423394	-1.60268	0.0125	0.115714	1	992	tags=28%, list=7%, signal=30%
GNF2_CKS2	GNF2_CKS2		50	-0.44683	-1.60243	0.0019084	0.115552	1	5551	tags=64%, list=40%, signal=107%
GSE24142_DN2_VS_DN3_THYMOCYTE_DN	GSE24142_DN2_VS_DN3_THYMOCYTE_DN		151	-0.36539	-1.602	0	0.115494	1	1452	tags=21%, list=11%, signal=23%
WANG_METASTASIS_OF_BREAST_CANCER_ESR1_DN	WANG_METASTASIS_OF_BREAST_CANCER_ESR1_DN		24	-0.515731	-1.60161	0.019678	0.115425	1	770	tags=25%, list=6%, signal=26%
LIANG_HEMATOPOIESIS_STEM_CELL_NUMBER_LARGE_VS_TINY_DN	LIANG_HEMATOPOIESIS_STEM_CELL_NUMBER_LARGE_VS_TINY_DN		36	-0.473562	-1.60148	0.0110092	0.115101	1	3622	tags=42%, list=26%, signal=56%
GSE20366_EX_VIVO_VS_DEC205_CONVERSION_UP	GSE20366_EX_VIVO_VS_DEC205_CONVERSION_UP		159	-0.36397	-1.60108	0	0.11511	1	3261	tags=38%, list=24%, signal=50%
GNF2_RPA1	GNF2_RPA1		27	-0.503149	-1.60071	0.0183486	0.115113	1	6412	tags=81%, list=47%, signal=153%
REACTOME_TRAF6_MEDIATED_NFKB_ACTIVATION	REACTOME_TRAF6_MEDIATED_NFKB_ACTIVATION		19	-0.568219	-1.59911	0.019685	0.116351	1	3261	tags=58%, list=24%, signal=76%
BIDUS_METASTASIS_UP	BIDUS_METASTASIS_UP		202	-0.352704	-1.59878	0	0.116338	1	5072	tags=48%, list=37%, signal=74%
GGTGAAG,MIR-412	GGTGAAG,MIR-412		51	-0.44128	-1.59476	0.00924214	0.120171	1	6118	tags=71%, list=45%, signal=127%
GSE24634_IL4_VS_CTRL_TREATED_NAIVE_CD4_TCELL_DAY10_DN	GSE24634_IL4_VS_CTRL_TREATED_NAIVE_CD4_TCELL_DAY10_DN		171	-0.356422	-1.59433	0.0017762	0.120298	1	1536	tags=25%, list=11%, signal=28%
CHR2P24	CHR2P24		33	-0.476371	-1.59402	0.0143369	0.120206	1	4168	tags=61%, list=30%, signal=87%
GSE30083_SP2_VS_SP4_THYMOCYTE_DN	GSE30083_SP2_VS_SP4_THYMOCYTE_DN		133	-0.370639	-1.59368	0	0.120155	1	1986	tags=31%, list=14%, signal=36%
GSE24634_IL4_VS_CTRL_TREATED_NAIVE_CD4_TCELL_DAY5_DN	GSE24634_IL4_VS_CTRL_TREATED_NAIVE_CD4_TCELL_DAY5_DN		153	-0.368363	-1.5925	0	0.121054	1	2358	tags=32%, list=17%, signal=38%
BIOCARTA_SPRY_PATHWAY	BIOCARTA_SPRY_PATHWAY		16	-0.580265	-1.59141	0.0229446	0.121813	1	3564	tags=56%, list=26%, signal=76%
WAKASUGI_HAVE_ZNF143_BINDING_SITES	WAKASUGI_HAVE_ZNF143_BINDING_SITES		57	-0.436282	-1.59067	0.00897666	0.122135	1	4262	tags=51%, list=31%, signal=73%
GNF2_RBBP6	GNF2_RBBP6		70	-0.40903	-1.59003	0.00530035	0.122405	1	5099	tags=54%, list=37%, signal=86%
REACTOME_FANCONI_ANEMIA_PATHWAY	REACTOME_FANCONI_ANEMIA_PATHWAY		18	-0.555638	-1.58992	0.0210325	0.122061	1	4806	tags=67%, list=35%, signal=102%
CROMER_TUMORIGENESIS_DN	CROMER_TUMORIGENESIS_DN		22	-0.52749	-1.58935	0.0253165	0.122205	1	1165	tags=41%, list=8%, signal=45%
MCLACHLAN_DENTAL_CARIES_UP	MCLACHLAN_DENTAL_CARIES_UP		118	-0.379137	-1.58857	0.0018018	0.122627	1	1560	tags=33%, list=11%, signal=37%
GNF2_CCNB2	GNF2_CCNB2		56	-0.422919	-1.58759	0.0143885	0.123261	1	5065	tags=55%, list=37%, signal=87%
M_PHASE	M_PHASE		100	-0.38192	-1.58749	0.00186567	0.122919	1	3846	tags=47%, list=28%, signal=65%
SWEET_KRAS_TARGETS_DN	SWEET_KRAS_TARGETS_DN		45	-0.445612	-1.58743	0.00707965	0.122573	1	2841	tags=36%, list=21%, signal=45%
GSE10325_CD4_TCELL_VS_LUPUS_CD4_TCELL_DN	GSE10325_CD4_TCELL_VS_LUPUS_CD4_TCELL_DN		148	-0.365518	-1.58722	0	0.122396	1	2647	tags=36%, list=19%, signal=44%
CENTROSOME	CENTROSOME		54	-0.427756	-1.58704	0.00366972	0.122125	1	4854	tags=48%, list=35%, signal=74%
HALLMARK_INTERFERON_ALPHA_RESPONSE	HALLMARK_INTERFERON_ALPHA_RESPONSE		86	-0.398033	-1.58661	0.00164474	0.122207	1	3570	tags=53%, list=26%, signal=72%
SENGUPTA_NASOPHARYNGEAL_CARCINOMA_DN	SENGUPTA_NASOPHARYNGEAL_CARCINOMA_DN		138	-0.367029	-1.58597	0.00181159	0.122512	1	993	tags=22%, list=7%, signal=23%
REACTOME_RIG_I_MDA5_MEDIATED_INDUCTION_OF_IFN_ALPHA_BETA_PATHWAYS	REACTOME_RIG_I_MDA5_MEDIATED_INDUCTION_OF_IFN_ALPHA_BETA_PATHWAYS		57	-0.428561	-1.58553	0.00696864	0.122626	1	2810	tags=39%, list=20%, signal=48%
CHROMOSOMEPERICENTRIC_REGION	CHROMOSOMEPERICENTRIC_REGION		31	-0.479628	-1.58537	0.0201097	0.122408	1	3218	tags=39%, list=23%, signal=50%
MORF_PSMF1	MORF_PSMF1		125	-0.373026	-1.58407	0.00176678	0.123309	1	4051	tags=41%, list=30%, signal=57%
MCBRYAN_PUBERTAL_TGFB1_TARGETS_DN	MCBRYAN_PUBERTAL_TGFB1_TARGETS_DN		43	-0.451143	-1.58279	0.0146789	0.124244	1	2403	tags=42%, list=18%, signal=51%
CHEN_ETV5_TARGETS_TESTIS	CHEN_ETV5_TARGETS_TESTIS		15	-0.582421	-1.58248	0.0483559	0.124156	1	4022	tags=67%, list=29%, signal=94%
SENESE_HDAC1_AND_HDAC2_TARGETS_UP	SENESE_HDAC1_AND_HDAC2_TARGETS_UP		181	-0.350425	-1.58191	0	0.124335	1	2010	tags=29%, list=15%, signal=33%
REACTOME_TRAF6_MEDIATED_IRF7_ACTIVATION	REACTOME_TRAF6_MEDIATED_IRF7_ACTIVATION		17	-0.5691	-1.58127	0.0236364	0.124635	1	2602	tags=53%, list=19%, signal=65%
MIKKELSEN_MCV6_LCP_WITH_H3K4ME3	MIKKELSEN_MCV6_LCP_WITH_H3K4ME3		82	-0.391894	-1.58044	0.00557621	0.125126	1	988	tags=24%, list=7%, signal=26%
GSE12366_GC_VS_NAIVE_BCELL_UP	GSE12366_GC_VS_NAIVE_BCELL_UP		166	-0.360554	-1.58036	0.0017452	0.124791	1	4751	tags=45%, list=35%, signal=67%
SARRIO_EPITHELIAL_MESENCHYMAL_TRANSITION_UP	SARRIO_EPITHELIAL_MESENCHYMAL_TRANSITION_UP		164	-0.358526	-1.57913	0	0.125679	1	4222	tags=46%, list=31%, signal=65%
MANTOVANI_NFKB_TARGETS_UP	MANTOVANI_NFKB_TARGETS_UP		27	-0.49375	-1.57845	0.0128205	0.126041	1	1044	tags=37%, list=8%, signal=40%
HALLMARK_ESTROGEN_RESPONSE_LATE	HALLMARK_ESTROGEN_RESPONSE_LATE		152	-0.363205	-1.57526	0.00179856	0.129338	1	1603	tags=26%, list=12%, signal=29%
CAGGGTC,MIR-504	CAGGGTC,MIR-504		61	-0.418154	-1.57253	0.0071048	0.132007	1	3136	tags=38%, list=23%, signal=49%
ERB2_UP.V1_UP	ERB2_UP.V1_UP		155	-0.360892	-1.57131	0.00338983	0.132988	1	1484	tags=27%, list=11%, signal=30%
GSE15750_DAY6_VS_DAY10_TRAF6KO_EFF_CD8_TCELL_UP	GSE15750_DAY6_VS_DAY10_TRAF6KO_EFF_CD8_TCELL_UP		179	-0.34929	-1.57124	0	0.132643	1	5437	tags=58%, list=40%, signal=94%
CHR11Q23	CHR11Q23		74	-0.398652	-1.57035	0.00541516	0.133327	1	3954	tags=61%, list=29%, signal=85%
GSE360_T_GONDII_VS_M_TUBERCULOSIS_DC_DN	GSE360_T_GONDII_VS_M_TUBERCULOSIS_DC_DN		123	-0.372254	-1.56925	0.005386	0.134249	1	1698	tags=28%, list=12%, signal=32%
UBIQUITIN_PROTEIN_LIGASE_ACTIVITY	UBIQUITIN_PROTEIN_LIGASE_ACTIVITY		48	-0.43565	-1.56771	0.00545455	0.135632	1	4834	tags=56%, list=35%, signal=87%
GSE360_L_DONOVANI_VS_M_TUBERCULOSIS_MAC_DN	GSE360_L_DONOVANI_VS_M_TUBERCULOSIS_MAC_DN		142	-0.362971	-1.56762	0.00338983	0.135299	1	2858	tags=36%, list=21%, signal=45%
LIEN_BREAST_CARCINOMA_METAPLASTIC_VS_DUCTAL_DN	LIEN_BREAST_CARCINOMA_METAPLASTIC_VS_DUCTAL_DN		55	-0.421844	-1.56646	0.00719425	0.136156	1	1506	tags=33%, list=11%, signal=37%
LI_WILMS_TUMOR_ANAPLASTIC_UP	LI_WILMS_TUMOR_ANAPLASTIC_UP		19	-0.537851	-1.56643	0.0231729	0.135767	1	5033	tags=68%, list=37%, signal=108%
GSE10325_CD4_TCELL_VS_MYELOID_DN	GSE10325_CD4_TCELL_VS_MYELOID_DN		141	-0.358397	-1.56604	0	0.135731	1	2393	tags=33%, list=17%, signal=39%
HAHTOLA_MYCOSIS_FUNGOIDES_SKIN_DN	HAHTOLA_MYCOSIS_FUNGOIDES_SKIN_DN		22	-0.517083	-1.56533	0.0327869	0.136153	1	4893	tags=68%, list=36%, signal=106%
GNF2_CDC20	GNF2_CDC20		55	-0.420185	-1.56433	0.0125224	0.136872	1	5551	tags=60%, list=40%, signal=100%
TIGHT_JUNCTION	TIGHT_JUNCTION		17	-0.560348	-1.56428	0.0317164	0.136495	1	3562	tags=53%, list=26%, signal=71%
TAKEDA_TARGETS_OF_NUP98_HOXA9_FUSION_10D_DN	TAKEDA_TARGETS_OF_NUP98_HOXA9_FUSION_10D_DN		62	-0.413166	-1.56411	0.0034904	0.136238	1	1070	tags=37%, list=8%, signal=40%
GSE11864_CSF1_PAM3CYS_VS_CSF1_IFNG_PAM3CYS_IN_MAC_DN	GSE11864_CSF1_PAM3CYS_VS_CSF1_IFNG_PAM3CYS_IN_MAC_DN		125	-0.364462	-1.56373	0.0017452	0.136269	1	2210	tags=27%, list=16%, signal=32%
KRAS.LUNG.BREAST_UP.V1_UP	KRAS.LUNG.BREAST_UP.V1_UP		54	-0.430734	-1.56224	0.0094162	0.137634	1	2821	tags=48%, list=21%, signal=60%
GSE39820_CTRL_VS_TGFBETA1_IL6_IL23A_CD4_TCELL_UP	GSE39820_CTRL_VS_TGFBETA1_IL6_IL23A_CD4_TCELL_UP		170	-0.350224	-1.56197	0.0034188	0.137526	1	3670	tags=38%, list=27%, signal=51%
GNF2_KPNB1	GNF2_KPNB1		71	-0.405353	-1.56185	0.00695652	0.137253	1	6140	tags=59%, list=45%, signal=107%
KOBAYASHI_RESPONSE_TO_ROMIDEPSIN	KOBAYASHI_RESPONSE_TO_ROMIDEPSIN		16	-0.563828	-1.56162	0.0258449	0.137118	1	3059	tags=63%, list=22%, signal=80%
SESTO_RESPONSE_TO_UV_C2	SESTO_RESPONSE_TO_UV_C2		52	-0.427626	-1.56098	0.0132325	0.137483	1	2878	tags=35%, list=21%, signal=44%
GSE17721_PAM3CSK4_VS_GADIQUIMOD_8H_BMDM_DN	GSE17721_PAM3CSK4_VS_GADIQUIMOD_8H_BMDM_DN		161	-0.354832	-1.55935	0.00352113	0.138946	1	2672	tags=31%, list=19%, signal=38%
GHANDHI_BYSTANDER_IRRADIATION_UP	GHANDHI_BYSTANDER_IRRADIATION_UP		51	-0.436739	-1.55924	0.0236794	0.138604	1	2254	tags=45%, list=16%, signal=54%
IZADPANAH_STEM_CELL_ADIPOSE_VS_BONE_UP	IZADPANAH_STEM_CELL_ADIPOSE_VS_BONE_UP		106	-0.375061	-1.55854	0.00347826	0.139138	1	1555	tags=27%, list=11%, signal=31%
GNF2_CD33	GNF2_CD33		26	-0.502993	-1.55705	0.0245283	0.140437	1	1698	tags=38%, list=12%, signal=44%
WANG_RESPONSE_TO_FORSKOLIN_UP	WANG_RESPONSE_TO_FORSKOLIN_UP		19	-0.541171	-1.55575	0.0407407	0.14164	1	2576	tags=47%, list=19%, signal=58%
FINETTI_BREAST_CANCERS_KINOME_GRAY	FINETTI_BREAST_CANCERS_KINOME_GRAY		15	-0.582903	-1.55535	0.0243902	0.141835	1	5154	tags=87%, list=38%, signal=139%
GSE20715_0H_VS_24H_OZONE_LUNG_DN	GSE20715_0H_VS_24H_OZONE_LUNG_DN		154	-0.351114	-1.5552	0	0.141548	1	2219	tags=29%, list=16%, signal=34%
GCM_ERBB2IP	GCM_ERBB2IP		60	-0.413535	-1.55483	0.00732601	0.141582	1	4492	tags=50%, list=33%, signal=74%
FURUKAWA_DUSP6_TARGETS_PCI35_UP	FURUKAWA_DUSP6_TARGETS_PCI35_UP		49	-0.431947	-1.55452	0.0178571	0.141625	1	1332	tags=37%, list=10%, signal=41%
MEK_UP.V1_UP	MEK_UP.V1_UP		170	-0.3493	-1.55405	0	0.141713	1	2028	tags=32%, list=15%, signal=37%
GNF2_MCM4	GNF2_MCM4		53	-0.419104	-1.55365	0.00914077	0.141785	1	6045	tags=68%, list=44%, signal=121%
SA_CASPASE_CASCADE	SA_CASPASE_CASCADE		16	-0.558921	-1.55305	0.030888	0.14208	1	3298	tags=44%, list=24%, signal=58%
CHR2P25	CHR2P25		32	-0.466812	-1.55251	0.012844	0.142253	1	1201	tags=25%, list=9%, signal=27%
GNF2_MKI67	GNF2_MKI67		27	-0.496168	-1.55168	0.0251451	0.142868	1	5065	tags=63%, list=37%, signal=100%
ZHENG_FOXP3_TARGETS_IN_THYMUS_UP	ZHENG_FOXP3_TARGETS_IN_THYMUS_UP		167	-0.348339	-1.55163	0.00177936	0.142536	1	4396	tags=53%, list=32%, signal=77%
LANDIS_ERBB2_BREAST_TUMORS_324_UP	LANDIS_ERBB2_BREAST_TUMORS_324_UP		136	-0.3613	-1.55143	0.00170648	0.142312	1	1259	tags=23%, list=9%, signal=25%
CHR16Q22	CHR16Q22		98	-0.383125	-1.55117	0.0035524	0.142199	1	2442	tags=30%, list=18%, signal=36%
WANG_ESOPHAGUS_CANCER_VS_NORMAL_DN	WANG_ESOPHAGUS_CANCER_VS_NORMAL_DN		88	-0.382187	-1.5502	0.00896057	0.142986	1	3271	tags=39%, list=24%, signal=50%
PID_ARF6_PATHWAY	PID_ARF6_PATHWAY		25	-0.493351	-1.54927	0.0310219	0.143674	1	2809	tags=44%, list=20%, signal=55%
MICROTUBULE_ORGANIZING_CENTER	MICROTUBULE_ORGANIZING_CENTER		62	-0.412972	-1.54926	0.0104167	0.143269	1	4854	tags=50%, list=35%, signal=77%
IWANAGA_E2F1_TARGETS_INDUCED_BY_SERUM	IWANAGA_E2F1_TARGETS_INDUCED_BY_SERUM		28	-0.490396	-1.54878	0.0259259	0.143451	1	3320	tags=46%, list=24%, signal=61%
CYSTEINE_TYPE_ENDOPEPTIDASE_ACTIVITY	CYSTEINE_TYPE_ENDOPEPTIDASE_ACTIVITY		32	-0.474564	-1.5483	0.0187266	0.143584	1	2401	tags=31%, list=17%, signal=38%
PID_A6B1_A6B4_INTEGRIN_PATHWAY	PID_A6B1_A6B4_INTEGRIN_PATHWAY		39	-0.442888	-1.5481	0.0128913	0.143404	1	1160	tags=28%, list=8%, signal=31%
ACID_AMINO_ACID_LIGASE_ACTIVITY	ACID_AMINO_ACID_LIGASE_ACTIVITY		56	-0.414445	-1.548	0.00744879	0.143101	1	3308	tags=38%, list=24%, signal=49%
KEGG_JAK_STAT_SIGNALING_PATHWAY	KEGG_JAK_STAT_SIGNALING_PATHWAY		79	-0.395775	-1.54608	0.00732601	0.145106	1	2846	tags=38%, list=21%, signal=48%
GSE9988_LPS_VS_VEHICLE_TREATED_MONOCYTE_UP	GSE9988_LPS_VS_VEHICLE_TREATED_MONOCYTE_UP		136	-0.360641	-1.54591	0.00340136	0.144901	1	1755	tags=27%, list=13%, signal=31%
GSE7460_TCONV_VS_TREG_LN_DN	GSE7460_TCONV_VS_TREG_LN_DN		156	-0.3488	-1.5459	0.00170068	0.144495	1	3154	tags=38%, list=23%, signal=49%
CROONQUIST_NRAS_SIGNALING_DN	CROONQUIST_NRAS_SIGNALING_DN		72	-0.40019	-1.54525	0.0123894	0.144882	1	4854	tags=49%, list=35%, signal=75%
CHANG_IMMORTALIZED_BY_HPV31_UP	CHANG_IMMORTALIZED_BY_HPV31_UP		57	-0.410835	-1.54473	0.0101523	0.145091	1	2990	tags=42%, list=22%, signal=54%
GSE9988_LPS_VS_LOW_LPS_MONOCYTE_UP	GSE9988_LPS_VS_LOW_LPS_MONOCYTE_UP		72	-0.403258	-1.54399	0.0108499	0.145638	1	2109	tags=28%, list=15%, signal=33%
BROWNE_HCMV_INFECTION_8HR_DN	BROWNE_HCMV_INFECTION_8HR_DN		34	-0.46156	-1.54216	0.0195035	0.147573	1	3002	tags=41%, list=22%, signal=53%
SA_PTEN_PATHWAY	SA_PTEN_PATHWAY		16	-0.561498	-1.54201	0.0338983	0.14732	1	2698	tags=44%, list=20%, signal=54%
GNF2_SMC2L1	GNF2_SMC2L1		32	-0.462083	-1.54186	0.0298507	0.147088	1	5551	tags=72%, list=40%, signal=120%
VECCHI_GASTRIC_CANCER_EARLY_UP	VECCHI_GASTRIC_CANCER_EARLY_UP		367	-0.318764	-1.54113	0	0.147612	1	3170	tags=32%, list=23%, signal=40%
CHR4Q35	CHR4Q35		20	-0.527834	-1.5409	0.0275229	0.147509	1	2281	tags=50%, list=17%, signal=60%
MASSARWEH_TAMOXIFEN_RESISTANCE_UP	MASSARWEH_TAMOXIFEN_RESISTANCE_UP		471	-0.308784	-1.54041	0.00172414	0.147729	1	2267	tags=28%, list=17%, signal=32%
PID_INTEGRIN_A9B1_PATHWAY	PID_INTEGRIN_A9B1_PATHWAY		18	-0.532423	-1.53989	0.0474308	0.147988	1	1422	tags=44%, list=10%, signal=50%
MEISSNER_NPC_HCP_WITH_H3K4ME2	MEISSNER_NPC_HCP_WITH_H3K4ME2		261	-0.332101	-1.53984	0	0.147632	1	2119	tags=31%, list=15%, signal=36%
CYSTEINE_TYPE_PEPTIDASE_ACTIVITY	CYSTEINE_TYPE_PEPTIDASE_ACTIVITY		43	-0.437865	-1.53875	0.0147059	0.148686	1	2501	tags=30%, list=18%, signal=37%
MODULE_451	MODULE_451		28	-0.487571	-1.5382	0.026616	0.149001	1	5138	tags=64%, list=37%, signal=103%
REACTOME_G1_S_SPECIFIC_TRANSCRIPTION	REACTOME_G1_S_SPECIFIC_TRANSCRIPTION		17	-0.540434	-1.53741	0.0419048	0.149573	1	4439	tags=59%, list=32%, signal=87%
KEGG_CYTOSOLIC_DNA_SENSING_PATHWAY	KEGG_CYTOSOLIC_DNA_SENSING_PATHWAY		32	-0.460733	-1.53725	0.0299625	0.149387	1	3989	tags=47%, list=29%, signal=66%
ZWANG_CLASS_3_TRANSIENTLY_INDUCED_BY_EGF	ZWANG_CLASS_3_TRANSIENTLY_INDUCED_BY_EGF		193	-0.33976	-1.53626	0	0.150238	1	3147	tags=36%, list=23%, signal=46%
LIM_MAMMARY_LUMINAL_PROGENITOR_UP	LIM_MAMMARY_LUMINAL_PROGENITOR_UP		28	-0.48916	-1.53553	0.0322004	0.150768	1	900	tags=32%, list=7%, signal=34%
SMALL_CONJUGATING_PROTEIN_LIGASE_ACTIVITY	SMALL_CONJUGATING_PROTEIN_LIGASE_ACTIVITY		50	-0.423598	-1.53463	0.0136752	0.15157	1	4834	tags=54%, list=35%, signal=83%
GNF2_CD48	GNF2_CD48		24	-0.497426	-1.53451	0.0289017	0.151316	1	3010	tags=54%, list=22%, signal=69%
CHR8P21	CHR8P21		50	-0.419992	-1.53451	0.0185874	0.15091	1	3737	tags=50%, list=27%, signal=68%
SENESE_HDAC2_TARGETS_UP	SENESE_HDAC2_TARGETS_UP		99	-0.374344	-1.53435	0.00178891	0.150717	1	3070	tags=33%, list=22%, signal=43%
CHR2Q13	CHR2Q13		19	-0.531677	-1.53373	0.0396226	0.15111	1	2341	tags=47%, list=17%, signal=57%
STK33_NOMO_DN	STK33_NOMO_DN		173	-0.342432	-1.53365	0.00174216	0.150824	1	1893	tags=26%, list=14%, signal=30%
GSE10239_NAIVE_VS_MEMORY_CD8_TCELL_UP	GSE10239_NAIVE_VS_MEMORY_CD8_TCELL_UP		176	-0.343256	-1.53349	0	0.150619	1	3946	tags=42%, list=29%, signal=58%
CHR14Q22	CHR14Q22		44	-0.431638	-1.53241	0.0163934	0.151697	1	5695	tags=68%, list=42%, signal=116%
GSE17721_PAM3CSK4_VS_CPG_2H_BMDM_DN	GSE17721_PAM3CSK4_VS_CPG_2H_BMDM_DN		135	-0.353281	-1.53234	0.00503356	0.151372	1	2437	tags=27%, list=18%, signal=33%
BCAT.100_UP.V1_UP	BCAT.100_UP.V1_UP		26	-0.481963	-1.53132	0.0351202	0.1522	1	1226	tags=38%, list=9%, signal=42%
GSE12845_IGD_POS_BLOOD_VS_PRE_GC_TONSIL_BCELL_DN	GSE12845_IGD_POS_BLOOD_VS_PRE_GC_TONSIL_BCELL_DN		184	-0.340396	-1.52964	0.00517241	0.153782	1	4834	tags=49%, list=35%, signal=75%
KRAS.300_UP.V1_UP	KRAS.300_UP.V1_UP		46	-0.431473	-1.52956	0.0168919	0.153448	1	1996	tags=41%, list=15%, signal=48%
CHR18Q21	CHR18Q21		48	-0.429374	-1.52913	0.0143627	0.153623	1	3873	tags=63%, list=28%, signal=87%
TISSUE_DEVELOPMENT	TISSUE_DEVELOPMENT		62	-0.402257	-1.52904	0.0222222	0.153335	1	851	tags=23%, list=6%, signal=24%
GAVIN_FOXP3_TARGETS_CLUSTER_P6	GAVIN_FOXP3_TARGETS_CLUSTER_P6		71	-0.393827	-1.52865	0.00740741	0.153532	1	2902	tags=35%, list=21%, signal=44%
GSE26669_CTRL_VS_COSTIM_BLOCK_MLR_CD8_TCELL_DN	GSE26669_CTRL_VS_COSTIM_BLOCK_MLR_CD8_TCELL_DN		160	-0.344057	-1.5277	0.00528169	0.154347	1	2145	tags=28%, list=16%, signal=32%
WAMUNYOKOLI_OVARIAN_CANCER_GRADES_1_2_UP	WAMUNYOKOLI_OVARIAN_CANCER_GRADES_1_2_UP		120	-0.36116	-1.52769	0	0.15396	1	3429	tags=40%, list=25%, signal=53%
DELPUECH_FOXO3_TARGETS_UP	DELPUECH_FOXO3_TARGETS_UP		63	-0.404417	-1.52727	0.0124113	0.154117	1	988	tags=25%, list=7%, signal=27%
STEARMAN_TUMOR_FIELD_EFFECT_UP	STEARMAN_TUMOR_FIELD_EFFECT_UP		19	-0.527578	-1.52698	0.0239411	0.154066	1	1044	tags=32%, list=8%, signal=34%
HALLMARK_COMPLEMENT	HALLMARK_COMPLEMENT		139	-0.349436	-1.52667	0.00696864	0.154075	1	985	tags=22%, list=7%, signal=24%
LENAOUR_DENDRITIC_CELL_MATURATION_UP	LENAOUR_DENDRITIC_CELL_MATURATION_UP		72	-0.396081	-1.52522	0.0111317	0.155434	1	628	tags=21%, list=5%, signal=22%
REACTOME_CELL_CYCLE_CHECKPOINTS	REACTOME_CELL_CYCLE_CHECKPOINTS		110	-0.367156	-1.52496	0.00358423	0.155377	1	4895	tags=46%, list=36%, signal=71%
MARKEY_RB1_ACUTE_LOF_UP	MARKEY_RB1_ACUTE_LOF_UP		153	-0.344811	-1.52285	0.00683761	0.157751	1	2406	tags=34%, list=18%, signal=41%
GNF2_BUB1	GNF2_BUB1		26	-0.486157	-1.52232	0.0381679	0.157986	1	5407	tags=58%, list=39%, signal=95%
GSE17721_0.5H_VS_4H_POLYIC_BMDM_DN	GSE17721_0.5H_VS_4H_POLYIC_BMDM_DN		166	-0.341332	-1.52209	0.00346021	0.157878	1	3262	tags=37%, list=24%, signal=48%
GSE24634_TEFF_VS_TCONV_DAY10_IN_CULTURE_DN	GSE24634_TEFF_VS_TCONV_DAY10_IN_CULTURE_DN		152	-0.34938	-1.52104	0.00371058	0.158807	1	1727	tags=25%, list=13%, signal=28%
TARTE_PLASMA_CELL_VS_B_LYMPHOCYTE_DN	TARTE_PLASMA_CELL_VS_B_LYMPHOCYTE_DN		29	-0.474253	-1.52078	0.0393836	0.15875	1	2333	tags=41%, list=17%, signal=50%
V$PR_01	V$PR_01		83	-0.37612	-1.51989	0.00552486	0.159571	1	2678	tags=33%, list=20%, signal=40%
MORF_SP3	MORF_SP3		78	-0.386528	-1.51848	0.0122164	0.161007	1	6644	tags=68%, list=48%, signal=131%
GSE11057_CD4_EFF_MEM_VS_PBMC_DN	GSE11057_CD4_EFF_MEM_VS_PBMC_DN		139	-0.34966	-1.51828	0.00343643	0.160884	1	1793	tags=27%, list=13%, signal=30%
TOMLINS_METASTASIS_DN	TOMLINS_METASTASIS_DN		16	-0.545614	-1.51752	0.0298211	0.161532	1	2243	tags=44%, list=16%, signal=52%
BUCKANOVICH_T_LYMPHOCYTE_HOMING_ON_TUMOR_UP	BUCKANOVICH_T_LYMPHOCYTE_HOMING_ON_TUMOR_UP		18	-0.53895	-1.51726	0.0286738	0.161468	1	1733	tags=39%, list=13%, signal=44%
KEGG_NATURAL_KILLER_CELL_MEDIATED_CYTOTOXICITY	KEGG_NATURAL_KILLER_CELL_MEDIATED_CYTOTOXICITY		69	-0.392176	-1.51683	0.0125448	0.161638	1	3725	tags=52%, list=27%, signal=71%
HIRSCH_CELLULAR_TRANSFORMATION_SIGNATURE_UP	HIRSCH_CELLULAR_TRANSFORMATION_SIGNATURE_UP		222	-0.332307	-1.51632	0	0.161921	1	3294	tags=36%, list=24%, signal=47%
CHR6P21	CHR6P21		208	-0.327243	-1.51619	0	0.161682	1	3826	tags=36%, list=28%, signal=49%
GSE24142_ADULT_VS_FETAL_DN2_THYMOCYTE_UP	GSE24142_ADULT_VS_FETAL_DN2_THYMOCYTE_UP		145	-0.35097	-1.51528	0.00343053	0.16255	1	3072	tags=42%, list=22%, signal=54%
GSE32423_MEMORY_VS_NAIVE_CD8_TCELL_IL7_UP	GSE32423_MEMORY_VS_NAIVE_CD8_TCELL_IL7_UP		133	-0.349326	-1.51522	0	0.16223	1	2916	tags=38%, list=21%, signal=47%
GSE22886_DC_VS_MONOCYTE_DN	GSE22886_DC_VS_MONOCYTE_DN		149	-0.345744	-1.51503	0.00176367	0.162084	1	1598	tags=25%, list=12%, signal=28%
REICHERT_MITOSIS_LIN9_TARGETS	REICHERT_MITOSIS_LIN9_TARGETS		28	-0.475162	-1.51499	0.0230769	0.161721	1	5065	tags=68%, list=37%, signal=107%
ABBUD_LIF_SIGNALING_1_UP	ABBUD_LIF_SIGNALING_1_UP		32	-0.459447	-1.5149	0.0415913	0.161489	1	2378	tags=41%, list=17%, signal=49%
MCLACHLAN_DENTAL_CARIES_DN	MCLACHLAN_DENTAL_CARIES_DN		119	-0.355436	-1.51458	0.00352734	0.16162	1	1560	tags=30%, list=11%, signal=34%
CHR14Q31	CHR14Q31		16	-0.543527	-1.51415	0.0417423	0.161827	1	3879	tags=81%, list=28%, signal=113%
KORKOLA_EMBRYONIC_CARCINOMA_VS_SEMINOMA_UP	KORKOLA_EMBRYONIC_CARCINOMA_VS_SEMINOMA_UP		15	-0.552284	-1.51394	0.0438757	0.161712	1	1192	tags=47%, list=9%, signal=51%
MODULE_172	MODULE_172		48	-0.428287	-1.51279	0.0176056	0.162834	1	985	tags=25%, list=7%, signal=27%
CHR2P16	CHR2P16		24	-0.492424	-1.51254	0.0374532	0.162801	1	4864	tags=58%, list=35%, signal=90%
GSE14000_UNSTIM_VS_4H_LPS_DC_DN	GSE14000_UNSTIM_VS_4H_LPS_DC_DN		151	-0.345538	-1.51238	0.0017094	0.162646	1	2633	tags=37%, list=19%, signal=45%
LY_AGING_PREMATURE_DN	LY_AGING_PREMATURE_DN		27	-0.479092	-1.51213	0.037594	0.162564	1	4090	tags=48%, list=30%, signal=68%
KEGG_NOD_LIKE_RECEPTOR_SIGNALING_PATHWAY	KEGG_NOD_LIKE_RECEPTOR_SIGNALING_PATHWAY		45	-0.422954	-1.51207	0.0242991	0.16225	1	4150	tags=53%, list=30%, signal=76%
FARMER_BREAST_CANCER_CLUSTER_2	FARMER_BREAST_CANCER_CLUSTER_2		32	-0.454452	-1.51047	0.0290698	0.163993	1	5958	tags=69%, list=43%, signal=121%
GCNP_SHH_UP_LATE.V1_UP	GCNP_SHH_UP_LATE.V1_UP		148	-0.348243	-1.50966	0.00182815	0.164831	1	4877	tags=49%, list=36%, signal=76%
ODONNELL_TARGETS_OF_MYC_AND_TFRC_DN	ODONNELL_TARGETS_OF_MYC_AND_TFRC_DN		41	-0.432278	-1.50966	0.0176817	0.164441	1	5143	tags=54%, list=37%, signal=86%
LIU_VAV3_PROSTATE_CARCINOGENESIS_UP	LIU_VAV3_PROSTATE_CARCINOGENESIS_UP		52	-0.41834	-1.5091	0.0253165	0.164804	1	1555	tags=38%, list=11%, signal=43%
FURUKAWA_DUSP6_TARGETS_PCI35_DN	FURUKAWA_DUSP6_TARGETS_PCI35_DN		65	-0.389276	-1.50802	0.0071048	0.165843	1	3041	tags=38%, list=22%, signal=49%
SESTO_RESPONSE_TO_UV_C5	SESTO_RESPONSE_TO_UV_C5		46	-0.421736	-1.50772	0.03125	0.165863	1	4529	tags=59%, list=33%, signal=87%
EPIDERMAL_GROWTH_FACTOR_RECEPTOR_SIGNALING_PATHWAY	EPIDERMAL_GROWTH_FACTOR_RECEPTOR_SIGNALING_PATHWAY		19	-0.516159	-1.50763	0.0358491	0.165589	1	841	tags=32%, list=6%, signal=34%
RHYTHMIC_PROCESS	RHYTHMIC_PROCESS		15	-0.557364	-1.50726	0.0451977	0.165637	1	2959	tags=53%, list=22%, signal=68%
DASU_IL6_SIGNALING_SCAR_UP	DASU_IL6_SIGNALING_SCAR_UP		29	-0.480027	-1.50541	0.0247619	0.167729	1	1526	tags=38%, list=11%, signal=43%
PID_P53_DOWNSTREAM_PATHWAY	PID_P53_DOWNSTREAM_PATHWAY		122	-0.352923	-1.5052	0.00904159	0.167642	1	3117	tags=34%, list=23%, signal=44%
RASHI_RESPONSE_TO_IONIZING_RADIATION_2	RASHI_RESPONSE_TO_IONIZING_RADIATION_2		111	-0.363328	-1.50476	0.00711744	0.167841	1	2393	tags=30%, list=17%, signal=36%
GSE8515_CTRL_VS_IL6_4H_STIM_MAC_UP	GSE8515_CTRL_VS_IL6_4H_STIM_MAC_UP		146	-0.343195	-1.50476	0.00353982	0.167451	1	3599	tags=39%, list=26%, signal=52%
BIOCARTA_ATRBRCA_PATHWAY	BIOCARTA_ATRBRCA_PATHWAY		21	-0.505359	-1.50274	0.0385356	0.169943	1	3077	tags=48%, list=22%, signal=61%
GSE24142_EARLY_THYMIC_PROGENITOR_VS_DN2_THYMOCYTE_FETAL_UP	GSE24142_EARLY_THYMIC_PROGENITOR_VS_DN2_THYMOCYTE_FETAL_UP		136	-0.347035	-1.50273	0.00537634	0.169565	1	2028	tags=32%, list=15%, signal=38%
GNF2_RRM2	GNF2_RRM2		40	-0.435576	-1.50247	0.0293578	0.169501	1	5551	tags=63%, list=40%, signal=105%
GCM_BAG5	GCM_BAG5		34	-0.450009	-1.50219	0.0359066	0.16951	1	4150	tags=53%, list=30%, signal=76%
REGULATION_OF_JNK_ACTIVITY	REGULATION_OF_JNK_ACTIVITY		17	-0.53413	-1.501	0.0535714	0.17083	1	1337	tags=29%, list=10%, signal=33%
ROYLANCE_BREAST_CANCER_16Q_COPY_NUMBER_UP	ROYLANCE_BREAST_CANCER_16Q_COPY_NUMBER_UP		41	-0.433429	-1.49936	0.0208729	0.172771	1	3763	tags=46%, list=27%, signal=64%
GNF2_DDX5	GNF2_DDX5		61	-0.396881	-1.49923	0.0185185	0.172589	1	4434	tags=51%, list=32%, signal=75%
GEORGES_CELL_CYCLE_MIR192_TARGETS	GEORGES_CELL_CYCLE_MIR192_TARGETS		62	-0.395026	-1.49916	0.0201465	0.17229	1	3320	tags=45%, list=24%, signal=59%
REACTOME_TAK1_ACTIVATES_NFKB_BY_PHOSPHORYLATION_AND_ACTIVATION_OF_IKKS_COMPLEX	REACTOME_TAK1_ACTIVATES_NFKB_BY_PHOSPHORYLATION_AND_ACTIVATION_OF_IKKS_COMPLEX		20	-0.507245	-1.49853	0.0278293	0.172746	1	4324	tags=60%, list=32%, signal=87%
VISALA_AGING_LYMPHOCYTE_DN	VISALA_AGING_LYMPHOCYTE_DN		15	-0.561612	-1.49839	0.054	0.172532	1	3347	tags=60%, list=24%, signal=79%
BREDEMEYER_RAG_SIGNALING_VIA_ATM_NOT_VIA_NFKB_DN	BREDEMEYER_RAG_SIGNALING_VIA_ATM_NOT_VIA_NFKB_DN		30	-0.459444	-1.49807	0.0306859	0.172648	1	4655	tags=70%, list=34%, signal=106%
GSE31082_DP_VS_CD8_SP_THYMOCYTE_UP	GSE31082_DP_VS_CD8_SP_THYMOCYTE_UP		183	-0.333391	-1.49804	0.00172117	0.172297	1	3871	tags=38%, list=28%, signal=53%
ATATGCA,MIR-448	ATATGCA,MIR-448		167	-0.339902	-1.49773	0.00163666	0.17232	1	2843	tags=34%, list=21%, signal=42%
ATGCTGG,MIR-338	ATGCTGG,MIR-338		86	-0.376713	-1.4958	0.00528169	0.174659	1	3255	tags=31%, list=24%, signal=41%
DNA_POLYMERASE_ACTIVITY	DNA_POLYMERASE_ACTIVITY		18	-0.514505	-1.49563	0.0573013	0.174517	1	3018	tags=44%, list=22%, signal=57%
GACAATC,MIR-219	GACAATC,MIR-219		110	-0.362732	-1.49557	0.00922509	0.174203	1	2219	tags=28%, list=16%, signal=33%
KIM_MYCL1_AMPLIFICATION_TARGETS_DN	KIM_MYCL1_AMPLIFICATION_TARGETS_DN		17	-0.526499	-1.49513	0.0462428	0.174481	1	3378	tags=47%, list=25%, signal=62%
GSE24634_TEFF_VS_TCONV_DAY7_IN_CULTURE_DN	GSE24634_TEFF_VS_TCONV_DAY7_IN_CULTURE_DN		156	-0.340735	-1.49411	0.00173913	0.175529	1	1779	tags=28%, list=13%, signal=31%
LEE_DIFFERENTIATING_T_LYMPHOCYTE	LEE_DIFFERENTIATING_T_LYMPHOCYTE		124	-0.349079	-1.49373	0.005291	0.175629	1	1656	tags=25%, list=12%, signal=28%
GSE17721_LPS_VS_CPG_8H_BMDM_UP	GSE17721_LPS_VS_CPG_8H_BMDM_UP		153	-0.341858	-1.49364	0.0034904	0.175374	1	2546	tags=32%, list=19%, signal=39%
GSE18791_UNSTIM_VS_NEWCATSLE_VIRUS_DC_18H_DN	GSE18791_UNSTIM_VS_NEWCATSLE_VIRUS_DC_18H_DN		99	-0.366282	-1.49352	0.0103448	0.175178	1	2459	tags=35%, list=18%, signal=43%
EIF4E_DN	EIF4E_DN		91	-0.370252	-1.49284	0.0104348	0.175802	1	4395	tags=51%, list=32%, signal=74%
MIKKELSEN_ES_ICP_WITH_H3K4ME3_AND_H3K27ME3	MIKKELSEN_ES_ICP_WITH_H3K4ME3_AND_H3K27ME3		49	-0.411312	-1.49139	0.0248566	0.177437	1	1499	tags=37%, list=11%, signal=41%
GOLDRATH_NAIVE_VS_MEMORY_CD8_TCELL_DN	GOLDRATH_NAIVE_VS_MEMORY_CD8_TCELL_DN		147	-0.339442	-1.49114	0.00530973	0.177383	1	2916	tags=34%, list=21%, signal=43%
ISHIDA_E2F_TARGETS	ISHIDA_E2F_TARGETS		52	-0.414319	-1.49104	0.0278293	0.177142	1	5106	tags=60%, list=37%, signal=95%
GSE360_HIGH_DOSE_B_MALAYI_VS_M_TUBERCULOSIS_MAC_DN	GSE360_HIGH_DOSE_B_MALAYI_VS_M_TUBERCULOSIS_MAC_DN		140	-0.342914	-1.49059	0.00695652	0.17738	1	2828	tags=35%, list=21%, signal=44%
HOMEOSTASIS_OF_NUMBER_OF_CELLS	HOMEOSTASIS_OF_NUMBER_OF_CELLS		17	-0.520348	-1.49056	0.0550459	0.177033	1	1160	tags=29%, list=8%, signal=32%
VANTVEER_BREAST_CANCER_ESR1_DN	VANTVEER_BREAST_CANCER_ESR1_DN		192	-0.32756	-1.49015	0	0.177258	1	2902	tags=31%, list=21%, signal=38%
SCHMIDT_POR_TARGETS_IN_LIMB_BUD_UP	SCHMIDT_POR_TARGETS_IN_LIMB_BUD_UP		23	-0.496368	-1.49001	0.0422018	0.177067	1	3867	tags=61%, list=28%, signal=85%
GSE15215_CD2_POS_VS_NEG_PDC_DN	GSE15215_CD2_POS_VS_NEG_PDC_DN		178	-0.336278	-1.48973	0.00363636	0.17713	1	4096	tags=37%, list=30%, signal=52%
KORKOLA_TERATOMA	KORKOLA_TERATOMA		29	-0.457824	-1.48873	0.0352505	0.178212	1	1013	tags=28%, list=7%, signal=30%
SMALL_PROTEIN_CONJUGATING_ENZYME_ACTIVITY	SMALL_PROTEIN_CONJUGATING_ENZYME_ACTIVITY		51	-0.409159	-1.48834	0.0259259	0.178369	1	4834	tags=53%, list=35%, signal=81%
GSE17721_LPS_VS_PAM3CSK4_4H_BMDM_UP	GSE17721_LPS_VS_PAM3CSK4_4H_BMDM_UP		146	-0.344894	-1.48801	0.00860585	0.178487	1	3023	tags=34%, list=22%, signal=43%
ENZYME_ACTIVATOR_ACTIVITY	ENZYME_ACTIVATOR_ACTIVITY		92	-0.366274	-1.48798	0.00922509	0.178153	1	3443	tags=39%, list=25%, signal=52%
REACTOME_GLYCEROPHOSPHOLIPID_BIOSYNTHESIS	REACTOME_GLYCEROPHOSPHOLIPID_BIOSYNTHESIS		62	-0.395582	-1.48732	0.0148148	0.17876	1	1639	tags=24%, list=12%, signal=27%
KRASNOSELSKAYA_ILF3_TARGETS_UP	KRASNOSELSKAYA_ILF3_TARGETS_UP		30	-0.451072	-1.48649	0.0352505	0.179552	1	1373	tags=37%, list=10%, signal=41%
RESPONSE_TO_ENDOGENOUS_STIMULUS	RESPONSE_TO_ENDOGENOUS_STIMULUS		179	-0.332376	-1.4859	0.00700525	0.179999	1	3018	tags=30%, list=22%, signal=38%
MODULE_456	MODULE_456		76	-0.381776	-1.48586	0.0122164	0.179685	1	2418	tags=36%, list=18%, signal=43%
REACTOME_CELL_CYCLE_MITOTIC	REACTOME_CELL_CYCLE_MITOTIC		301	-0.315548	-1.4855	0	0.179867	1	4916	tags=44%, list=36%, signal=67%
GSE13411_IGM_VS_SWITCHED_MEMORY_BCELL_DN	GSE13411_IGM_VS_SWITCHED_MEMORY_BCELL_DN		174	-0.333036	-1.48545	0.00174825	0.179543	1	2883	tags=30%, list=21%, signal=38%
RPS14_DN.V1_UP	RPS14_DN.V1_UP		102	-0.358562	-1.48521	0.00915751	0.179487	1	1911	tags=36%, list=14%, signal=42%
GSE7852_LN_VS_THYMUS_TREG_UP	GSE7852_LN_VS_THYMUS_TREG_UP		155	-0.343369	-1.48453	0.00350263	0.180083	1	2544	tags=35%, list=19%, signal=42%
WU_CELL_MIGRATION	WU_CELL_MIGRATION		164	-0.332173	-1.48235	0.00369004	0.182871	1	1224	tags=27%, list=9%, signal=29%
GNF2_MCM5	GNF2_MCM5		61	-0.393832	-1.48232	0.0199637	0.182555	1	5967	tags=59%, list=43%, signal=104%
DNA_REPAIR	DNA_REPAIR		121	-0.35091	-1.48192	0.00894454	0.182775	1	3018	tags=31%, list=22%, signal=39%
MAGRANGEAS_MULTIPLE_MYELOMA_IGLL_VS_IGLK_UP	MAGRANGEAS_MULTIPLE_MYELOMA_IGLL_VS_IGLK_UP		30	-0.460646	-1.48094	0.0404624	0.183825	1	3692	tags=57%, list=27%, signal=77%
SMID_BREAST_CANCER_LUMINAL_A_DN	SMID_BREAST_CANCER_LUMINAL_A_DN		17	-0.519777	-1.48026	0.0414313	0.184418	1	4854	tags=59%, list=35%, signal=91%
LIANG_SILENCED_BY_METHYLATION_2	LIANG_SILENCED_BY_METHYLATION_2		34	-0.434986	-1.47917	0.035316	0.185727	1	2982	tags=53%, list=22%, signal=67%
GSE16755_CTRL_VS_IFNA_TREATED_MAC_UP	GSE16755_CTRL_VS_IFNA_TREATED_MAC_UP		170	-0.330696	-1.47913	0.00515464	0.185394	1	3744	tags=38%, list=27%, signal=51%
GNF2_HAT1	GNF2_HAT1		50	-0.40147	-1.479	0.0234234	0.185213	1	5033	tags=54%, list=37%, signal=85%
BIOCARTA_G2_PATHWAY	BIOCARTA_G2_PATHWAY		23	-0.495693	-1.47888	0.0526316	0.184996	1	3245	tags=48%, list=24%, signal=63%
GSE22886_NAIVE_BCELL_VS_BLOOD_PLASMA_CELL_UP	GSE22886_NAIVE_BCELL_VS_BLOOD_PLASMA_CELL_UP		159	-0.337915	-1.47805	0.00725953	0.185763	1	2340	tags=29%, list=17%, signal=34%
GHANDHI_DIRECT_IRRADIATION_UP	GHANDHI_DIRECT_IRRADIATION_UP		71	-0.383527	-1.47802	0.0145719	0.185396	1	2482	tags=41%, list=18%, signal=50%
MODULE_209	MODULE_209		43	-0.421789	-1.478	0.0229446	0.185045	1	794	tags=26%, list=6%, signal=27%
GSE13485_DAY7_VS_DAY21_YF17D_VACCINE_PBMC_UP	GSE13485_DAY7_VS_DAY21_YF17D_VACCINE_PBMC_UP		172	-0.333252	-1.47714	0.00166389	0.185861	1	2332	tags=30%, list=17%, signal=35%
GSE30083_SP1_VS_SP3_THYMOCYTE_DN	GSE30083_SP1_VS_SP3_THYMOCYTE_DN		126	-0.347393	-1.47696	0.014733	0.185732	1	1954	tags=29%, list=14%, signal=34%
GRAHAM_NORMAL_QUIESCENT_VS_NORMAL_DIVIDING_DN	GRAHAM_NORMAL_QUIESCENT_VS_NORMAL_DIVIDING_DN		79	-0.374223	-1.47694	0.0150943	0.185385	1	2979	tags=32%, list=22%, signal=40%
MODULE_158	MODULE_158		43	-0.422955	-1.47692	0.0289331	0.185017	1	5264	tags=58%, list=38%, signal=94%
MULTI_ORGANISM_PROCESS	MULTI_ORGANISM_PROCESS		63	-0.390415	-1.47648	0.0218978	0.185326	1	2442	tags=40%, list=18%, signal=48%
GSE11057_CD4_CENT_MEM_VS_PBMC_DN	GSE11057_CD4_CENT_MEM_VS_PBMC_DN		141	-0.342214	-1.4762	0.00684931	0.18538	1	1800	tags=29%, list=13%, signal=33%
GSE14000_UNSTIM_VS_16H_LPS_DC_TRANSLATED_RNA_DN	GSE14000_UNSTIM_VS_16H_LPS_DC_TRANSLATED_RNA_DN		138	-0.342939	-1.47522	0.00700525	0.18643	1	2332	tags=33%, list=17%, signal=40%
WAMUNYOKOLI_OVARIAN_CANCER_LMP_UP	WAMUNYOKOLI_OVARIAN_CANCER_LMP_UP		218	-0.320997	-1.47489	0.00167785	0.186538	1	2359	tags=24%, list=17%, signal=28%
CHR10Q26	CHR10Q26		57	-0.393412	-1.47451	0.0145985	0.186675	1	3604	tags=46%, list=26%, signal=62%
GSE27786_NKCELL_VS_NEUTROPHIL_UP	GSE27786_NKCELL_VS_NEUTROPHIL_UP		174	-0.334185	-1.47343	0.0066778	0.187862	1	4865	tags=45%, list=35%, signal=69%
GSE14350_IL2RB_KO_VS_WT_TREG_DN	GSE14350_IL2RB_KO_VS_WT_TREG_DN		154	-0.33834	-1.47304	0.00519931	0.188094	1	2335	tags=33%, list=17%, signal=39%
MITSIADES_RESPONSE_TO_APLIDIN_DN	MITSIADES_RESPONSE_TO_APLIDIN_DN		237	-0.318906	-1.47288	0.00330579	0.187969	1	3868	tags=36%, list=28%, signal=49%
REACTOME_ER_PHAGOSOME_PATHWAY	REACTOME_ER_PHAGOSOME_PATHWAY		58	-0.395842	-1.47268	0.0235507	0.187906	1	3997	tags=38%, list=29%, signal=53%
ICHIBA_GRAFT_VERSUS_HOST_DISEASE_35D_UP	ICHIBA_GRAFT_VERSUS_HOST_DISEASE_35D_UP		74	-0.372523	-1.47198	0.018622	0.188575	1	2403	tags=28%, list=18%, signal=34%
GSE2706_R848_VS_LPS_8H_STIM_DC_DN	GSE2706_R848_VS_LPS_8H_STIM_DC_DN		120	-0.348622	-1.47191	0.00524476	0.188305	1	1836	tags=27%, list=13%, signal=31%
MODULE_76	MODULE_76		35	-0.440838	-1.47148	0.0359168	0.18855	1	1450	tags=37%, list=11%, signal=41%
EXOPEPTIDASE_ACTIVITY	EXOPEPTIDASE_ACTIVITY		19	-0.507158	-1.47038	0.0698925	0.189839	1	4254	tags=68%, list=31%, signal=99%
ZHENG_BOUND_BY_FOXP3	ZHENG_BOUND_BY_FOXP3		364	-0.303917	-1.46975	0.00166945	0.190469	1	3471	tags=37%, list=25%, signal=49%
GSE13411_SWITCHED_MEMORY_BCELL_VS_PLASMA_CELL_UP	GSE13411_SWITCHED_MEMORY_BCELL_VS_PLASMA_CELL_UP		177	-0.327557	-1.46962	0	0.19029	1	4234	tags=40%, list=31%, signal=56%
M_PHASE_OF_MITOTIC_CELL_CYCLE	M_PHASE_OF_MITOTIC_CELL_CYCLE		78	-0.371452	-1.46902	0.018622	0.190839	1	5424	tags=65%, list=40%, signal=108%
MIKKELSEN_MEF_LCP_WITH_H3K4ME3	MIKKELSEN_MEF_LCP_WITH_H3K4ME3		81	-0.370718	-1.4686	0.0102916	0.191039	1	1617	tags=31%, list=12%, signal=35%
GSE11057_PBMC_VS_MEM_CD4_TCELL_UP	GSE11057_PBMC_VS_MEM_CD4_TCELL_UP		100	-0.356876	-1.46853	0.0052356	0.190739	1	1797	tags=31%, list=13%, signal=35%
GSE10325_LUPUS_CD4_TCELL_VS_LUPUS_BCELL_DN	GSE10325_LUPUS_CD4_TCELL_VS_LUPUS_BCELL_DN		115	-0.347613	-1.46839	0.00706714	0.1906	1	2087	tags=30%, list=15%, signal=36%
GSE9988_ANTI_TREM1_AND_LPS_VS_VEHICLE_TREATED_MONOCYTES_UP	GSE9988_ANTI_TREM1_AND_LPS_VS_VEHICLE_TREATED_MONOCYTES_UP		138	-0.338023	-1.46829	0.0144665	0.190354	1	2738	tags=32%, list=20%, signal=39%
GSE2197_IMMUNOSUPPRESSIVE_DNA_VS_UNTREATED_IN_DC_UP	GSE2197_IMMUNOSUPPRESSIVE_DNA_VS_UNTREATED_IN_DC_UP		163	-0.333097	-1.46807	0.00173913	0.190337	1	3087	tags=34%, list=22%, signal=43%
STK33_NOMO_UP	STK33_NOMO_UP		220	-0.318056	-1.46751	0.00167785	0.190798	1	2229	tags=30%, list=16%, signal=35%
REACTOME_ADAPTIVE_IMMUNE_SYSTEM	REACTOME_ADAPTIVE_IMMUNE_SYSTEM		406	-0.297641	-1.46707	0.0015949	0.190999	1	3725	tags=33%, list=27%, signal=44%
CHR6Q21	CHR6Q21		42	-0.427886	-1.46674	0.0414313	0.191144	1	3735	tags=50%, list=27%, signal=68%
MORI_MATURE_B_LYMPHOCYTE_UP	MORI_MATURE_B_LYMPHOCYTE_UP		65	-0.384786	-1.46599	0.0253623	0.191894	1	2774	tags=37%, list=20%, signal=46%
CHR2P21	CHR2P21		27	-0.466781	-1.46574	0.0542907	0.191916	1	4392	tags=56%, list=32%, signal=82%
BROWN_MYELOID_CELL_DEVELOPMENT_UP	BROWN_MYELOID_CELL_DEVELOPMENT_UP		101	-0.355382	-1.46567	0.00528169	0.191641	1	2147	tags=28%, list=16%, signal=33%
MODULE_125	MODULE_125		44	-0.410811	-1.465	0.0411215	0.1923	1	5382	tags=59%, list=39%, signal=97%
ALK_DN.V1_DN	ALK_DN.V1_DN		51	-0.408465	-1.46477	0.0204082	0.192256	1	1974	tags=33%, list=14%, signal=39%
GSE22886_NAIVE_CD4_TCELL_VS_12H_ACT_TH2_UP	GSE22886_NAIVE_CD4_TCELL_VS_12H_ACT_TH2_UP		169	-0.327987	-1.46475	0.00356506	0.191889	1	3027	tags=31%, list=22%, signal=39%
PRC1_BMI_UP.V1_UP	PRC1_BMI_UP.V1_UP		83	-0.362124	-1.46468	0.0148423	0.191614	1	1822	tags=29%, list=13%, signal=33%
REACTOME_APC_C_CDC20_MEDIATED_DEGRADATION_OF_MITOTIC_PROTEINS	REACTOME_APC_C_CDC20_MEDIATED_DEGRADATION_OF_MITOTIC_PROTEINS		64	-0.380855	-1.46437	0.0311927	0.191698	1	4814	tags=48%, list=35%, signal=74%
GSE31082_DN_VS_CD8_SP_THYMOCYTE_UP	GSE31082_DN_VS_CD8_SP_THYMOCYTE_UP		182	-0.324735	-1.46423	0.00706714	0.191549	1	5018	tags=46%, list=37%, signal=71%
RESPONSE_TO_DNA_DAMAGE_STIMULUS	RESPONSE_TO_DNA_DAMAGE_STIMULUS		153	-0.329877	-1.46396	0.00530973	0.191575	1	3018	tags=29%, list=22%, signal=37%
GSE7460_CD8_TCELL_VS_CD4_TCELL_ACT_UP	GSE7460_CD8_TCELL_VS_CD4_TCELL_ACT_UP		129	-0.33889	-1.46378	0.00556586	0.19148	1	2845	tags=36%, list=21%, signal=45%
GSE18791_UNSTIM_VS_NEWCATSLE_VIRUS_DC_1H_DN	GSE18791_UNSTIM_VS_NEWCATSLE_VIRUS_DC_1H_DN		123	-0.34226	-1.46301	0.00366972	0.19224	1	3198	tags=31%, list=23%, signal=40%
PARK_TRETINOIN_RESPONSE_AND_PML_RARA_FUSION	PARK_TRETINOIN_RESPONSE_AND_PML_RARA_FUSION		17	-0.520177	-1.46223	0.0693431	0.193067	1	2046	tags=41%, list=15%, signal=48%
SISTER_CHROMATID_SEGREGATION	SISTER_CHROMATID_SEGREGATION		16	-0.529066	-1.46136	0.0550285	0.193977	1	5424	tags=94%, list=40%, signal=155%
GSE3982_BCELL_VS_BASOPHIL_UP	GSE3982_BCELL_VS_BASOPHIL_UP		147	-0.330277	-1.46132	0.0127042	0.193674	1	2444	tags=25%, list=18%, signal=30%
LU_EZH2_TARGETS_DN	LU_EZH2_TARGETS_DN		331	-0.304426	-1.46129	0	0.193358	1	3311	tags=34%, list=24%, signal=44%
GRAHAM_CML_DIVIDING_VS_NORMAL_QUIESCENT_DN	GRAHAM_CML_DIVIDING_VS_NORMAL_QUIESCENT_DN		57	-0.3958	-1.46116	0.0294659	0.193203	1	1158	tags=26%, list=8%, signal=29%
GNF2_ESPL1	GNF2_ESPL1		35	-0.428084	-1.46091	0.029304	0.193234	1	5065	tags=54%, list=37%, signal=86%
MODULE_403	MODULE_403		45	-0.408826	-1.46004	0.0346084	0.194215	1	5414	tags=62%, list=39%, signal=102%
GSE24142_ADULT_VS_FETAL_EARLY_THYMIC_PROGENITOR_UP	GSE24142_ADULT_VS_FETAL_EARLY_THYMIC_PROGENITOR_UP		153	-0.334215	-1.4584	0.00558659	0.196434	1	2852	tags=35%, list=21%, signal=44%
GSE2706_UNSTIM_VS_8H_R848_DC_DN	GSE2706_UNSTIM_VS_8H_R848_DC_DN		135	-0.338523	-1.45753	0.00510204	0.197453	1	2764	tags=36%, list=20%, signal=45%
GSE24142_ADULT_VS_FETAL_DN3_THYMOCYTE_UP	GSE24142_ADULT_VS_FETAL_DN3_THYMOCYTE_UP		172	-0.330905	-1.45753	0.00350263	0.197085	1	2433	tags=30%, list=18%, signal=36%
HAN_JNK_SINGALING_DN	HAN_JNK_SINGALING_DN		27	-0.458158	-1.45743	0.0558464	0.196876	1	2159	tags=41%, list=16%, signal=48%
GSE36476_YOUNG_VS_OLD_DONOR_MEMORY_CD4_TCELL_40H_TSST_ACT_UP	GSE36476_YOUNG_VS_OLD_DONOR_MEMORY_CD4_TCELL_40H_TSST_ACT_UP		81	-0.366985	-1.45707	0.0232558	0.197097	1	997	tags=22%, list=7%, signal=24%
CHR3Q13	CHR3Q13		45	-0.415014	-1.45627	0.0383912	0.197945	1	3837	tags=44%, list=28%, signal=61%
GSE17721_LPS_VS_POLYIC_16H_BMDM_DN	GSE17721_LPS_VS_POLYIC_16H_BMDM_DN		161	-0.329949	-1.45603	0.0140845	0.197923	1	2549	tags=30%, list=19%, signal=37%
GSE10239_MEMORY_VS_KLRG1HIGH_EFF_CD8_TCELL_DN	GSE10239_MEMORY_VS_KLRG1HIGH_EFF_CD8_TCELL_DN		184	-0.322724	-1.45587	0.005	0.197764	1	4060	tags=40%, list=30%, signal=56%
GOLDRATH_IMMUNE_MEMORY	GOLDRATH_IMMUNE_MEMORY		53	-0.400951	-1.45578	0.0399274	0.197544	1	2777	tags=43%, list=20%, signal=54%
GSE3982_EOSINOPHIL_VS_TH2_DN	GSE3982_EOSINOPHIL_VS_TH2_DN		176	-0.326194	-1.45454	0.00866551	0.199085	1	5593	tags=49%, list=41%, signal=82%
GSE12845_PRE_GC_VS_DARKZONE_GC_TONSIL_BCELL_UP	GSE12845_PRE_GC_VS_DARKZONE_GC_TONSIL_BCELL_UP		137	-0.336627	-1.45437	0.00834725	0.198999	1	1760	tags=23%, list=13%, signal=27%
GSE18791_CTRL_VS_NEWCASTLE_VIRUS_DC_18H_DN	GSE18791_CTRL_VS_NEWCASTLE_VIRUS_DC_18H_DN		118	-0.343381	-1.45411	0.0143627	0.199019	1	2276	tags=31%, list=17%, signal=37%
YAO_TEMPORAL_RESPONSE_TO_PROGESTERONE_CLUSTER_9	YAO_TEMPORAL_RESPONSE_TO_PROGESTERONE_CLUSTER_9		61	-0.386793	-1.45382	0.0334507	0.199081	1	2071	tags=33%, list=15%, signal=38%
APPEL_IMATINIB_RESPONSE	APPEL_IMATINIB_RESPONSE		24	-0.476546	-1.45358	0.0530303	0.199124	1	985	tags=21%, list=7%, signal=22%
GOZGIT_ESR1_TARGETS_UP	GOZGIT_ESR1_TARGETS_UP		103	-0.349139	-1.45303	0.00714286	0.199674	1	1883	tags=27%, list=14%, signal=31%
GSE22886_CD8_VS_CD4_NAIVE_TCELL_DN	GSE22886_CD8_VS_CD4_NAIVE_TCELL_DN		122	-0.343778	-1.45261	0.0124334	0.199871	1	1708	tags=25%, list=12%, signal=29%
GCM_SIRT2	GCM_SIRT2		39	-0.419503	-1.45253	0.0309091	0.199638	1	2211	tags=36%, list=16%, signal=43%
GNF2_TYK2	GNF2_TYK2		30	-0.445419	-1.45237	0.0446097	0.199505	1	3090	tags=37%, list=23%, signal=47%
GSE15750_DAY6_VS_DAY10_EFF_CD8_TCELL_UP	GSE15750_DAY6_VS_DAY10_EFF_CD8_TCELL_UP		182	-0.328286	-1.45235	0.00868056	0.199167	1	5143	tags=55%, list=37%, signal=87%
GSE13485_DAY1_VS_DAY3_YF17D_VACCINE_PBMC_DN	GSE13485_DAY1_VS_DAY3_YF17D_VACCINE_PBMC_DN		167	-0.327388	-1.45235	0.00728597	0.198806	1	3239	tags=33%, list=24%, signal=43%
REACTOME_REGULATION_OF_MITOTIC_CELL_CYCLE	REACTOME_REGULATION_OF_MITOTIC_CELL_CYCLE		76	-0.368607	-1.45173	0.0197133	0.19942	1	4832	tags=47%, list=35%, signal=73%
BOYLAN_MULTIPLE_MYELOMA_C_D_DN	BOYLAN_MULTIPLE_MYELOMA_C_D_DN		136	-0.33589	-1.45101	0.0125224	0.200228	1	2218	tags=30%, list=16%, signal=36%
GNF2_CD97	GNF2_CD97		21	-0.48492	-1.45095	0.059501	0.200007	1	1413	tags=29%, list=10%, signal=32%
PID_ALPHA_SYNUCLEIN_PATHWAY	PID_ALPHA_SYNUCLEIN_PATHWAY		22	-0.477341	-1.45088	0.0515267	0.199751	1	3442	tags=55%, list=25%, signal=73%
KRAS.DF.V1_UP	KRAS.DF.V1_UP		164	-0.324183	-1.45073	0.00176056	0.199609	1	1264	tags=23%, list=9%, signal=25%
GSE30962_PRIMARY_VS_SECONDARY_CHRONIC_LCMV_INF_CD8_TCELL_UP	GSE30962_PRIMARY_VS_SECONDARY_CHRONIC_LCMV_INF_CD8_TCELL_UP		173	-0.325422	-1.45049	0.00343053	0.199638	1	4913	tags=45%, list=36%, signal=69%
PID_PLK1_PATHWAY	PID_PLK1_PATHWAY		45	-0.414495	-1.4493	0.035514	0.20112	1	5199	tags=51%, list=38%, signal=82%
MIKKELSEN_NPC_LCP_WITH_H3K4ME3	MIKKELSEN_NPC_LCP_WITH_H3K4ME3		29	-0.443744	-1.44891	0.0390625	0.201339	1	2131	tags=41%, list=16%, signal=49%
GNF2_ELAC2	GNF2_ELAC2		45	-0.405156	-1.44774	0.0360531	0.20286	1	6264	tags=67%, list=46%, signal=122%
GSE12366_PLASMA_CELL_VS_NAIVE_BCELL_DN	GSE12366_PLASMA_CELL_VS_NAIVE_BCELL_DN		162	-0.330786	-1.44715	0.00681431	0.203369	1	3241	tags=30%, list=24%, signal=39%
GSE17974_IL4_AND_ANTI_IL12_VS_UNTREATED_48H_ACT_CD4_TCELL_DN	GSE17974_IL4_AND_ANTI_IL12_VS_UNTREATED_48H_ACT_CD4_TCELL_DN		107	-0.349495	-1.44685	0.010274	0.203483	1	2159	tags=33%, list=16%, signal=39%
GSE17721_CTRL_VS_GARDIQUIMOD_1H_BMDM_DN	GSE17721_CTRL_VS_GARDIQUIMOD_1H_BMDM_DN		138	-0.334534	-1.44654	0.00559702	0.203653	1	1925	tags=24%, list=14%, signal=28%
HESS_TARGETS_OF_HOXA9_AND_MEIS1_DN	HESS_TARGETS_OF_HOXA9_AND_MEIS1_DN		46	-0.406317	-1.44586	0.0377698	0.204397	1	974	tags=26%, list=7%, signal=28%
MUELLER_COMMON_TARGETS_OF_AML_FUSIONS_DN	MUELLER_COMMON_TARGETS_OF_AML_FUSIONS_DN		22	-0.47827	-1.44553	0.069808	0.204529	1	2996	tags=59%, list=22%, signal=75%
PROTEIN_SERINE_THREONINE_KINASE_ACTIVITY	PROTEIN_SERINE_THREONINE_KINASE_ACTIVITY		177	-0.322171	-1.44543	0.00541516	0.204303	1	2715	tags=30%, list=20%, signal=37%
GSE24142_EARLY_THYMIC_PROGENITOR_VS_DN2_THYMOCYTE_FETAL_DN	GSE24142_EARLY_THYMIC_PROGENITOR_VS_DN2_THYMOCYTE_FETAL_DN		107	-0.349402	-1.44453	0.0145985	0.205472	1	1880	tags=23%, list=14%, signal=27%
EGUCHI_CELL_CYCLE_RB1_TARGETS	EGUCHI_CELL_CYCLE_RB1_TARGETS		23	-0.469156	-1.44436	0.0512821	0.20541	1	3846	tags=48%, list=28%, signal=66%
KEGG_STEROID_BIOSYNTHESIS	KEGG_STEROID_BIOSYNTHESIS		15	-0.53075	-1.44355	0.0722222	0.20646	1	3974	tags=60%, list=29%, signal=84%
WANG_RESPONSE_TO_ANDROGEN_UP	WANG_RESPONSE_TO_ANDROGEN_UP		25	-0.468548	-1.44297	0.0460653	0.207067	1	2576	tags=40%, list=19%, signal=49%
CHR14Q11	CHR14Q11		65	-0.382327	-1.44278	0.0305206	0.207054	1	3851	tags=40%, list=28%, signal=55%
GSE30083_SP1_VS_SP4_THYMOCYTE_DN	GSE30083_SP1_VS_SP4_THYMOCYTE_DN		153	-0.331375	-1.4425	0.0149813	0.207192	1	1954	tags=29%, list=14%, signal=34%
PID_PI3K_PLC_TRK_PATHWAY	PID_PI3K_PLC_TRK_PATHWAY		33	-0.428626	-1.44011	0.0484429	0.210747	1	3590	tags=48%, list=26%, signal=66%
FOSTER_TOLERANT_MACROPHAGE_DN	FOSTER_TOLERANT_MACROPHAGE_DN		344	-0.298364	-1.44011	0	0.210392	1	2539	tags=27%, list=19%, signal=33%
CYTOKINE_BINDING	CYTOKINE_BINDING		23	-0.473797	-1.43919	0.0521583	0.211552	1	2601	tags=48%, list=19%, signal=59%
MAYBURD_RESPONSE_TO_L663536_DN	MAYBURD_RESPONSE_TO_L663536_DN		48	-0.391922	-1.43882	0.0231729	0.211832	1	5056	tags=52%, list=37%, signal=82%
GALE_APL_WITH_FLT3_MUTATED_UP	GALE_APL_WITH_FLT3_MUTATED_UP		53	-0.394902	-1.43836	0.0402802	0.212167	1	3347	tags=38%, list=24%, signal=50%
CROONQUIST_IL6_DEPRIVATION_DN	CROONQUIST_IL6_DEPRIVATION_DN		94	-0.350977	-1.43652	0.0145191	0.214656	1	4854	tags=51%, list=35%, signal=78%
DURAND_STROMA_NS_UP	DURAND_STROMA_NS_UP		121	-0.338745	-1.43642	0.0104712	0.214413	1	1398	tags=26%, list=10%, signal=29%
ONGUSAHA_TP53_TARGETS	ONGUSAHA_TP53_TARGETS		30	-0.437705	-1.43633	0.0422018	0.214219	1	2777	tags=50%, list=20%, signal=63%
GSE36392_TYPE_2_MYELOID_VS_EOSINOPHIL_IL25_TREATED_LUNG_DN	GSE36392_TYPE_2_MYELOID_VS_EOSINOPHIL_IL25_TREATED_LUNG_DN		134	-0.334061	-1.4362	0.0141593	0.214034	1	2935	tags=29%, list=21%, signal=37%
AMIT_EGF_RESPONSE_40_MCF10A	AMIT_EGF_RESPONSE_40_MCF10A		18	-0.496117	-1.43614	0.0709091	0.213764	1	1361	tags=33%, list=10%, signal=37%
MODULE_6	MODULE_6		284	-0.304352	-1.43599	0.0017452	0.213664	1	1405	tags=24%, list=10%, signal=26%
MORF_RAP1A	MORF_RAP1A		113	-0.341495	-1.43546	0.013913	0.214199	1	4460	tags=44%, list=33%, signal=65%
CHR5Q31	CHR5Q31		125	-0.337414	-1.43538	0.0142857	0.213962	1	1169	tags=23%, list=9%, signal=25%
BMI1_DN.V1_DN	BMI1_DN.V1_DN		85	-0.358743	-1.43518	0.0286738	0.213938	1	2575	tags=39%, list=19%, signal=47%
KEGG_TOLL_LIKE_RECEPTOR_SIGNALING_PATHWAY	KEGG_TOLL_LIKE_RECEPTOR_SIGNALING_PATHWAY		64	-0.375289	-1.43463	0.0176056	0.214524	1	3658	tags=42%, list=27%, signal=57%
GSE13411_IGM_MEMORY_BCELL_VS_PLASMA_CELL_UP	GSE13411_IGM_MEMORY_BCELL_VS_PLASMA_CELL_UP		163	-0.324363	-1.43409	0.00735294	0.214958	1	2871	tags=31%, list=21%, signal=38%
KEGG_HEMATOPOIETIC_CELL_LINEAGE	KEGG_HEMATOPOIETIC_CELL_LINEAGE		32	-0.446587	-1.43377	0.0525328	0.215122	1	559	tags=34%, list=4%, signal=36%
PID_EPO_PATHWAY	PID_EPO_PATHWAY		30	-0.438206	-1.43334	0.0609982	0.215455	1	2789	tags=47%, list=20%, signal=58%
CHANG_IMMORTALIZED_BY_HPV31_DN	CHANG_IMMORTALIZED_BY_HPV31_DN		44	-0.403617	-1.43333	0.0378072	0.215102	1	1744	tags=32%, list=13%, signal=36%
CHR7Q34	CHR7Q34		24	-0.46537	-1.43329	0.0815603	0.214793	1	1662	tags=25%, list=12%, signal=28%
KEGG_VIRAL_MYOCARDITIS	KEGG_VIRAL_MYOCARDITIS		41	-0.411322	-1.43261	0.043956	0.215585	1	3725	tags=44%, list=27%, signal=60%
CTIP_DN.V1_DN	CTIP_DN.V1_DN		57	-0.384253	-1.43259	0.033275	0.215248	1	1579	tags=28%, list=12%, signal=32%
GNF2_RAB7L1	GNF2_RAB7L1		17	-0.506701	-1.43166	0.0685714	0.216498	1	688	tags=29%, list=5%, signal=31%
BOYLAN_MULTIPLE_MYELOMA_PCA1_UP	BOYLAN_MULTIPLE_MYELOMA_PCA1_UP		43	-0.411914	-1.43153	0.0511883	0.216371	1	2338	tags=37%, list=17%, signal=45%
KEGG_LEISHMANIA_INFECTION	KEGG_LEISHMANIA_INFECTION		45	-0.404786	-1.43119	0.0493601	0.216602	1	2731	tags=38%, list=20%, signal=47%
CHR4Q21	CHR4Q21		56	-0.385103	-1.43118	0.0349908	0.216246	1	3937	tags=48%, list=29%, signal=67%
SMALL_GTPASE_REGULATOR_ACTIVITY	SMALL_GTPASE_REGULATOR_ACTIVITY		57	-0.38146	-1.43024	0.0301418	0.21751	1	3230	tags=39%, list=24%, signal=50%
GSE24634_TEFF_VS_TCONV_DAY3_IN_CULTURE_DN	GSE24634_TEFF_VS_TCONV_DAY3_IN_CULTURE_DN		130	-0.331072	-1.42984	0.0158451	0.217782	1	1560	tags=24%, list=11%, signal=27%
SCHAEFFER_PROSTATE_DEVELOPMENT_AND_CANCER_BOX4_DN	SCHAEFFER_PROSTATE_DEVELOPMENT_AND_CANCER_BOX4_DN		32	-0.435058	-1.42976	0.0519713	0.217573	1	4859	tags=50%, list=35%, signal=77%
CHR12Q22	CHR12Q22		20	-0.489308	-1.42915	0.0590406	0.218254	1	5111	tags=80%, list=37%, signal=127%
AMIT_EGF_RESPONSE_120_HELA	AMIT_EGF_RESPONSE_120_HELA		63	-0.375318	-1.42859	0.0151803	0.218788	1	1873	tags=30%, list=14%, signal=35%
VERHAAK_GLIOBLASTOMA_MESENCHYMAL	VERHAAK_GLIOBLASTOMA_MESENCHYMAL		170	-0.321294	-1.42745	0.00512821	0.220274	1	2073	tags=28%, list=15%, signal=33%
ALTEMEIER_RESPONSE_TO_LPS_WITH_MECHANICAL_VENTILATION	ALTEMEIER_RESPONSE_TO_LPS_WITH_MECHANICAL_VENTILATION		73	-0.36853	-1.42735	0.0215827	0.220104	1	1864	tags=33%, list=14%, signal=38%
CHR6Q23	CHR6Q23		27	-0.449959	-1.42715	0.0672727	0.2201	1	2758	tags=59%, list=20%, signal=74%
XU_HGF_SIGNALING_NOT_VIA_AKT1_6HR	XU_HGF_SIGNALING_NOT_VIA_AKT1_6HR		25	-0.461905	-1.42696	0.0735294	0.220017	1	1088	tags=24%, list=8%, signal=26%
GSE14000_UNSTIM_VS_4H_LPS_DC_TRANSLATED_RNA_DN	GSE14000_UNSTIM_VS_4H_LPS_DC_TRANSLATED_RNA_DN		133	-0.335359	-1.4261	0.0102564	0.221021	1	2338	tags=33%, list=17%, signal=39%
KEGG_APOPTOSIS	KEGG_APOPTOSIS		72	-0.373591	-1.42602	0.0311355	0.220782	1	3663	tags=43%, list=27%, signal=58%
REACTOME_ENERGY_DEPENDENT_REGULATION_OF_MTOR_BY_LKB1_AMPK	REACTOME_ENERGY_DEPENDENT_REGULATION_OF_MTOR_BY_LKB1_AMPK		16	-0.513055	-1.42577	0.0848375	0.220855	1	2425	tags=31%, list=18%, signal=38%
COATED_VESICLE	COATED_VESICLE		35	-0.424765	-1.42551	0.0541516	0.220956	1	1270	tags=20%, list=9%, signal=22%
PRC2_SUZ12_UP.V1_DN	PRC2_SUZ12_UP.V1_DN		96	-0.349242	-1.4254	0.0224525	0.22078	1	2847	tags=39%, list=21%, signal=48%
MITOTIC_SISTER_CHROMATID_SEGREGATION	MITOTIC_SISTER_CHROMATID_SEGREGATION		15	-0.522772	-1.42481	0.0827206	0.221389	1	5424	tags=93%, list=40%, signal=154%
KORKOLA_SEMINOMA_UP	KORKOLA_SEMINOMA_UP		34	-0.424292	-1.42474	0.0568807	0.221147	1	2512	tags=26%, list=18%, signal=32%
BORLAK_LIVER_CANCER_EGF_UP	BORLAK_LIVER_CANCER_EGF_UP		48	-0.390642	-1.42381	0.0539568	0.222429	1	2700	tags=40%, list=20%, signal=49%
RODRIGUES_NTN1_TARGETS_DN	RODRIGUES_NTN1_TARGETS_DN		116	-0.33942	-1.4238	0.0153846	0.222103	1	2372	tags=32%, list=17%, signal=38%
GSE22886_NAIVE_CD8_TCELL_VS_MEMORY_TCELL_DN	GSE22886_NAIVE_CD8_TCELL_VS_MEMORY_TCELL_DN		172	-0.323287	-1.42364	0.0136986	0.221992	1	2420	tags=27%, list=18%, signal=33%
GSE34205_HEALTHY_VS_RSV_INF_INFANT_PBMC_DN	GSE34205_HEALTHY_VS_RSV_INF_INFANT_PBMC_DN		135	-0.328153	-1.42339	0.0243056	0.222061	1	3867	tags=42%, list=28%, signal=58%
KOBAYASHI_EGFR_SIGNALING_6HR_DN	KOBAYASHI_EGFR_SIGNALING_6HR_DN		17	-0.512178	-1.42305	0.070922	0.222276	1	2277	tags=53%, list=17%, signal=63%
MODULE_45	MODULE_45		329	-0.29843	-1.42275	0.00487805	0.22243	1	2506	tags=31%, list=18%, signal=37%
GSE6566_STRONG_VS_WEAK_DC_STIMULATED_CD4_TCELL_UP	GSE6566_STRONG_VS_WEAK_DC_STIMULATED_CD4_TCELL_UP		88	-0.356078	-1.42248	0.0260417	0.222554	1	2338	tags=36%, list=17%, signal=44%
HORTON_SREBF_TARGETS	HORTON_SREBF_TARGETS		25	-0.450491	-1.42242	0.0566372	0.222272	1	4165	tags=60%, list=30%, signal=86%
CHR1P33	CHR1P33		22	-0.475951	-1.42232	0.0688336	0.222101	1	2860	tags=36%, list=21%, signal=46%
GSE7852_TREG_VS_TCONV_THYMUS_DN	GSE7852_TREG_VS_TCONV_THYMUS_DN		139	-0.330717	-1.42221	0.00706714	0.221939	1	2737	tags=32%, list=20%, signal=39%
ZHANG_GATA6_TARGETS_DN	ZHANG_GATA6_TARGETS_DN		45	-0.406631	-1.42165	0.0349908	0.222551	1	1722	tags=29%, list=13%, signal=33%
GSE13485_DAY3_VS_DAY7_YF17D_VACCINE_PBMC_DN	GSE13485_DAY3_VS_DAY7_YF17D_VACCINE_PBMC_DN		130	-0.330938	-1.42114	0.010327	0.223078	1	2088	tags=31%, list=15%, signal=36%
SWEET_KRAS_ONCOGENIC_SIGNATURE	SWEET_KRAS_ONCOGENIC_SIGNATURE		77	-0.361507	-1.42021	0.0163934	0.224349	1	1259	tags=18%, list=9%, signal=20%
WILCOX_RESPONSE_TO_PROGESTERONE_UP	WILCOX_RESPONSE_TO_PROGESTERONE_UP		120	-0.338036	-1.42004	0.0183486	0.224329	1	3207	tags=40%, list=23%, signal=52%
GSE3982_CENT_MEMORY_CD4_TCELL_VS_NKCELL_UP	GSE3982_CENT_MEMORY_CD4_TCELL_VS_NKCELL_UP		133	-0.330075	-1.42	0.0034662	0.224044	1	3405	tags=34%, list=25%, signal=45%
GSE14000_TRANSLATED_RNA_VS_MRNA_4H_LPS_DC_UP	GSE14000_TRANSLATED_RNA_VS_MRNA_4H_LPS_DC_UP		182	-0.316056	-1.41962	0.0085034	0.224301	1	4812	tags=43%, list=35%, signal=66%
LIGASE_ACTIVITY_FORMING_CARBON_NITROGEN_BONDS	LIGASE_ACTIVITY_FORMING_CARBON_NITROGEN_BONDS		66	-0.372573	-1.41961	0.0305206	0.223952	1	3308	tags=36%, list=24%, signal=48%
ZWANG_EGF_INTERVAL_DN	ZWANG_EGF_INTERVAL_DN		163	-0.319943	-1.41926	0.0158172	0.22416	1	1300	tags=20%, list=9%, signal=21%
GOLDRATH_NAIVE_VS_EFF_CD8_TCELL_DN	GOLDRATH_NAIVE_VS_EFF_CD8_TCELL_DN		157	-0.324081	-1.41924	0.0123894	0.223829	1	4527	tags=46%, list=33%, signal=69%
GSE20715_0H_VS_24H_OZONE_TLR4_KO_LUNG_DN	GSE20715_0H_VS_24H_OZONE_TLR4_KO_LUNG_DN		163	-0.321176	-1.41903	0.0124113	0.223822	1	2378	tags=28%, list=17%, signal=33%
PID_BCR_5PATHWAY	PID_BCR_5PATHWAY		50	-0.3887	-1.41891	0.0313653	0.223654	1	3590	tags=50%, list=26%, signal=67%
REACTOME_METABOLISM_OF_VITAMINS_AND_COFACTORS	REACTOME_METABOLISM_OF_VITAMINS_AND_COFACTORS		45	-0.404577	-1.4189	0.0612245	0.223302	1	4359	tags=49%, list=32%, signal=71%
PEDRIOLI_MIR31_TARGETS_UP	PEDRIOLI_MIR31_TARGETS_UP		122	-0.337587	-1.41793	0.0199275	0.224664	1	2715	tags=34%, list=20%, signal=42%
PUJANA_BRCA2_PCC_NETWORK	PUJANA_BRCA2_PCC_NETWORK		383	-0.291073	-1.41759	0	0.224925	1	4962	tags=47%, list=36%, signal=72%
HELLER_SILENCED_BY_METHYLATION_UP	HELLER_SILENCED_BY_METHYLATION_UP		164	-0.318175	-1.41738	0.010101	0.22492	1	1789	tags=29%, list=13%, signal=33%
REACTOME_ANTIGEN_PRESENTATION_FOLDING_ASSEMBLY_AND_PEPTIDE_LOADING_OF_CLASS_I_MHC	REACTOME_ANTIGEN_PRESENTATION_FOLDING_ASSEMBLY_AND_PEPTIDE_LOADING_OF_CLASS_I_MHC		21	-0.481798	-1.4173	0.0621359	0.22472	1	3725	tags=43%, list=27%, signal=59%
GSE3982_MAST_CELL_VS_BCELL_DN	GSE3982_MAST_CELL_VS_BCELL_DN		136	-0.329437	-1.41721	0.0220994	0.224496	1	2451	tags=27%, list=18%, signal=33%
KYNG_ENVIRONMENTAL_STRESS_RESPONSE_DN	KYNG_ENVIRONMENTAL_STRESS_RESPONSE_DN		18	-0.500082	-1.41646	0.0749064	0.225447	1	1246	tags=28%, list=9%, signal=31%
BIOCARTA_NFKB_PATHWAY	BIOCARTA_NFKB_PATHWAY		21	-0.481022	-1.41588	0.0733453	0.226176	1	3874	tags=62%, list=28%, signal=86%
HADDAD_T_LYMPHOCYTE_AND_NK_PROGENITOR_DN	HADDAD_T_LYMPHOCYTE_AND_NK_PROGENITOR_DN		24	-0.459342	-1.41566	0.0615942	0.226238	1	1180	tags=38%, list=9%, signal=41%
MCBRYAN_PUBERTAL_BREAST_5_6WK_UP	MCBRYAN_PUBERTAL_BREAST_5_6WK_UP		85	-0.352353	-1.41537	0.0274223	0.226363	1	2071	tags=29%, list=15%, signal=34%
GSE29618_MONOCYTE_VS_PDC_UP	GSE29618_MONOCYTE_VS_PDC_UP		138	-0.324473	-1.41504	0.0137694	0.226561	1	1698	tags=25%, list=12%, signal=29%
GSE17974_IL4_AND_ANTI_IL12_VS_UNTREATED_72H_ACT_CD4_TCELL_UP	GSE17974_IL4_AND_ANTI_IL12_VS_UNTREATED_72H_ACT_CD4_TCELL_UP		107	-0.343903	-1.41492	0.0124555	0.226435	1	1560	tags=26%, list=11%, signal=29%
SMID_BREAST_CANCER_ERBB2_UP	SMID_BREAST_CANCER_ERBB2_UP		88	-0.351805	-1.4138	0.0260223	0.228086	1	2024	tags=28%, list=15%, signal=33%
SCHEIDEREIT_IKK_INTERACTING_PROTEINS	SCHEIDEREIT_IKK_INTERACTING_PROTEINS		52	-0.392374	-1.41346	0.0597826	0.228225	1	2758	tags=37%, list=20%, signal=46%
GSE3982_EOSINOPHIL_VS_TH1_UP	GSE3982_EOSINOPHIL_VS_TH1_UP		129	-0.331987	-1.41333	0.0178891	0.228063	1	2238	tags=28%, list=16%, signal=33%
GSE17721_CTRL_VS_LPS_6H_BMDM_DN	GSE17721_CTRL_VS_LPS_6H_BMDM_DN		143	-0.324678	-1.41327	0.0121107	0.227844	1	3558	tags=34%, list=26%, signal=45%
ACEVEDO_FGFR1_TARGETS_IN_PROSTATE_CANCER_MODEL_UP	ACEVEDO_FGFR1_TARGETS_IN_PROSTATE_CANCER_MODEL_UP		198	-0.307165	-1.41302	0.0108108	0.227883	1	2619	tags=32%, list=19%, signal=39%
WHITFIELD_CELL_CYCLE_S	WHITFIELD_CELL_CYCLE_S		144	-0.325252	-1.41293	0.00693241	0.227685	1	3014	tags=37%, list=22%, signal=47%
CHR2Q24	CHR2Q24		18	-0.490398	-1.4124	0.0874126	0.228229	1	2681	tags=50%, list=20%, signal=62%
TRANSFERASE_ACTIVITY_TRANSFERRING_ACYL_GROUPS	TRANSFERASE_ACTIVITY_TRANSFERRING_ACYL_GROUPS		47	-0.401265	-1.41234	0.0472727	0.227983	1	4437	tags=47%, list=32%, signal=69%
NIELSEN_GIST	NIELSEN_GIST		76	-0.355457	-1.41137	0.0250896	0.229306	1	2843	tags=33%, list=21%, signal=41%
RAY_TUMORIGENESIS_BY_ERBB2_CDC25A_DN	RAY_TUMORIGENESIS_BY_ERBB2_CDC25A_DN		113	-0.33991	-1.41076	0.0178253	0.229992	1	2433	tags=30%, list=18%, signal=36%
ENK_UV_RESPONSE_KERATINOCYTE_DN	ENK_UV_RESPONSE_KERATINOCYTE_DN		467	-0.284764	-1.41062	0	0.229895	1	4877	tags=47%, list=36%, signal=70%
REACTOME_G2_M_CHECKPOINTS	REACTOME_G2_M_CHECKPOINTS		41	-0.407462	-1.41028	0.040293	0.230146	1	5918	tags=66%, list=43%, signal=115%
SWEET_LUNG_CANCER_KRAS_UP	SWEET_LUNG_CANCER_KRAS_UP		383	-0.289487	-1.41016	0	0.230012	1	1413	tags=17%, list=10%, signal=18%
PID_TOLL_ENDOGENOUS_PATHWAY	PID_TOLL_ENDOGENOUS_PATHWAY		19	-0.486819	-1.40943	0.0774908	0.230957	1	1478	tags=37%, list=11%, signal=41%
GSE37416_0H_VS_6H_F_TULARENSIS_LVS_NEUTROPHIL_UP	GSE37416_0H_VS_6H_F_TULARENSIS_LVS_NEUTROPHIL_UP		168	-0.318352	-1.4089	0.00833333	0.231441	1	2784	tags=29%, list=20%, signal=35%
FALVELLA_SMOKERS_WITH_LUNG_CANCER	FALVELLA_SMOKERS_WITH_LUNG_CANCER		60	-0.372182	-1.40846	0.0454545	0.231892	1	2554	tags=32%, list=19%, signal=39%
GNF2_TTK	GNF2_TTK		39	-0.408832	-1.40843	0.0346084	0.231593	1	5551	tags=59%, list=40%, signal=99%
GSE10239_MEMORY_VS_KLRG1INT_EFF_CD8_TCELL_DN	GSE10239_MEMORY_VS_KLRG1INT_EFF_CD8_TCELL_DN		176	-0.312051	-1.40792	0.0140351	0.232048	1	4112	tags=40%, list=30%, signal=56%
NEGATIVE_REGULATION_OF_CELL_DIFFERENTIATION	NEGATIVE_REGULATION_OF_CELL_DIFFERENTIATION		15	-0.529053	-1.40781	0.0885609	0.231917	1	1378	tags=33%, list=10%, signal=37%
KEGG_PANCREATIC_CANCER	KEGG_PANCREATIC_CANCER		64	-0.37169	-1.40745	0.0271647	0.232163	1	3982	tags=45%, list=29%, signal=64%
PROTEASE_INHIBITOR_ACTIVITY	PROTEASE_INHIBITOR_ACTIVITY		16	-0.51265	-1.40722	0.0935114	0.232197	1	988	tags=38%, list=7%, signal=40%
GSE7852_TREG_VS_TCONV_LN_UP	GSE7852_TREG_VS_TCONV_LN_UP		153	-0.321798	-1.4072	0.0156794	0.231884	1	2092	tags=27%, list=15%, signal=31%
CHR8P11	CHR8P11		25	-0.44297	-1.40691	0.0753676	0.232096	1	3863	tags=48%, list=28%, signal=67%
PROTEIN_DIMERIZATION_ACTIVITY	PROTEIN_DIMERIZATION_ACTIVITY		126	-0.328504	-1.40689	0.0120069	0.231782	1	3977	tags=37%, list=29%, signal=52%
BIOCARTA_HER2_PATHWAY	BIOCARTA_HER2_PATHWAY		18	-0.484594	-1.40653	0.0852995	0.232145	1	5302	tags=72%, list=39%, signal=118%
GSE24634_TREG_VS_TCONV_POST_DAY10_IL4_CONVERSION_DN	GSE24634_TREG_VS_TCONV_POST_DAY10_IL4_CONVERSION_DN		138	-0.325739	-1.40629	0.0176991	0.232219	1	1547	tags=23%, list=11%, signal=26%
GSE12845_IGD_POS_BLOOD_VS_DARKZONE_GC_TONSIL_BCELL_UP	GSE12845_IGD_POS_BLOOD_VS_DARKZONE_GC_TONSIL_BCELL_UP		143	-0.32338	-1.40596	0.00707965	0.23245	1	2491	tags=29%, list=18%, signal=36%
PID_ATR_PATHWAY	PID_ATR_PATHWAY		37	-0.413649	-1.40579	0.0669078	0.232418	1	5551	tags=57%, list=40%, signal=95%
REACTOME_GPVI_MEDIATED_ACTIVATION_CASCADE	REACTOME_GPVI_MEDIATED_ACTIVATION_CASCADE		20	-0.476789	-1.40577	0.0842912	0.23211	1	1768	tags=35%, list=13%, signal=40%
GSE12366_GC_VS_NAIVE_BCELL_DN	GSE12366_GC_VS_NAIVE_BCELL_DN		151	-0.320163	-1.40545	0.00699301	0.232314	1	2169	tags=25%, list=16%, signal=30%
GSE20366_CD103_POS_VS_NEG_TREG_KLRG1NEG_UP	GSE20366_CD103_POS_VS_NEG_TREG_KLRG1NEG_UP		103	-0.340441	-1.40543	0.0165441	0.232013	1	2079	tags=28%, list=15%, signal=33%
REACTOME_APOPTOSIS	REACTOME_APOPTOSIS		123	-0.327799	-1.40541	0.0138889	0.231692	1	3657	tags=36%, list=27%, signal=48%
REACTOME_SIGNALING_BY_ILS	REACTOME_SIGNALING_BY_ILS		87	-0.354875	-1.40465	0.0301418	0.232675	1	3658	tags=43%, list=27%, signal=58%
GSE13485_PRE_VS_POST_YF17D_VACCINATION_PBMC_DN	GSE13485_PRE_VS_POST_YF17D_VACCINATION_PBMC_DN		154	-0.31858	-1.40392	0.0124555	0.23361	1	2185	tags=29%, list=16%, signal=34%
THEILGAARD_NEUTROPHIL_AT_SKIN_WOUND_UP	THEILGAARD_NEUTROPHIL_AT_SKIN_WOUND_UP		60	-0.374386	-1.40307	0.0259259	0.234799	1	3623	tags=35%, list=26%, signal=47%
BILD_SRC_ONCOGENIC_SIGNATURE	BILD_SRC_ONCOGENIC_SIGNATURE		56	-0.376965	-1.40248	0.040636	0.235463	1	2759	tags=32%, list=20%, signal=40%
GSE39820_TGFBETA1_VS_TGFBETA3_IN_IL6_TREATED_CD4_TCELL_UP	GSE39820_TGFBETA1_VS_TGFBETA3_IN_IL6_TREATED_CD4_TCELL_UP		182	-0.311777	-1.40225	0.00711744	0.235517	1	5291	tags=47%, list=39%, signal=75%
GSE20366_CD103_KLRG1_DP_VS_DN_TREG_DN	GSE20366_CD103_KLRG1_DP_VS_DN_TREG_DN		152	-0.318774	-1.40199	0.022807	0.235621	1	2544	tags=28%, list=19%, signal=34%
ZHOU_INFLAMMATORY_RESPONSE_LPS_UP	ZHOU_INFLAMMATORY_RESPONSE_LPS_UP		222	-0.306358	-1.40115	0.00326797	0.236861	1	2382	tags=30%, list=17%, signal=36%
GNF2_MSH6	GNF2_MSH6		31	-0.431546	-1.40098	0.0507881	0.23681	1	5264	tags=58%, list=38%, signal=94%
HOFFMANN_SMALL_PRE_BII_TO_IMMATURE_B_LYMPHOCYTE_UP	HOFFMANN_SMALL_PRE_BII_TO_IMMATURE_B_LYMPHOCYTE_UP		48	-0.391796	-1.40098	0.0516934	0.236472	1	2452	tags=33%, list=18%, signal=40%
TGFB_UP.V1_DN	TGFB_UP.V1_DN		142	-0.322221	-1.40095	0.0127971	0.23618	1	1568	tags=24%, list=11%, signal=27%
REACTOME_SIGNALING_BY_SCF_KIT	REACTOME_SIGNALING_BY_SCF_KIT		68	-0.37152	-1.40086	0.051756	0.236029	1	3658	tags=46%, list=27%, signal=62%
RAF_UP.V1_UP	RAF_UP.V1_UP		161	-0.315389	-1.40085	0.00909091	0.23571	1	1572	tags=24%, list=11%, signal=26%
GSE10325_LUPUS_CD4_TCELL_VS_LUPUS_BCELL_UP	GSE10325_LUPUS_CD4_TCELL_VS_LUPUS_BCELL_UP		133	-0.32618	-1.40069	0.008726	0.235651	1	1690	tags=26%, list=12%, signal=29%
PID_PI3KCI_PATHWAY	PID_PI3KCI_PATHWAY		34	-0.422958	-1.40068	0.0552585	0.235329	1	3658	tags=44%, list=27%, signal=60%
KEGG_B_CELL_RECEPTOR_SIGNALING_PATHWAY	KEGG_B_CELL_RECEPTOR_SIGNALING_PATHWAY		55	-0.377192	-1.40041	0.0444444	0.235424	1	3658	tags=49%, list=27%, signal=67%
GSE2706_2H_VS_8H_LPS_STIM_DC_DN	GSE2706_2H_VS_8H_LPS_STIM_DC_DN		128	-0.329196	-1.3988	0.0252708	0.238031	1	2731	tags=34%, list=20%, signal=43%
SMID_BREAST_CANCER_RELAPSE_IN_BONE_UP	SMID_BREAST_CANCER_RELAPSE_IN_BONE_UP		51	-0.380004	-1.39851	0.0543478	0.2382	1	1668	tags=41%, list=12%, signal=47%
OLSSON_E2F3_TARGETS_DN	OLSSON_E2F3_TARGETS_DN		39	-0.406228	-1.39835	0.0582707	0.238141	1	3874	tags=51%, list=28%, signal=71%
KEGG_GLYCEROPHOSPHOLIPID_METABOLISM	KEGG_GLYCEROPHOSPHOLIPID_METABOLISM		58	-0.377336	-1.39802	0.0371681	0.238367	1	2300	tags=31%, list=17%, signal=37%
V$STAT1_01	V$STAT1_01		52	-0.379012	-1.39762	0.0425532	0.238785	1	1745	tags=21%, list=13%, signal=24%
KEGG_FC_EPSILON_RI_SIGNALING_PATHWAY	KEGG_FC_EPSILON_RI_SIGNALING_PATHWAY		50	-0.389679	-1.39725	0.0411449	0.239065	1	3658	tags=48%, list=27%, signal=65%
GSE17721_CTRL_VS_LPS_0.5H_BMDM_UP	GSE17721_CTRL_VS_LPS_0.5H_BMDM_UP		134	-0.32429	-1.39722	0.02	0.238766	1	2406	tags=24%, list=18%, signal=29%
GSE12366_GC_VS_MEMORY_BCELL_UP	GSE12366_GC_VS_MEMORY_BCELL_UP		154	-0.318531	-1.39703	0.0143369	0.238782	1	3284	tags=31%, list=24%, signal=40%
GSE17721_POLYIC_VS_PAM3CSK4_8H_BMDM_UP	GSE17721_POLYIC_VS_PAM3CSK4_8H_BMDM_UP		165	-0.317686	-1.39649	0.0192644	0.239315	1	3728	tags=40%, list=27%, signal=54%
IL2_UP.V1_UP	IL2_UP.V1_UP		110	-0.333073	-1.39636	0.0233393	0.239217	1	2002	tags=30%, list=15%, signal=35%
MODULE_533	MODULE_533		27	-0.438325	-1.39635	0.0733945	0.238893	1	1992	tags=30%, list=15%, signal=35%
GSE37416_12H_VS_24H_F_TULARENSIS_LVS_NEUTROPHIL_UP	GSE37416_12H_VS_24H_F_TULARENSIS_LVS_NEUTROPHIL_UP		166	-0.31257	-1.39532	0.0102389	0.2404	1	3769	tags=40%, list=27%, signal=55%
GSE36476_CTRL_VS_TSST_ACT_72H_MEMORY_CD4_TCELL_YOUNG_DN	GSE36476_CTRL_VS_TSST_ACT_72H_MEMORY_CD4_TCELL_YOUNG_DN		186	-0.311748	-1.39507	0.00713012	0.240514	1	5106	tags=48%, list=37%, signal=75%
KIM_RESPONSE_TO_TSA_AND_DECITABINE_UP	KIM_RESPONSE_TO_TSA_AND_DECITABINE_UP		87	-0.342633	-1.39483	0.0272727	0.240644	1	1193	tags=29%, list=9%, signal=31%
SOTIRIOU_BREAST_CANCER_GRADE_1_VS_3_UP	SOTIRIOU_BREAST_CANCER_GRADE_1_VS_3_UP		144	-0.320915	-1.39475	0.0181159	0.240435	1	5437	tags=53%, list=40%, signal=86%
GSE14350_TREG_VS_TEFF_IN_IL2RB_KO_UP	GSE14350_TREG_VS_TEFF_IN_IL2RB_KO_UP		169	-0.315178	-1.39449	0.00728597	0.240572	1	3677	tags=38%, list=27%, signal=52%
REACTOME_REGULATION_OF_APOPTOSIS	REACTOME_REGULATION_OF_APOPTOSIS		53	-0.379377	-1.39434	0.0466786	0.240481	1	3997	tags=40%, list=29%, signal=56%
HALLMARK_E2F_TARGETS	HALLMARK_E2F_TARGETS		199	-0.306049	-1.39424	0.00503356	0.240346	1	5482	tags=51%, list=40%, signal=84%
PID_AURORA_A_PATHWAY	PID_AURORA_A_PATHWAY		29	-0.424029	-1.39421	0.0664207	0.24006	1	4879	tags=59%, list=36%, signal=91%
MARSON_FOXP3_TARGETS_UP	MARSON_FOXP3_TARGETS_UP		55	-0.382227	-1.39364	0.0448029	0.240711	1	1555	tags=27%, list=11%, signal=31%
GSE29618_PDC_VS_MDC_DAY7_FLU_VACCINE_DN	GSE29618_PDC_VS_MDC_DAY7_FLU_VACCINE_DN		148	-0.32007	-1.39345	0.0092081	0.240706	1	1698	tags=24%, list=12%, signal=27%
GSE29618_MONOCYTE_VS_MDC_DAY7_FLU_VACCINE_UP	GSE29618_MONOCYTE_VS_MDC_DAY7_FLU_VACCINE_UP		145	-0.318837	-1.39321	0.0110701	0.240771	1	1586	tags=23%, list=12%, signal=25%
KEGG_UBIQUITIN_MEDIATED_PROTEOLYSIS	KEGG_UBIQUITIN_MEDIATED_PROTEOLYSIS		128	-0.323839	-1.39302	0.0209424	0.240749	1	3347	tags=32%, list=24%, signal=42%
GSE13484_UNSTIM_VS_3H_YF17D_VACCINE_STIM_PBMC_DN	GSE13484_UNSTIM_VS_3H_YF17D_VACCINE_STIM_PBMC_DN		158	-0.317719	-1.39283	0.010118	0.240721	1	2487	tags=28%, list=18%, signal=34%
MODULE_295	MODULE_295		16	-0.498074	-1.39239	0.0952381	0.241195	1	943	tags=25%, list=7%, signal=27%
MITOSIS	MITOSIS		75	-0.35934	-1.39213	0.0365854	0.241315	1	5424	tags=64%, list=40%, signal=105%
GSE7852_LN_VS_FAT_TREG_UP	GSE7852_LN_VS_FAT_TREG_UP		177	-0.31155	-1.39204	0.0103448	0.241122	1	2816	tags=29%, list=21%, signal=36%
LEE_LIVER_CANCER_MYC_DN	LEE_LIVER_CANCER_MYC_DN		31	-0.428438	-1.39158	0.0626223	0.241552	1	1180	tags=26%, list=9%, signal=28%
REACTOME_INNATE_IMMUNE_SYSTEM	REACTOME_INNATE_IMMUNE_SYSTEM		169	-0.307674	-1.39137	0.0136752	0.241639	1	2810	tags=31%, list=20%, signal=39%
MICROTUBULE_ORGANIZING_CENTER_PART	MICROTUBULE_ORGANIZING_CENTER_PART		18	-0.490951	-1.39093	0.0809859	0.242095	1	4854	tags=61%, list=35%, signal=94%
GSE12366_GC_BCELL_VS_PLASMA_CELL_UP	GSE12366_GC_BCELL_VS_PLASMA_CELL_UP		167	-0.315362	-1.39058	0.0124777	0.242372	1	4359	tags=40%, list=32%, signal=57%
KUROKAWA_LIVER_CANCER_CHEMOTHERAPY_DN	KUROKAWA_LIVER_CANCER_CHEMOTHERAPY_DN		33	-0.415442	-1.39024	0.0743945	0.242628	1	3918	tags=45%, list=29%, signal=63%
BROWNE_HCMV_INFECTION_16HR_UP	BROWNE_HCMV_INFECTION_16HR_UP		202	-0.305378	-1.38999	0.011925	0.242733	1	3336	tags=31%, list=24%, signal=40%
KINETOCHORE	KINETOCHORE		25	-0.453865	-1.38952	0.0818505	0.243291	1	3218	tags=36%, list=23%, signal=47%
PID_FAS_PATHWAY	PID_FAS_PATHWAY		33	-0.41544	-1.38935	0.0846847	0.243272	1	3658	tags=52%, list=27%, signal=70%
REACTOME_M_G1_TRANSITION	REACTOME_M_G1_TRANSITION		76	-0.35527	-1.38935	0.0295652	0.242937	1	4243	tags=37%, list=31%, signal=53%
LY_AGING_OLD_DN	LY_AGING_OLD_DN		55	-0.377574	-1.38879	0.0438757	0.243584	1	4702	tags=51%, list=34%, signal=77%
GSE10325_LUPUS_CD4_TCELL_VS_LUPUS_MYELOID_DN	GSE10325_LUPUS_CD4_TCELL_VS_LUPUS_MYELOID_DN		139	-0.324132	-1.38873	0.0172117	0.24335	1	1962	tags=28%, list=14%, signal=32%
GOLDRATH_ANTIGEN_RESPONSE	GOLDRATH_ANTIGEN_RESPONSE		277	-0.295697	-1.3876	0.00525394	0.245098	1	4913	tags=46%, list=36%, signal=70%
BIDUS_METASTASIS_DN	BIDUS_METASTASIS_DN		122	-0.329243	-1.38669	0.0202703	0.246428	1	1836	tags=25%, list=13%, signal=29%
PID_REG_GR_PATHWAY	PID_REG_GR_PATHWAY		63	-0.358809	-1.38645	0.0305206	0.246536	1	2762	tags=35%, list=20%, signal=44%
CHR6P12	CHR6P12		24	-0.444263	-1.38598	0.0874525	0.247014	1	3860	tags=46%, list=28%, signal=64%
DURCHDEWALD_SKIN_CARCINOGENESIS_DN	DURCHDEWALD_SKIN_CARCINOGENESIS_DN		223	-0.301968	-1.38574	0.00854701	0.247123	1	3768	tags=40%, list=27%, signal=54%
PEDERSEN_METASTASIS_BY_ERBB2_ISOFORM_6	PEDERSEN_METASTASIS_BY_ERBB2_ISOFORM_6		22	-0.462587	-1.3853	0.0802139	0.247596	1	1911	tags=45%, list=14%, signal=53%
GSE27786_CD4_VS_CD8_TCELL_UP	GSE27786_CD4_VS_CD8_TCELL_UP		150	-0.323847	-1.38517	0.016129	0.247479	1	2242	tags=26%, list=16%, signal=31%
MORF_ATRX	MORF_ATRX		174	-0.308364	-1.38476	0.00878735	0.247884	1	3891	tags=35%, list=28%, signal=48%
CHR11P15	CHR11P15		128	-0.321132	-1.38445	0.0103806	0.248141	1	4076	tags=40%, list=30%, signal=56%
LEE_LIVER_CANCER_DENA_DN	LEE_LIVER_CANCER_DENA_DN		30	-0.430047	-1.38399	0.0664137	0.248669	1	2736	tags=43%, list=20%, signal=54%
BOYAULT_LIVER_CANCER_SUBCLASS_G5_DN	BOYAULT_LIVER_CANCER_SUBCLASS_G5_DN		22	-0.459252	-1.38302	0.0628466	0.250183	1	692	tags=27%, list=5%, signal=29%
DOANE_BREAST_CANCER_ESR1_DN	DOANE_BREAST_CANCER_ESR1_DN		24	-0.452952	-1.38259	0.0888099	0.250691	1	679	tags=29%, list=5%, signal=31%
GROWTH_FACTOR_ACTIVITY	GROWTH_FACTOR_ACTIVITY		23	-0.457289	-1.38163	0.0793037	0.25214	1	1727	tags=43%, list=13%, signal=50%
GSE1460_INTRATHYMIC_T_PROGENITOR_VS_NAIVE_CD4_TCELL_CORD_BLOOD_DN	GSE1460_INTRATHYMIC_T_PROGENITOR_VS_NAIVE_CD4_TCELL_CORD_BLOOD_DN		131	-0.324086	-1.38049	0.0297203	0.253902	1	3237	tags=36%, list=24%, signal=47%
HALLMARK_APICAL_SURFACE	HALLMARK_APICAL_SURFACE		30	-0.431821	-1.38033	0.0689655	0.25386	1	2160	tags=33%, list=16%, signal=39%
GNF2_DENR	GNF2_DENR		50	-0.383203	-1.37986	0.0629771	0.254422	1	6264	tags=62%, list=46%, signal=114%
GSE24634_IL4_VS_CTRL_TREATED_NAIVE_CD4_TCELL_DAY7_DN	GSE24634_IL4_VS_CTRL_TREATED_NAIVE_CD4_TCELL_DAY7_DN		164	-0.316154	-1.37924	0.0212014	0.255356	1	2025	tags=26%, list=15%, signal=30%
E2F3_UP.V1_DN	E2F3_UP.V1_DN		86	-0.345929	-1.37848	0.0291439	0.256403	1	2399	tags=28%, list=17%, signal=34%
ODONNELL_TARGETS_OF_MYC_AND_TFRC_UP	ODONNELL_TARGETS_OF_MYC_AND_TFRC_UP		53	-0.374664	-1.37839	0.047532	0.256222	1	1488	tags=28%, list=11%, signal=32%
KEGG_CYTOKINE_CYTOKINE_RECEPTOR_INTERACTION	KEGG_CYTOKINE_CYTOKINE_RECEPTOR_INTERACTION		94	-0.336194	-1.37793	0.0374332	0.256742	1	2669	tags=39%, list=19%, signal=49%
REACTOME_SYNTHESIS_OF_DNA	REACTOME_SYNTHESIS_OF_DNA		89	-0.339219	-1.37753	0.0340502	0.257245	1	4243	tags=37%, list=31%, signal=53%
TOYOTA_TARGETS_OF_MIR34B_AND_MIR34C	TOYOTA_TARGETS_OF_MIR34B_AND_MIR34C		406	-0.282592	-1.37717	0.00172712	0.257612	1	5033	tags=47%, list=37%, signal=72%
CHANDRAN_METASTASIS_DN	CHANDRAN_METASTASIS_DN		203	-0.301039	-1.37688	0.0108893	0.257844	1	1708	tags=25%, list=12%, signal=28%
PARK_HSC_VS_MULTIPOTENT_PROGENITORS_UP	PARK_HSC_VS_MULTIPOTENT_PROGENITORS_UP		17	-0.490155	-1.37672	0.0920578	0.257844	1	3048	tags=35%, list=22%, signal=45%
MODULE_300	MODULE_300		20	-0.476107	-1.37609	0.0886076	0.258685	1	1443	tags=25%, list=11%, signal=28%
REACTOME_APC_C_CDH1_MEDIATED_DEGRADATION_OF_CDC20_AND_OTHER_APC_C_CDH1_TARGETED_PROTEINS_IN_LATE_MITOSIS_EARLY_G1	REACTOME_APC_C_CDH1_MEDIATED_DEGRADATION_OF_CDC20_AND_OTHER_APC_C_CDH1_TARGETED_PROTEINS_IN_LATE_MITOSIS_EARLY_G1		63	-0.359685	-1.37561	0.0448833	0.259343	1	4814	tags=46%, list=35%, signal=71%
GABRIELY_MIR21_TARGETS	GABRIELY_MIR21_TARGETS		267	-0.291971	-1.37504	0.0103093	0.260046	1	3177	tags=34%, list=23%, signal=43%
GNF2_APEX1	GNF2_APEX1		90	-0.342817	-1.37487	0.0392523	0.260023	1	6140	tags=58%, list=45%, signal=104%
DOANE_BREAST_CANCER_CLASSES_DN	DOANE_BREAST_CANCER_CLASSES_DN		33	-0.421563	-1.37436	0.0718039	0.260621	1	1196	tags=24%, list=9%, signal=26%
CHR8P23	CHR8P23		22	-0.460935	-1.37415	0.0885609	0.260709	1	4309	tags=50%, list=31%, signal=73%
GSE15930_STIM_VS_STIM_AND_TRICHOSTATINA_48H_CD8_T_CELL_DN	GSE15930_STIM_VS_STIM_AND_TRICHOSTATINA_48H_CD8_T_CELL_DN		170	-0.310868	-1.37396	0.015544	0.260727	1	3427	tags=35%, list=25%, signal=46%
GSE29617_DAY3_VS_DAY7_TIV_FLU_VACCINE_PBMC_2008_DN	GSE29617_DAY3_VS_DAY7_TIV_FLU_VACCINE_PBMC_2008_DN		137	-0.321543	-1.37394	0.0179856	0.260425	1	4726	tags=46%, list=34%, signal=69%
GSE10239_KLRG1INT_VS_KLRG1HIGH_EFF_CD8_TCELL_DN	GSE10239_KLRG1INT_VS_KLRG1HIGH_EFF_CD8_TCELL_DN		139	-0.318623	-1.3732	0.0254083	0.261421	1	3713	tags=41%, list=27%, signal=56%
CHR12Q24	CHR12Q24		158	-0.311421	-1.37286	0.0163636	0.261718	1	4708	tags=46%, list=34%, signal=70%
FERREIRA_EWINGS_SARCOMA_UNSTABLE_VS_STABLE_UP	FERREIRA_EWINGS_SARCOMA_UNSTABLE_VS_STABLE_UP		143	-0.317132	-1.37284	0.0241636	0.261418	1	5102	tags=48%, list=37%, signal=75%
GSE15750_WT_VS_TRAF6KO_DAY10_EFF_CD8_TCELL_UP	GSE15750_WT_VS_TRAF6KO_DAY10_EFF_CD8_TCELL_UP		159	-0.314997	-1.37279	0.020654	0.261196	1	2986	tags=28%, list=22%, signal=36%
RESPONSE_TO_HORMONE_STIMULUS	RESPONSE_TO_HORMONE_STIMULUS		27	-0.436022	-1.37246	0.0674157	0.261505	1	2640	tags=41%, list=19%, signal=50%
FLECHNER_PBL_KIDNEY_TRANSPLANT_OK_VS_DONOR_DN	FLECHNER_PBL_KIDNEY_TRANSPLANT_OK_VS_DONOR_DN		38	-0.403108	-1.3716	0.0805604	0.262761	1	3694	tags=45%, list=27%, signal=61%
TIAN_TNF_SIGNALING_VIA_NFKB	TIAN_TNF_SIGNALING_VIA_NFKB		25	-0.440549	-1.37135	0.0974659	0.262913	1	3141	tags=64%, list=23%, signal=83%
SMITH_TERT_TARGETS_DN	SMITH_TERT_TARGETS_DN		74	-0.349406	-1.37132	0.0519031	0.262615	1	1469	tags=23%, list=11%, signal=26%
KRAS.600_UP.V1_UP	KRAS.600_UP.V1_UP		97	-0.33488	-1.371	0.0282686	0.262878	1	1996	tags=33%, list=15%, signal=38%
TURASHVILI_BREAST_NORMAL_DUCTAL_VS_LOBULAR_UP	TURASHVILI_BREAST_NORMAL_DUCTAL_VS_LOBULAR_UP		54	-0.37347	-1.37036	0.0522523	0.263821	1	2251	tags=26%, list=16%, signal=31%
MODULE_64	MODULE_64		193	-0.299806	-1.36991	0.0103986	0.264416	1	2010	tags=31%, list=15%, signal=36%
GCNP_SHH_UP_EARLY.V1_DN	GCNP_SHH_UP_EARLY.V1_DN		111	-0.326892	-1.36932	0.0362069	0.265207	1	1576	tags=23%, list=11%, signal=25%
GSE20366_EX_VIVO_VS_HOMEOSTATIC_CONVERSION_NAIVE_CD4_TCELL_UP	GSE20366_EX_VIVO_VS_HOMEOSTATIC_CONVERSION_NAIVE_CD4_TCELL_UP		147	-0.311993	-1.36856	0.0152542	0.266361	1	3281	tags=30%, list=24%, signal=39%
CYTOPLASMIC_MEMBRANE_BOUND_VESICLE	CYTOPLASMIC_MEMBRANE_BOUND_VESICLE		86	-0.339679	-1.36828	0.0367776	0.266556	1	1503	tags=22%, list=11%, signal=25%
KONG_E2F3_TARGETS	KONG_E2F3_TARGETS		85	-0.343561	-1.36781	0.031746	0.26719	1	5298	tags=58%, list=39%, signal=93%
TAKEDA_TARGETS_OF_NUP98_HOXA9_FUSION_16D_DN	TAKEDA_TARGETS_OF_NUP98_HOXA9_FUSION_16D_DN		77	-0.354133	-1.36751	0.0447227	0.267458	1	2426	tags=39%, list=18%, signal=47%
BASE_EXCISION_REPAIR	BASE_EXCISION_REPAIR		16	-0.487205	-1.36723	0.0958409	0.26766	1	2444	tags=38%, list=18%, signal=46%
GAVIN_FOXP3_TARGETS_CLUSTER_P3	GAVIN_FOXP3_TARGETS_CLUSTER_P3		114	-0.320542	-1.36703	0.0209059	0.267693	1	2220	tags=29%, list=16%, signal=34%
GSE13229_MATURE_VS_INTMATURE_NKCELL_UP	GSE13229_MATURE_VS_INTMATURE_NKCELL_UP		96	-0.338728	-1.36688	0.0476191	0.267612	1	974	tags=19%, list=7%, signal=20%
REACTOME_CHOLESTEROL_BIOSYNTHESIS	REACTOME_CHOLESTEROL_BIOSYNTHESIS		22	-0.456889	-1.36678	0.104505	0.267444	1	3974	tags=59%, list=29%, signal=83%
MODULE_119	MODULE_119		89	-0.339348	-1.36654	0.0408526	0.267564	1	2418	tags=36%, list=18%, signal=43%
KEGG_PROTEASOME	KEGG_PROTEASOME		41	-0.389925	-1.36603	0.0826011	0.268189	1	3997	tags=37%, list=29%, signal=51%
MORF_RFC1	MORF_RFC1		102	-0.332352	-1.366	0.0367776	0.267919	1	4992	tags=49%, list=36%, signal=76%
LY_AGING_MIDDLE_DN	LY_AGING_MIDDLE_DN		16	-0.490975	-1.36582	0.114019	0.267894	1	5551	tags=75%, list=40%, signal=126%
REACTOME_CELL_CYCLE	REACTOME_CELL_CYCLE		354	-0.284166	-1.3653	0.00165563	0.268596	1	4916	tags=43%, list=36%, signal=65%
GSE26495_NAIVE_VS_PD1LOW_CD8_TCELL_UP	GSE26495_NAIVE_VS_PD1LOW_CD8_TCELL_UP		125	-0.324521	-1.36494	0.0247788	0.268973	1	1728	tags=22%, list=13%, signal=25%
RAMALHO_STEMNESS_UP	RAMALHO_STEMNESS_UP		195	-0.3023	-1.36437	0.014876	0.269765	1	4730	tags=41%, list=34%, signal=62%
MEMBRANE_BOUND_VESICLE	MEMBRANE_BOUND_VESICLE		87	-0.336781	-1.36413	0.0278746	0.269902	1	1503	tags=22%, list=11%, signal=24%
GSE29618_PRE_VS_DAY7_FLU_VACCINE_PDC_DN	GSE29618_PRE_VS_DAY7_FLU_VACCINE_PDC_DN		180	-0.303683	-1.36408	0.0189655	0.269641	1	3859	tags=31%, list=28%, signal=43%
DUTERTRE_ESTRADIOL_RESPONSE_6HR_UP	DUTERTRE_ESTRADIOL_RESPONSE_6HR_UP		199	-0.300893	-1.36402	0.0126354	0.269445	1	2990	tags=33%, list=22%, signal=41%
CHR3Q28	CHR3Q28		15	-0.507575	-1.36373	0.104283	0.269698	1	4640	tags=60%, list=34%, signal=91%
BOYLAN_MULTIPLE_MYELOMA_D_DN	BOYLAN_MULTIPLE_MYELOMA_D_DN		56	-0.368019	-1.3637	0.0614828	0.269395	1	2080	tags=34%, list=15%, signal=40%
HALLMARK_ALLOGRAFT_REJECTION	HALLMARK_ALLOGRAFT_REJECTION		104	-0.328903	-1.36366	0.0299824	0.269145	1	3019	tags=39%, list=22%, signal=50%
GSE16755_CTRL_VS_IFNA_TREATED_MAC_DN	GSE16755_CTRL_VS_IFNA_TREATED_MAC_DN		156	-0.307942	-1.36326	0.0190641	0.26958	1	3293	tags=37%, list=24%, signal=48%
HINATA_NFKB_TARGETS_KERATINOCYTE_UP	HINATA_NFKB_TARGETS_KERATINOCYTE_UP		71	-0.354264	-1.36315	0.0429553	0.269469	1	2758	tags=44%, list=20%, signal=54%
LIU_BREAST_CANCER	LIU_BREAST_CANCER		17	-0.478409	-1.36202	0.117754	0.271378	1	985	tags=12%, list=7%, signal=13%
GGCCAGT,MIR-193A,MIR-193B	GGCCAGT,MIR-193A,MIR-193B		73	-0.347358	-1.36199	0.0652985	0.271088	1	2432	tags=25%, list=18%, signal=30%
HASLINGER_B_CLL_WITH_11Q23_DELETION	HASLINGER_B_CLL_WITH_11Q23_DELETION		19	-0.474626	-1.3613	0.108738	0.272143	1	2773	tags=53%, list=20%, signal=66%
BROWNE_INTERFERON_RESPONSIVE_GENES	BROWNE_INTERFERON_RESPONSIVE_GENES		56	-0.365581	-1.36061	0.0611111	0.273187	1	2448	tags=41%, list=18%, signal=50%
LEE_EARLY_T_LYMPHOCYTE_UP	LEE_EARLY_T_LYMPHOCYTE_UP		87	-0.333502	-1.36032	0.0462633	0.273408	1	5138	tags=53%, list=37%, signal=84%
GSE39820_CTRL_VS_TGFBETA3_IL6_IL23A_CD4_TCELL_UP	GSE39820_CTRL_VS_TGFBETA3_IL6_IL23A_CD4_TCELL_UP		184	-0.300924	-1.35973	0.0243056	0.274258	1	3671	tags=32%, list=27%, signal=43%
GSE8678_IL7R_LOW_VS_HIGH_EFF_CD8_TCELL_UP	GSE8678_IL7R_LOW_VS_HIGH_EFF_CD8_TCELL_UP		151	-0.308923	-1.35938	0.0248227	0.274641	1	2643	tags=30%, list=19%, signal=37%
PATTERSON_DOCETAXEL_RESISTANCE	PATTERSON_DOCETAXEL_RESISTANCE		24	-0.44512	-1.35894	0.102612	0.27526	1	1617	tags=33%, list=12%, signal=38%
GSE3982_CENT_MEMORY_CD4_TCELL_VS_TH2_UP	GSE3982_CENT_MEMORY_CD4_TCELL_VS_TH2_UP		134	-0.315163	-1.3589	0.026362	0.274996	1	3563	tags=40%, list=26%, signal=54%
MATZUK_MEIOTIC_AND_DNA_REPAIR	MATZUK_MEIOTIC_AND_DNA_REPAIR		27	-0.433533	-1.35888	0.0856611	0.27469	1	4857	tags=63%, list=35%, signal=97%
REACTOME_P53_INDEPENDENT_G1_S_DNA_DAMAGE_CHECKPOINT	REACTOME_P53_INDEPENDENT_G1_S_DNA_DAMAGE_CHECKPOINT		47	-0.377541	-1.35863	0.0645756	0.274849	1	4675	tags=45%, list=34%, signal=68%
CHR1Q31	CHR1Q31		19	-0.464721	-1.35685	0.109641	0.278079	1	588	tags=21%, list=4%, signal=22%
GAUSSMANN_MLL_AF4_FUSION_TARGETS_F_UP	GAUSSMANN_MLL_AF4_FUSION_TARGETS_F_UP		146	-0.312611	-1.35596	0.0315236	0.279522	1	1213	tags=25%, list=9%, signal=27%
GNF2_RFC3	GNF2_RFC3		40	-0.392677	-1.35579	0.0782918	0.279496	1	5264	tags=65%, list=38%, signal=105%
REACTOME_DNA_REPAIR	REACTOME_DNA_REPAIR		101	-0.324764	-1.35521	0.0288625	0.280351	1	4806	tags=45%, list=35%, signal=68%
IVANOVA_HEMATOPOIESIS_MATURE_CELL	IVANOVA_HEMATOPOIESIS_MATURE_CELL		227	-0.293683	-1.35501	0.00878735	0.280397	1	3880	tags=37%, list=28%, signal=51%
GSE17721_LPS_VS_POLYIC_1H_BMDM_UP	GSE17721_LPS_VS_POLYIC_1H_BMDM_UP		145	-0.308169	-1.35493	0.0212389	0.28023	1	3734	tags=35%, list=27%, signal=48%
GSE2706_UNSTIM_VS_2H_LPS_AND_R848_DC_DN	GSE2706_UNSTIM_VS_2H_LPS_AND_R848_DC_DN		132	-0.313649	-1.35461	0.0324427	0.280509	1	1835	tags=25%, list=13%, signal=29%
CHR20P12	CHR20P12		21	-0.454487	-1.3545	0.0985402	0.280397	1	1667	tags=38%, list=12%, signal=43%
RB_P107_DN.V1_DN	RB_P107_DN.V1_DN		112	-0.321678	-1.35407	0.0304569	0.280928	1	2722	tags=25%, list=20%, signal=31%
GNF2_FOS	GNF2_FOS		25	-0.436239	-1.35328	0.112069	0.282274	1	1361	tags=32%, list=10%, signal=35%
PID_PI3KCI_AKT_PATHWAY	PID_PI3KCI_AKT_PATHWAY		34	-0.406374	-1.35301	0.0914077	0.282455	1	3426	tags=35%, list=25%, signal=47%
PID_LYSOPHOSPHOLIPID_PATHWAY	PID_LYSOPHOSPHOLIPID_PATHWAY		54	-0.365044	-1.35295	0.0704225	0.282249	1	2731	tags=37%, list=20%, signal=46%
CRX_DN.V1_UP	CRX_DN.V1_UP		76	-0.344737	-1.35273	0.0464684	0.28237	1	3304	tags=39%, list=24%, signal=52%
REACTOME_AUTODEGRADATION_OF_CDH1_BY_CDH1_APC_C	REACTOME_AUTODEGRADATION_OF_CDH1_BY_CDH1_APC_C		56	-0.365663	-1.35264	0.078853	0.282199	1	4814	tags=48%, list=35%, signal=74%
AKT_UP.V1_UP	AKT_UP.V1_UP		122	-0.31662	-1.35258	0.040636	0.281974	1	768	tags=16%, list=6%, signal=17%
GSE17721_PAM3CSK4_VS_GADIQUIMOD_1H_BMDM_DN	GSE17721_PAM3CSK4_VS_GADIQUIMOD_1H_BMDM_DN		168	-0.306112	-1.35245	0.0137694	0.28188	1	4000	tags=40%, list=29%, signal=56%
GSE22886_DAY1_VS_DAY7_MONOCYTE_IN_CULTURE_UP	GSE22886_DAY1_VS_DAY7_MONOCYTE_IN_CULTURE_UP		159	-0.305431	-1.35242	0.0210896	0.28159	1	2338	tags=26%, list=17%, signal=31%
BOYAULT_LIVER_CANCER_SUBCLASS_G123_DN	BOYAULT_LIVER_CANCER_SUBCLASS_G123_DN		31	-0.403933	-1.35234	0.0801527	0.281414	1	2953	tags=32%, list=22%, signal=41%
GSE10325_MYELOID_VS_LUPUS_MYELOID_DN	GSE10325_MYELOID_VS_LUPUS_MYELOID_DN		161	-0.306915	-1.35231	0.0142349	0.281143	1	2448	tags=29%, list=18%, signal=34%
GSE30083_SP3_VS_SP4_THYMOCYTE_DN	GSE30083_SP3_VS_SP4_THYMOCYTE_DN		134	-0.313018	-1.3523	0.0259067	0.280811	1	2708	tags=32%, list=20%, signal=40%
GSE27786_LIN_NEG_VS_CD8_TCELL_DN	GSE27786_LIN_NEG_VS_CD8_TCELL_DN		161	-0.306816	-1.35218	0.0261324	0.280725	1	3668	tags=32%, list=27%, signal=43%
REGULATION_OF_MAP_KINASE_ACTIVITY	REGULATION_OF_MAP_KINASE_ACTIVITY		51	-0.371743	-1.35175	0.0655172	0.281309	1	1504	tags=25%, list=11%, signal=29%
KEGG_TIGHT_JUNCTION	KEGG_TIGHT_JUNCTION		90	-0.336597	-1.35043	0.0394737	0.283747	1	2424	tags=27%, list=18%, signal=32%
FULCHER_INFLAMMATORY_RESPONSE_LECTIN_VS_LPS_DN	FULCHER_INFLAMMATORY_RESPONSE_LECTIN_VS_LPS_DN		343	-0.281139	-1.35039	0.00652529	0.283479	1	3286	tags=33%, list=24%, signal=43%
GNF2_FGR	GNF2_FGR		18	-0.472158	-1.35025	0.0877514	0.283446	1	525	tags=22%, list=4%, signal=23%
REN_BOUND_BY_E2F	REN_BOUND_BY_E2F		59	-0.362199	-1.34992	0.0601093	0.283781	1	5106	tags=51%, list=37%, signal=81%
BOYLAN_MULTIPLE_MYELOMA_C_CLUSTER_DN	BOYLAN_MULTIPLE_MYELOMA_C_CLUSTER_DN		24	-0.44422	-1.34957	0.109462	0.284218	1	1442	tags=29%, list=11%, signal=33%
GSE22886_NAIVE_CD4_TCELL_VS_12H_ACT_TH1_UP	GSE22886_NAIVE_CD4_TCELL_VS_12H_ACT_TH1_UP		165	-0.301219	-1.34948	0.0293103	0.284036	1	4238	tags=41%, list=31%, signal=58%
TCGA_GLIOBLASTOMA_COPY_NUMBER_UP	TCGA_GLIOBLASTOMA_COPY_NUMBER_UP		56	-0.358251	-1.34928	0.0622776	0.284058	1	1638	tags=20%, list=12%, signal=22%
REACTOME_ANTIGEN_PROCESSING_UBIQUITINATION_PROTEASOME_DEGRADATION	REACTOME_ANTIGEN_PROCESSING_UBIQUITINATION_PROTEASOME_DEGRADATION		183	-0.30194	-1.34867	0.0122807	0.284977	1	3657	tags=32%, list=27%, signal=43%
KRAS.DF.V1_DN	KRAS.DF.V1_DN		115	-0.320775	-1.34838	0.0347826	0.285248	1	2996	tags=40%, list=22%, signal=51%
KEGG_ADIPOCYTOKINE_SIGNALING_PATHWAY	KEGG_ADIPOCYTOKINE_SIGNALING_PATHWAY		49	-0.36887	-1.34836	0.0622642	0.284946	1	3363	tags=37%, list=25%, signal=48%
HALLMARK_ESTROGEN_RESPONSE_EARLY	HALLMARK_ESTROGEN_RESPONSE_EARLY		159	-0.309797	-1.34834	0.0176056	0.284645	1	1442	tags=23%, list=11%, signal=26%
GSE37416_12H_VS_48H_F_TULARENSIS_LVS_NEUTROPHIL_UP	GSE37416_12H_VS_48H_F_TULARENSIS_LVS_NEUTROPHIL_UP		170	-0.302676	-1.34789	0.0175131	0.28522	1	4257	tags=42%, list=31%, signal=61%
PID_IFNG_PATHWAY	PID_IFNG_PATHWAY		36	-0.404012	-1.34773	0.0826011	0.285168	1	2825	tags=39%, list=21%, signal=49%
LIN_NPAS4_TARGETS_DN	LIN_NPAS4_TARGETS_DN		38	-0.397602	-1.34731	0.0790441	0.285666	1	2378	tags=34%, list=17%, signal=41%
GSE17721_PAM3CSK4_VS_CPG_6H_BMDM_DN	GSE17721_PAM3CSK4_VS_CPG_6H_BMDM_DN		147	-0.307868	-1.34727	0.0236794	0.285398	1	3286	tags=34%, list=24%, signal=44%
GSE3982_MAST_CELL_VS_TH1_DN	GSE3982_MAST_CELL_VS_TH1_DN		158	-0.303914	-1.34727	0.0208696	0.285072	1	3475	tags=35%, list=25%, signal=46%
YAO_TEMPORAL_RESPONSE_TO_PROGESTERONE_CLUSTER_6	YAO_TEMPORAL_RESPONSE_TO_PROGESTERONE_CLUSTER_6		59	-0.361495	-1.34702	0.0776173	0.285287	1	1744	tags=36%, list=13%, signal=41%
SENGUPTA_NASOPHARYNGEAL_CARCINOMA_UP	SENGUPTA_NASOPHARYNGEAL_CARCINOMA_UP		250	-0.288634	-1.34692	0.0121951	0.285141	1	2992	tags=36%, list=22%, signal=45%
CELL_JUNCTION	CELL_JUNCTION		48	-0.373801	-1.34671	0.0758377	0.285255	1	1390	tags=25%, list=10%, signal=28%
GOLDRATH_EFF_VS_MEMORY_CD8_TCELL_UP	GOLDRATH_EFF_VS_MEMORY_CD8_TCELL_UP		172	-0.301353	-1.34618	0.0231317	0.286013	1	4666	tags=47%, list=34%, signal=70%
TBK1.DF_UP	TBK1.DF_UP		259	-0.287709	-1.34598	0.00665557	0.286128	1	3203	tags=33%, list=23%, signal=42%
DACOSTA_ERCC3_ALLELE_XPCS_VS_TTD_UP	DACOSTA_ERCC3_ALLELE_XPCS_VS_TTD_UP		18	-0.47606	-1.34573	0.0990654	0.286314	1	1361	tags=33%, list=10%, signal=37%
GSE13485_CTRL_VS_DAY3_YF17D_VACCINE_PBMC_DN	GSE13485_CTRL_VS_DAY3_YF17D_VACCINE_PBMC_DN		145	-0.308304	-1.3457	0.0231317	0.286064	1	2147	tags=27%, list=16%, signal=32%
DAVICIONI_RHABDOMYOSARCOMA_PAX_FOXO1_FUSION_UP	DAVICIONI_RHABDOMYOSARCOMA_PAX_FOXO1_FUSION_UP		46	-0.377518	-1.34455	0.0740072	0.288163	1	1416	tags=33%, list=10%, signal=36%
V$AREB6_01	V$AREB6_01		160	-0.305469	-1.34453	0.0315789	0.287876	1	1361	tags=19%, list=10%, signal=21%
GNF2_JAK1	GNF2_JAK1		22	-0.454049	-1.34438	0.110307	0.287828	1	2066	tags=36%, list=15%, signal=43%
GSE15930_STIM_VS_STIM_AND_TRICHOSTATINA_48H_CD8_T_CELL_UP	GSE15930_STIM_VS_STIM_AND_TRICHOSTATINA_48H_CD8_T_CELL_UP		162	-0.304639	-1.34428	0.0222985	0.287711	1	1925	tags=22%, list=14%, signal=26%
GSE360_T_GONDII_VS_M_TUBERCULOSIS_MAC_DN	GSE360_T_GONDII_VS_M_TUBERCULOSIS_MAC_DN		137	-0.311444	-1.34419	0.021544	0.287581	1	3340	tags=37%, list=24%, signal=49%
POSITIVE_REGULATION_OF_SIGNAL_TRANSDUCTION	POSITIVE_REGULATION_OF_SIGNAL_TRANSDUCTION		107	-0.320747	-1.34311	0.0510018	0.289617	1	1727	tags=25%, list=13%, signal=29%
MOLENAAR_TARGETS_OF_CCND1_AND_CDK4_DN	MOLENAAR_TARGETS_OF_CCND1_AND_CDK4_DN		53	-0.371171	-1.34273	0.0714286	0.290042	1	3170	tags=36%, list=23%, signal=46%
BURTON_ADIPOGENESIS_3	BURTON_ADIPOGENESIS_3		96	-0.330512	-1.34256	0.0409982	0.290079	1	5033	tags=52%, list=37%, signal=82%
REGULATION_OF_SIGNAL_TRANSDUCTION	REGULATION_OF_SIGNAL_TRANSDUCTION		176	-0.298805	-1.34225	0.0216607	0.290386	1	2942	tags=32%, list=21%, signal=41%
REACTOME_SYNTHESIS_OF_PIPS_AT_THE_GOLGI_MEMBRANE	REACTOME_SYNTHESIS_OF_PIPS_AT_THE_GOLGI_MEMBRANE		15	-0.492196	-1.34199	0.124113	0.290579	1	4290	tags=47%, list=31%, signal=68%
POSITIVE_REGULATION_OF_JNK_ACTIVITY	POSITIVE_REGULATION_OF_JNK_ACTIVITY		15	-0.496827	-1.34194	0.129433	0.290358	1	1337	tags=27%, list=10%, signal=30%
GAL_LEUKEMIC_STEM_CELL_DN	GAL_LEUKEMIC_STEM_CELL_DN		144	-0.309886	-1.34159	0.0336283	0.290784	1	2926	tags=33%, list=21%, signal=41%
KEGG_HOMOLOGOUS_RECOMBINATION	KEGG_HOMOLOGOUS_RECOMBINATION		27	-0.422339	-1.34081	0.110701	0.292101	1	2596	tags=33%, list=19%, signal=41%
GSE2826_XID_VS_BTK_KO_BCELL_DN	GSE2826_XID_VS_BTK_KO_BCELL_DN		136	-0.307093	-1.34043	0.0199637	0.292574	1	2818	tags=29%, list=21%, signal=37%
GSE18791_CTRL_VS_NEWCASTLE_VIRUS_DC_16H_DN	GSE18791_CTRL_VS_NEWCASTLE_VIRUS_DC_16H_DN		128	-0.316923	-1.33979	0.0255102	0.293585	1	2032	tags=29%, list=15%, signal=34%
DAZARD_UV_RESPONSE_CLUSTER_G24	DAZARD_UV_RESPONSE_CLUSTER_G24		17	-0.47785	-1.3397	0.113718	0.293472	1	492	tags=24%, list=4%, signal=24%
GSE30962_ACUTE_VS_CHRONIC_LCMV_PRIMARY_INF_CD8_TCELL_DN	GSE30962_ACUTE_VS_CHRONIC_LCMV_PRIMARY_INF_CD8_TCELL_DN		156	-0.306051	-1.33966	0.0316901	0.293213	1	3077	tags=33%, list=22%, signal=42%
FARMER_BREAST_CANCER_CLUSTER_6	FARMER_BREAST_CANCER_CLUSTER_6		16	-0.48636	-1.33959	0.11418	0.293013	1	2024	tags=25%, list=15%, signal=29%
GSE22886_CD8_TCELL_VS_BCELL_NAIVE_DN	GSE22886_CD8_TCELL_VS_BCELL_NAIVE_DN		119	-0.317048	-1.33958	0.0292505	0.292701	1	2648	tags=35%, list=19%, signal=43%
PHOSPHOTRANSFERASE_ACTIVITY_ALCOHOL_GROUP_AS_ACCEPTOR	PHOSPHOTRANSFERASE_ACTIVITY_ALCOHOL_GROUP_AS_ACCEPTOR		278	-0.28313	-1.33945	0.00838926	0.292642	1	2727	tags=29%, list=20%, signal=36%
GSE1460_NAIVE_CD4_TCELL_CORD_BLOOD_VS_THYMIC_STROMAL_CELL_UP	GSE1460_NAIVE_CD4_TCELL_CORD_BLOOD_VS_THYMIC_STROMAL_CELL_UP		119	-0.319944	-1.33931	0.0339623	0.292598	1	2939	tags=31%, list=21%, signal=39%
REACTOME_G1_S_TRANSITION	REACTOME_G1_S_TRANSITION		105	-0.324108	-1.33919	0.0512821	0.292531	1	4895	tags=42%, list=36%, signal=65%
GSE24142_EARLY_THYMIC_PROGENITOR_VS_DN2_THYMOCYTE_ADULT_DN	GSE24142_EARLY_THYMIC_PROGENITOR_VS_DN2_THYMOCYTE_ADULT_DN		134	-0.31683	-1.33892	0.0402098	0.292737	1	2643	tags=30%, list=19%, signal=37%
GARGALOVIC_RESPONSE_TO_OXIDIZED_PHOSPHOLIPIDS_BLACK_UP	GARGALOVIC_RESPONSE_TO_OXIDIZED_PHOSPHOLIPIDS_BLACK_UP		32	-0.407679	-1.33886	0.0923913	0.292522	1	2398	tags=34%, list=17%, signal=42%
GSE39820_TGFBETA3_IL6_VS_TGFBETA3_IL6_IL23A_TREATED_CD4_TCELL_UP	GSE39820_TGFBETA3_IL6_VS_TGFBETA3_IL6_IL23A_TREATED_CD4_TCELL_UP		160	-0.300753	-1.33881	0.0235507	0.292282	1	3807	tags=37%, list=28%, signal=50%
HUNSBERGER_EXERCISE_REGULATED_GENES	HUNSBERGER_EXERCISE_REGULATED_GENES		17	-0.474164	-1.33839	0.114019	0.292827	1	190	tags=18%, list=1%, signal=18%
OSMAN_BLADDER_CANCER_UP	OSMAN_BLADDER_CANCER_UP		370	-0.2755	-1.33775	0.00525394	0.29383	1	3917	tags=35%, list=29%, signal=47%
MODULE_426	MODULE_426		40	-0.390118	-1.3375	0.0787546	0.293948	1	983	tags=25%, list=7%, signal=27%
THILLAINADESAN_ZNF217_TARGETS_UP	THILLAINADESAN_ZNF217_TARGETS_UP		42	-0.384946	-1.33743	0.094162	0.293782	1	4162	tags=50%, list=30%, signal=72%
GSE3982_DC_VS_EFF_MEMORY_CD4_TCELL_DN	GSE3982_DC_VS_EFF_MEMORY_CD4_TCELL_DN		136	-0.311091	-1.33731	0.0226087	0.293728	1	1905	tags=23%, list=14%, signal=26%
FOURNIER_ACINAR_DEVELOPMENT_LATE_2	FOURNIER_ACINAR_DEVELOPMENT_LATE_2		269	-0.285628	-1.33725	0.0136986	0.293553	1	5197	tags=49%, list=38%, signal=78%
WIKMAN_ASBESTOS_LUNG_CANCER_UP	WIKMAN_ASBESTOS_LUNG_CANCER_UP		15	-0.490836	-1.3369	0.116105	0.293931	1	1004	tags=20%, list=7%, signal=22%
GNF2_PTPRC	GNF2_PTPRC		49	-0.369262	-1.33623	0.0865052	0.29498	1	1658	tags=29%, list=12%, signal=32%
UROSEVIC_RESPONSE_TO_IMIQUIMOD	UROSEVIC_RESPONSE_TO_IMIQUIMOD		18	-0.468925	-1.33581	0.120287	0.295524	1	2575	tags=50%, list=19%, signal=61%
REACTOME_INHIBITION_OF_THE_PROTEOLYTIC_ACTIVITY_OF_APC_C_REQUIRED_FOR_THE_ONSET_OF_ANAPHASE_BY_MITOTIC_SPINDLE_CHECKPOINT_COMPONENTS	REACTOME_INHIBITION_OF_THE_PROTEOLYTIC_ACTIVITY_OF_APC_C_REQUIRED_FOR_THE_ONSET_OF_ANAPHASE_BY_MITOTIC_SPINDLE_CHECKPOINT_COMPONENTS		18	-0.474411	-1.33579	0.111531	0.295248	1	3347	tags=50%, list=24%, signal=66%
KEGG_PEROXISOME	KEGG_PEROXISOME		65	-0.352044	-1.33562	0.0659537	0.295291	1	2713	tags=32%, list=20%, signal=40%
GRAHAM_CML_QUIESCENT_VS_NORMAL_DIVIDING_UP	GRAHAM_CML_QUIESCENT_VS_NORMAL_DIVIDING_UP		34	-0.405315	-1.3353	0.0924214	0.295631	1	974	tags=21%, list=7%, signal=22%
VANTVEER_BREAST_CANCER_METASTASIS_DN	VANTVEER_BREAST_CANCER_METASTASIS_DN		105	-0.324082	-1.33512	0.0371622	0.295723	1	3175	tags=35%, list=23%, signal=45%
LINDGREN_BLADDER_CANCER_CLUSTER_3_UP	LINDGREN_BLADDER_CANCER_CLUSTER_3_UP		292	-0.281233	-1.33474	0.0105079	0.296161	1	3990	tags=35%, list=29%, signal=49%
TRANSFERASE_ACTIVITY_TRANSFERRING_GROUPS_OTHER_THAN_AMINO_ACYL_GROUPS	TRANSFERASE_ACTIVITY_TRANSFERRING_GROUPS_OTHER_THAN_AMINO_ACYL_GROUPS		41	-0.382725	-1.33451	0.0837887	0.296343	1	2685	tags=29%, list=20%, signal=36%
WHITFIELD_CELL_CYCLE_G2	WHITFIELD_CELL_CYCLE_G2		163	-0.302726	-1.33399	0.017331	0.297136	1	3853	tags=39%, list=28%, signal=54%
CYTOPLASMIC_VESICLE	CYTOPLASMIC_VESICLE		88	-0.336656	-1.33378	0.0459559	0.297196	1	1503	tags=22%, list=11%, signal=24%
PEDERSEN_TARGETS_OF_611CTF_ISOFORM_OF_ERBB2	PEDERSEN_TARGETS_OF_611CTF_ISOFORM_OF_ERBB2		61	-0.352412	-1.33354	0.0733945	0.297375	1	2030	tags=28%, list=15%, signal=33%
SH3_SH2_ADAPTOR_ACTIVITY	SH3_SH2_ADAPTOR_ACTIVITY		29	-0.414005	-1.33352	0.116054	0.297073	1	1213	tags=24%, list=9%, signal=26%
GROSS_HIF1A_TARGETS_DN	GROSS_HIF1A_TARGETS_DN		19	-0.450475	-1.33332	0.118738	0.297198	1	2969	tags=32%, list=22%, signal=40%
GSE14769_UNSTIM_VS_40MIN_LPS_BMDM_DN	GSE14769_UNSTIM_VS_40MIN_LPS_BMDM_DN		160	-0.302887	-1.33323	0.0343643	0.297054	1	2510	tags=31%, list=18%, signal=38%
PROTEIN_KINASE_ACTIVITY	PROTEIN_KINASE_ACTIVITY		235	-0.287159	-1.33311	0.026362	0.296966	1	2293	tags=26%, list=17%, signal=31%
LIGASE_ACTIVITY	LIGASE_ACTIVITY		93	-0.329992	-1.33303	0.0543478	0.296817	1	3308	tags=32%, list=24%, signal=42%
PID_ERBB1_RECEPTOR_PROXIMAL_PATHWAY	PID_ERBB1_RECEPTOR_PROXIMAL_PATHWAY		34	-0.410022	-1.33278	0.0921986	0.296974	1	3658	tags=44%, list=27%, signal=60%
GTPASE_REGULATOR_ACTIVITY	GTPASE_REGULATOR_ACTIVITY		104	-0.32202	-1.33273	0.0418182	0.296744	1	3232	tags=35%, list=24%, signal=45%
MEIOSIS_I	MEIOSIS_I		16	-0.486422	-1.3325	0.13936	0.296906	1	2664	tags=56%, list=19%, signal=70%
GSE17721_0.5H_VS_8H_LPS_BMDM_DN	GSE17721_0.5H_VS_8H_LPS_BMDM_DN		151	-0.308802	-1.33245	0.0295652	0.296683	1	3212	tags=34%, list=23%, signal=44%
GSE36392_EOSINOPHIL_VS_NEUTROPHIL_IL25_TREATED_LUNG_UP	GSE36392_EOSINOPHIL_VS_NEUTROPHIL_IL25_TREATED_LUNG_UP		136	-0.309747	-1.33243	0.0395869	0.296399	1	2865	tags=33%, list=21%, signal=41%
POOLA_INVASIVE_BREAST_CANCER_DN	POOLA_INVASIVE_BREAST_CANCER_DN		81	-0.343029	-1.33228	0.0500894	0.296366	1	853	tags=23%, list=6%, signal=25%
WANG_LMO4_TARGETS_UP	WANG_LMO4_TARGETS_UP		306	-0.279461	-1.33136	0.0138889	0.298014	1	3211	tags=29%, list=23%, signal=37%
GSE29618_MONOCYTE_VS_PDC_DAY7_FLU_VACCINE_UP	GSE29618_MONOCYTE_VS_PDC_DAY7_FLU_VACCINE_UP		150	-0.309362	-1.33125	0.0324786	0.297924	1	2861	tags=31%, list=21%, signal=39%
REACTOME_PHOSPHORYLATION_OF_THE_APC_C	REACTOME_PHOSPHORYLATION_OF_THE_APC_C		17	-0.484019	-1.3308	0.128302	0.298563	1	4814	tags=71%, list=35%, signal=109%
PID_INTEGRIN2_PATHWAY	PID_INTEGRIN2_PATHWAY		15	-0.488297	-1.33078	0.125461	0.298268	1	789	tags=40%, list=6%, signal=42%
MORF_MSH3	MORF_MSH3		167	-0.302246	-1.33071	0.0256881	0.298083	1	4392	tags=39%, list=32%, signal=57%
HOXA9_DN.V1_UP	HOXA9_DN.V1_UP		153	-0.305524	-1.33044	0.0208696	0.298378	1	2883	tags=33%, list=21%, signal=41%
LENAOUR_DENDRITIC_CELL_MATURATION_DN	LENAOUR_DENDRITIC_CELL_MATURATION_DN		81	-0.332297	-1.33041	0.0594595	0.298106	1	1193	tags=20%, list=9%, signal=22%
LIN_MELANOMA_COPY_NUMBER_DN	LIN_MELANOMA_COPY_NUMBER_DN		36	-0.397607	-1.33014	0.0972973	0.298333	1	3160	tags=47%, list=23%, signal=61%
KEGG_FATTY_ACID_METABOLISM	KEGG_FATTY_ACID_METABOLISM		32	-0.408139	-1.33006	0.106145	0.298175	1	2675	tags=38%, list=19%, signal=46%
PID_IL1_PATHWAY	PID_IL1_PATHWAY		32	-0.397158	-1.32932	0.10566	0.299444	1	3590	tags=47%, list=26%, signal=63%
V$P53_DECAMER_Q2	V$P53_DECAMER_Q2		165	-0.300734	-1.3289	0.0372881	0.299964	1	3565	tags=34%, list=26%, signal=45%
CHR18Q11	CHR18Q11		23	-0.43638	-1.32821	0.117216	0.301121	1	4177	tags=70%, list=30%, signal=100%
BOSCO_INTERFERON_INDUCED_ANTIVIRAL_MODULE	BOSCO_INTERFERON_INDUCED_ANTIVIRAL_MODULE		57	-0.35916	-1.32783	0.0789474	0.301595	1	2825	tags=44%, list=21%, signal=55%
LUI_THYROID_CANCER_CLUSTER_1	LUI_THYROID_CANCER_CLUSTER_1		47	-0.364925	-1.32722	0.0730838	0.302646	1	3058	tags=38%, list=22%, signal=49%
GSE3982_MAC_VS_BCELL_UP	GSE3982_MAC_VS_BCELL_UP		156	-0.302279	-1.32686	0.0290598	0.303163	1	2014	tags=23%, list=15%, signal=27%
REACTOME_PI_METABOLISM	REACTOME_PI_METABOLISM		39	-0.381426	-1.32676	0.0948905	0.30305	1	3910	tags=44%, list=28%, signal=61%
MODULE_455	MODULE_455		23	-0.442162	-1.32658	0.123845	0.303144	1	3681	tags=57%, list=27%, signal=77%
COFACTOR_BIOSYNTHETIC_PROCESS	COFACTOR_BIOSYNTHETIC_PROCESS		20	-0.454378	-1.32647	0.097561	0.30307	1	1948	tags=30%, list=14%, signal=35%
LAMELLIPODIUM	LAMELLIPODIUM		19	-0.459962	-1.3261	0.118467	0.303563	1	3212	tags=37%, list=23%, signal=48%
GSE24634_NAIVE_CD4_TCELL_VS_DAY10_IL4_CONV_TREG_UP	GSE24634_NAIVE_CD4_TCELL_VS_DAY10_IL4_CONV_TREG_UP		127	-0.308419	-1.32519	0.0265957	0.305203	1	2517	tags=28%, list=18%, signal=33%
LEE_LIVER_CANCER_MYC_E2F1_DN	LEE_LIVER_CANCER_MYC_E2F1_DN		27	-0.425111	-1.32515	0.114341	0.304966	1	1227	tags=30%, list=9%, signal=32%
GSE24142_EARLY_THYMIC_PROGENITOR_VS_DN3_THYMOCYTE_FETAL_DN	GSE24142_EARLY_THYMIC_PROGENITOR_VS_DN3_THYMOCYTE_FETAL_DN		147	-0.308365	-1.32485	0.02693	0.305247	1	2551	tags=25%, list=19%, signal=31%
GSE1460_INTRATHYMIC_T_PROGENITOR_VS_CD4_THYMOCYTE_DN	GSE1460_INTRATHYMIC_T_PROGENITOR_VS_CD4_THYMOCYTE_DN		137	-0.307263	-1.32477	0.024911	0.305103	1	2014	tags=28%, list=15%, signal=33%
CHR5Q12	CHR5Q12		29	-0.410927	-1.32445	0.0852995	0.305449	1	1414	tags=21%, list=10%, signal=23%
GSE10239_NAIVE_VS_DAY4.5_EFF_CD8_TCELL_DN	GSE10239_NAIVE_VS_DAY4.5_EFF_CD8_TCELL_DN		180	-0.293627	-1.32412	0.0174216	0.305871	1	5248	tags=51%, list=38%, signal=81%
GSE20715_0H_VS_24H_OZONE_LUNG_UP	GSE20715_0H_VS_24H_OZONE_LUNG_UP		143	-0.304783	-1.32408	0.0301418	0.305621	1	1986	tags=24%, list=14%, signal=28%
GSE360_CTRL_VS_L_MAJOR_DC_DN	GSE360_CTRL_VS_L_MAJOR_DC_DN		143	-0.306316	-1.32389	0.0375235	0.305679	1	2965	tags=36%, list=22%, signal=46%
VESICLE	VESICLE		90	-0.330013	-1.32372	0.0557554	0.305734	1	1503	tags=21%, list=11%, signal=24%
GSE2706_UNSTIM_VS_2H_LPS_DC_DN	GSE2706_UNSTIM_VS_2H_LPS_DC_DN		128	-0.306752	-1.32366	0.0189655	0.305565	1	2010	tags=24%, list=15%, signal=28%
MCBRYAN_PUBERTAL_BREAST_3_4WK_UP	MCBRYAN_PUBERTAL_BREAST_3_4WK_UP		145	-0.30605	-1.32361	0.0357143	0.305347	1	1744	tags=29%, list=13%, signal=33%
IL15_UP.V1_UP	IL15_UP.V1_UP		122	-0.314193	-1.32341	0.0396396	0.30544	1	1044	tags=20%, list=8%, signal=22%
GSE18791_UNSTIM_VS_NEWCATSLE_VIRUS_DC_2H_DN	GSE18791_UNSTIM_VS_NEWCATSLE_VIRUS_DC_2H_DN		98	-0.318299	-1.32333	0.0571429	0.305299	1	3662	tags=42%, list=27%, signal=57%
GNF2_CARD15	GNF2_CARD15		32	-0.396582	-1.32332	0.0996441	0.305007	1	1698	tags=31%, list=12%, signal=36%
FARDIN_HYPOXIA_11	FARDIN_HYPOXIA_11		31	-0.406662	-1.32253	0.102079	0.30647	1	2751	tags=35%, list=20%, signal=44%
MORF_TTN	MORF_TTN		25	-0.424968	-1.3224	0.0932836	0.306402	1	912	tags=20%, list=7%, signal=21%
SIG_IL4RECEPTOR_IN_B_LYPHOCYTES	SIG_IL4RECEPTOR_IN_B_LYPHOCYTES		25	-0.428669	-1.32232	0.121547	0.306245	1	2698	tags=40%, list=20%, signal=50%
GNF2_PPP6C	GNF2_PPP6C		37	-0.393425	-1.32215	0.101449	0.306305	1	4595	tags=41%, list=33%, signal=61%
GSE24142_DN2_VS_DN3_THYMOCYTE_ADULT_UP	GSE24142_DN2_VS_DN3_THYMOCYTE_ADULT_UP		136	-0.305207	-1.32204	0.0343053	0.306221	1	3249	tags=38%, list=24%, signal=50%
VESICULAR_FRACTION	VESICULAR_FRACTION		26	-0.418944	-1.32204	0.116858	0.305908	1	4705	tags=50%, list=34%, signal=76%
DNA_RECOMBINATION	DNA_RECOMBINATION		40	-0.378725	-1.32152	0.101476	0.306781	1	4232	tags=58%, list=31%, signal=83%
GSE22886_NAIVE_CD4_TCELL_VS_MONOCYTE_UP	GSE22886_NAIVE_CD4_TCELL_VS_MONOCYTE_UP		134	-0.309078	-1.32078	0.0402098	0.308081	1	1749	tags=27%, list=13%, signal=30%
GSE7460_CD8_TCELL_VS_CD4_TCELL_ACT_DN	GSE7460_CD8_TCELL_VS_CD4_TCELL_ACT_DN		161	-0.301252	-1.32044	0.0394265	0.308497	1	3312	tags=34%, list=24%, signal=45%
SAKAI_CHRONIC_HEPATITIS_VS_LIVER_CANCER_UP	SAKAI_CHRONIC_HEPATITIS_VS_LIVER_CANCER_UP		77	-0.333159	-1.32039	0.046595	0.308262	1	5977	tags=61%, list=44%, signal=108%
GSE22886_CTRL_VS_LPS_24H_DC_DN	GSE22886_CTRL_VS_LPS_24H_DC_DN		170	-0.297252	-1.32035	0.0270758	0.308033	1	2358	tags=31%, list=17%, signal=36%
MODULE_399	MODULE_399		35	-0.397515	-1.32026	0.0945455	0.307899	1	2758	tags=37%, list=20%, signal=46%
PUJANA_BREAST_CANCER_WITH_BRCA1_MUTATED_UP	PUJANA_BREAST_CANCER_WITH_BRCA1_MUTATED_UP		55	-0.358584	-1.32005	0.0744102	0.308038	1	4951	tags=55%, list=36%, signal=85%
WHITFIELD_CELL_CYCLE_LITERATURE	WHITFIELD_CELL_CYCLE_LITERATURE		44	-0.381927	-1.31982	0.0875233	0.308198	1	2656	tags=30%, list=19%, signal=37%
RUTELLA_RESPONSE_TO_CSF2RB_AND_IL4_DN	RUTELLA_RESPONSE_TO_CSF2RB_AND_IL4_DN		228	-0.288056	-1.31966	0.00837521	0.308227	1	2556	tags=29%, list=19%, signal=34%
GNF2_CBFB	GNF2_CBFB		28	-0.41843	-1.31948	0.111693	0.308271	1	3892	tags=39%, list=28%, signal=55%
CHR1P35	CHR1P35		64	-0.347934	-1.31923	0.0778985	0.308453	1	2303	tags=25%, list=17%, signal=30%
MODULE_117	MODULE_117		191	-0.293536	-1.3192	0.0363322	0.30821	1	1993	tags=28%, list=15%, signal=33%
GSE22886_DAY0_VS_DAY7_MONOCYTE_IN_CULTURE_UP	GSE22886_DAY0_VS_DAY7_MONOCYTE_IN_CULTURE_UP		150	-0.299075	-1.31901	0.037415	0.308297	1	1623	tags=21%, list=12%, signal=23%
GGCACTT,MIR-519E	GGCACTT,MIR-519E		103	-0.319611	-1.31882	0.0503597	0.30837	1	3616	tags=39%, list=26%, signal=52%
PAPASPYRIDONOS_UNSTABLE_ATEROSCLEROTIC_PLAQUE_UP	PAPASPYRIDONOS_UNSTABLE_ATEROSCLEROTIC_PLAQUE_UP		38	-0.38358	-1.31879	0.102004	0.308126	1	1373	tags=24%, list=10%, signal=26%
WENDT_COHESIN_TARGETS_UP	WENDT_COHESIN_TARGETS_UP		33	-0.392114	-1.31858	0.0895795	0.308284	1	4553	tags=48%, list=33%, signal=72%
KEGG_T_CELL_RECEPTOR_SIGNALING_PATHWAY	KEGG_T_CELL_RECEPTOR_SIGNALING_PATHWAY		72	-0.341881	-1.31848	0.080895	0.308172	1	3658	tags=43%, list=27%, signal=58%
GNF2_H2AFX	GNF2_H2AFX		31	-0.40285	-1.31846	0.117967	0.307921	1	5551	tags=61%, list=40%, signal=103%
GSE22886_NAIVE_VS_IGM_MEMORY_BCELL_UP	GSE22886_NAIVE_VS_IGM_MEMORY_BCELL_UP		134	-0.309632	-1.31799	0.0447761	0.308607	1	2635	tags=31%, list=19%, signal=37%
DNA_DEPENDENT_DNA_REPLICATION	DNA_DEPENDENT_DNA_REPLICATION		52	-0.360116	-1.31779	0.0825688	0.308746	1	4087	tags=40%, list=30%, signal=57%
GSE26669_CTRL_VS_COSTIM_BLOCK_MLR_CD4_TCELL_UP	GSE26669_CTRL_VS_COSTIM_BLOCK_MLR_CD4_TCELL_UP		159	-0.300157	-1.31778	0.0395869	0.308448	1	3418	tags=33%, list=25%, signal=43%
REACTOME_CD28_CO_STIMULATION	REACTOME_CD28_CO_STIMULATION		25	-0.428584	-1.31769	0.125683	0.308343	1	3658	tags=40%, list=27%, signal=54%
HUANG_DASATINIB_RESISTANCE_DN	HUANG_DASATINIB_RESISTANCE_DN		48	-0.360211	-1.31755	0.0876565	0.308315	1	2723	tags=33%, list=20%, signal=41%
MORF_CASP10	MORF_CASP10		66	-0.344948	-1.31704	0.0726257	0.309128	1	2112	tags=24%, list=15%, signal=29%
GSE22886_NAIVE_BCELL_VS_BM_PLASMA_CELL_UP	GSE22886_NAIVE_BCELL_VS_BM_PLASMA_CELL_UP		165	-0.299498	-1.31664	0.026738	0.309687	1	4152	tags=41%, list=30%, signal=58%
MORF_CDC16	MORF_CDC16		72	-0.342126	-1.31656	0.0657194	0.309551	1	4858	tags=46%, list=35%, signal=71%
SHIN_B_CELL_LYMPHOMA_CLUSTER_2	SHIN_B_CELL_LYMPHOMA_CLUSTER_2		21	-0.454914	-1.31643	0.107407	0.309499	1	2163	tags=43%, list=16%, signal=51%
MODULE_265	MODULE_265		16	-0.481645	-1.3164	0.128353	0.309257	1	670	tags=38%, list=5%, signal=39%
ZHANG_BREAST_CANCER_PROGENITORS_UP	ZHANG_BREAST_CANCER_PROGENITORS_UP		384	-0.268305	-1.31619	0.0066335	0.309385	1	4046	tags=35%, list=29%, signal=48%
GSE7460_CD8_TCELL_VS_TREG_ACT_DN	GSE7460_CD8_TCELL_VS_TREG_ACT_DN		175	-0.295291	-1.31611	0.0236487	0.309285	1	5285	tags=53%, list=39%, signal=84%
GSE14000_UNSTIM_VS_16H_LPS_DC_DN	GSE14000_UNSTIM_VS_16H_LPS_DC_DN		162	-0.302207	-1.31608	0.033101	0.30904	1	2655	tags=32%, list=19%, signal=39%
GSE360_LOW_DOSE_B_MALAYI_VS_M_TUBERCULOSIS_MAC_DN	GSE360_LOW_DOSE_B_MALAYI_VS_M_TUBERCULOSIS_MAC_DN		145	-0.301625	-1.31578	0.0341727	0.309427	1	3609	tags=37%, list=26%, signal=50%
BIOCARTA_EIF_PATHWAY	BIOCARTA_EIF_PATHWAY		16	-0.475856	-1.31555	0.129845	0.309625	1	5202	tags=56%, list=38%, signal=90%
GSE17721_CTRL_VS_PAM3CSK4_12H_BMDM_UP	GSE17721_CTRL_VS_PAM3CSK4_12H_BMDM_UP		168	-0.294508	-1.31548	0.0224525	0.309451	1	3116	tags=32%, list=23%, signal=40%
GSE32423_IL7_VS_IL7_IL4_MEMORY_CD8_TCELL_UP	GSE32423_IL7_VS_IL7_IL4_MEMORY_CD8_TCELL_UP		168	-0.295188	-1.31546	0.0353357	0.309181	1	2639	tags=28%, list=19%, signal=34%
HUPER_BREAST_BASAL_VS_LUMINAL_UP	HUPER_BREAST_BASAL_VS_LUMINAL_UP		31	-0.401337	-1.31534	0.126629	0.309182	1	2046	tags=45%, list=15%, signal=53%
CHR6Q22	CHR6Q22		35	-0.396527	-1.31472	0.102421	0.310157	1	4481	tags=54%, list=33%, signal=80%
SCHLESINGER_METHYLATED_DE_NOVO_IN_CANCER	SCHLESINGER_METHYLATED_DE_NOVO_IN_CANCER		44	-0.369892	-1.31462	0.0653357	0.310059	1	2046	tags=34%, list=15%, signal=40%
DNA_METABOLIC_PROCESS	DNA_METABOLIC_PROCESS		236	-0.28304	-1.31448	0.029654	0.310048	1	4262	tags=36%, list=31%, signal=51%
GSE10239_MEMORY_VS_DAY4.5_EFF_CD8_TCELL_DN	GSE10239_MEMORY_VS_DAY4.5_EFF_CD8_TCELL_DN		188	-0.291808	-1.31442	0.0281924	0.309851	1	4527	tags=43%, list=33%, signal=63%
TURASHVILI_BREAST_LOBULAR_CARCINOMA_VS_LOBULAR_NORMAL_UP	TURASHVILI_BREAST_LOBULAR_CARCINOMA_VS_LOBULAR_NORMAL_UP		59	-0.350353	-1.31429	0.0805009	0.30983	1	2984	tags=42%, list=22%, signal=54%
MODULE_332	MODULE_332		42	-0.375263	-1.3142	0.101633	0.309721	1	3466	tags=36%, list=25%, signal=48%
GSE17974_0H_VS_2H_IN_VITRO_ACT_CD4_TCELL_UP	GSE17974_0H_VS_2H_IN_VITRO_ACT_CD4_TCELL_UP		152	-0.301233	-1.31415	0.030853	0.309528	1	1789	tags=20%, list=13%, signal=23%
CHR2P13	CHR2P13		50	-0.362135	-1.31406	0.082397	0.30942	1	2346	tags=30%, list=17%, signal=36%
GSE27786_NKCELL_VS_MONO_MAC_DN	GSE27786_NKCELL_VS_MONO_MAC_DN		131	-0.307141	-1.31399	0.0474517	0.309256	1	1561	tags=22%, list=11%, signal=25%
MODULE_46	MODULE_46		167	-0.297164	-1.3139	0.0313044	0.309152	1	1193	tags=23%, list=9%, signal=25%
SESTO_RESPONSE_TO_UV_C1	SESTO_RESPONSE_TO_UV_C1		61	-0.345891	-1.31376	0.0570342	0.309122	1	2846	tags=26%, list=21%, signal=33%
GSE17721_0.5H_VS_8H_POLYIC_BMDM_DN	GSE17721_0.5H_VS_8H_POLYIC_BMDM_DN		165	-0.29808	-1.31365	0.0455342	0.309033	1	4314	tags=44%, list=31%, signal=64%
JAK2_DN.V1_DN	JAK2_DN.V1_DN		104	-0.320362	-1.31363	0.0603291	0.308782	1	2526	tags=28%, list=18%, signal=34%
MODULE_438	MODULE_438		46	-0.3687	-1.31339	0.0950704	0.308994	1	2977	tags=33%, list=22%, signal=42%
REACTOME_PHASE1_FUNCTIONALIZATION_OF_COMPOUNDS	REACTOME_PHASE1_FUNCTIONALIZATION_OF_COMPOUNDS		18	-0.465453	-1.31332	0.148673	0.30884	1	655	tags=39%, list=5%, signal=41%
GSE7852_TREG_VS_TCONV_UP	GSE7852_TREG_VS_TCONV_UP		155	-0.299511	-1.31271	0.0334507	0.309864	1	3061	tags=31%, list=22%, signal=39%
GSE26928_EFF_MEMORY_VS_CXCR5_POS_CD4_TCELL_DN	GSE26928_EFF_MEMORY_VS_CXCR5_POS_CD4_TCELL_DN		124	-0.311273	-1.31236	0.0424779	0.310332	1	4450	tags=44%, list=32%, signal=65%
REGULATION_OF_PROTEIN_AMINO_ACID_PHOSPHORYLATION	REGULATION_OF_PROTEIN_AMINO_ACID_PHOSPHORYLATION		17	-0.461302	-1.31185	0.131673	0.31114	1	1789	tags=35%, list=13%, signal=41%
MIKKELSEN_IPS_ICP_WITH_H3K4ME3_AND_H327ME3	MIKKELSEN_IPS_ICP_WITH_H3K4ME3_AND_H327ME3		45	-0.373898	-1.3117	0.103448	0.311128	1	1066	tags=36%, list=8%, signal=38%
SCHLINGEMANN_SKIN_CARCINOGENESIS_TPA_UP	SCHLINGEMANN_SKIN_CARCINOGENESIS_TPA_UP		27	-0.422453	-1.3117	0.113027	0.310826	1	1008	tags=26%, list=7%, signal=28%
BROWNE_HCMV_INFECTION_6HR_DN	BROWNE_HCMV_INFECTION_6HR_DN		143	-0.301371	-1.3116	0.0354132	0.31073	1	1992	tags=23%, list=15%, signal=27%
KEGG_RIG_I_LIKE_RECEPTOR_SIGNALING_PATHWAY	KEGG_RIG_I_LIKE_RECEPTOR_SIGNALING_PATHWAY		48	-0.363413	-1.31139	0.0848708	0.310874	1	3982	tags=48%, list=29%, signal=67%
GSE12366_NAIVE_VS_MEMORY_BCELL_DN	GSE12366_NAIVE_VS_MEMORY_BCELL_DN		141	-0.300811	-1.31139	0.0395869	0.310565	1	3392	tags=35%, list=25%, signal=47%
REACTOME_APC_C_CDC20_MEDIATED_DEGRADATION_OF_CYCLIN_B	REACTOME_APC_C_CDC20_MEDIATED_DEGRADATION_OF_CYCLIN_B		19	-0.450056	-1.31128	0.138989	0.310497	1	4814	tags=63%, list=35%, signal=97%
MODULE_289	MODULE_289		41	-0.376554	-1.3108	0.095941	0.311213	1	1091	tags=29%, list=8%, signal=32%
GCM_RAB10	GCM_RAB10		161	-0.294224	-1.31066	0.0480274	0.311204	1	4460	tags=36%, list=33%, signal=53%
TRANSPORT_VESICLE	TRANSPORT_VESICLE		28	-0.406135	-1.3099	0.117438	0.31259	1	2895	tags=43%, list=21%, signal=54%
GSE13306_RA_VS_UNTREATED_MEM_CD4_TCELL_UP	GSE13306_RA_VS_UNTREATED_MEM_CD4_TCELL_UP		146	-0.301964	-1.30959	0.0326679	0.313003	1	2924	tags=34%, list=21%, signal=42%
FARMER_BREAST_CANCER_APOCRINE_VS_LUMINAL	FARMER_BREAST_CANCER_APOCRINE_VS_LUMINAL		249	-0.280898	-1.30952	0.0137221	0.312841	1	2828	tags=31%, list=21%, signal=38%
GSE37416_0H_VS_12H_F_TULARENSIS_LVS_NEUTROPHIL_UP	GSE37416_0H_VS_12H_F_TULARENSIS_LVS_NEUTROPHIL_UP		161	-0.298931	-1.30939	0.0531915	0.312799	1	2791	tags=29%, list=20%, signal=35%
GSE29618_PDC_VS_MDC_DN	GSE29618_PDC_VS_MDC_DN		147	-0.301504	-1.30931	0.0497427	0.312683	1	1733	tags=24%, list=13%, signal=27%
GSE3982_MEMORY_CD4_TCELL_VS_BCELL_UP	GSE3982_MEMORY_CD4_TCELL_VS_BCELL_UP		109	-0.314161	-1.30915	0.0542495	0.312738	1	1258	tags=21%, list=9%, signal=23%
REPRODUCTIVE_PROCESS	REPRODUCTIVE_PROCESS		68	-0.34115	-1.30867	0.065666	0.313485	1	3021	tags=34%, list=22%, signal=43%
GSE25087_TREG_VS_TCONV_FETUS_UP	GSE25087_TREG_VS_TCONV_FETUS_UP		158	-0.295747	-1.30866	0.028777	0.313212	1	3151	tags=35%, list=23%, signal=45%
LEIN_CHOROID_PLEXUS_MARKERS	LEIN_CHOROID_PLEXUS_MARKERS		62	-0.345645	-1.30846	0.0639731	0.313346	1	1043	tags=23%, list=8%, signal=24%
HORIUCHI_WTAP_TARGETS_DN	HORIUCHI_WTAP_TARGETS_DN		283	-0.275917	-1.30834	0.0133333	0.31329	1	5334	tags=51%, list=39%, signal=82%
V$CDP_01	V$CDP_01		45	-0.373073	-1.30801	0.105263	0.313695	1	942	tags=22%, list=7%, signal=24%
KEGG_NEUROTROPHIN_SIGNALING_PATHWAY	KEGG_NEUROTROPHIN_SIGNALING_PATHWAY		108	-0.311138	-1.30785	0.0477941	0.313731	1	3658	tags=38%, list=27%, signal=51%
MORF_EIF4E	MORF_EIF4E		82	-0.326328	-1.30748	0.0635514	0.31425	1	5415	tags=56%, list=39%, signal=92%
GSE3982_NEUTROPHIL_VS_NKCELL_UP	GSE3982_NEUTROPHIL_VS_NKCELL_UP		159	-0.296775	-1.3074	0.0497336	0.314124	1	2586	tags=27%, list=19%, signal=33%
SIMBULAN_UV_RESPONSE_NORMAL_DN	SIMBULAN_UV_RESPONSE_NORMAL_DN		31	-0.396582	-1.30723	0.119705	0.314221	1	925	tags=23%, list=7%, signal=24%
GSE20366_TREG_VS_TCONV_UP	GSE20366_TREG_VS_TCONV_UP		125	-0.308859	-1.30718	0.0455342	0.314014	1	3086	tags=31%, list=22%, signal=40%
ATF2_S_UP.V1_UP	ATF2_S_UP.V1_UP		92	-0.319589	-1.30717	0.0675422	0.313732	1	1303	tags=23%, list=9%, signal=25%
GSE17721_0.5H_VS_24H_GARDIQUIMOD_BMDM_DN	GSE17721_0.5H_VS_24H_GARDIQUIMOD_BMDM_DN		164	-0.295626	-1.30607	0.0340136	0.315868	1	3831	tags=34%, list=28%, signal=47%
GSE10325_LUPUS_BCELL_VS_LUPUS_MYELOID_DN	GSE10325_LUPUS_BCELL_VS_LUPUS_MYELOID_DN		147	-0.297197	-1.30537	0.0551601	0.317151	1	1522	tags=20%, list=11%, signal=23%
GSE3982_NEUTROPHIL_VS_EFF_MEMORY_CD4_TCELL_UP	GSE3982_NEUTROPHIL_VS_EFF_MEMORY_CD4_TCELL_UP		160	-0.296741	-1.3053	0.0396396	0.316993	1	3646	tags=37%, list=27%, signal=50%
RAY_TUMORIGENESIS_BY_ERBB2_CDC25A_UP	RAY_TUMORIGENESIS_BY_ERBB2_CDC25A_UP		67	-0.339354	-1.30501	0.0759717	0.317328	1	4808	tags=52%, list=35%, signal=80%
REACTOME_ACTIVATION_OF_ATR_IN_RESPONSE_TO_REPLICATION_STRESS	REACTOME_ACTIVATION_OF_ATR_IN_RESPONSE_TO_REPLICATION_STRESS		35	-0.385865	-1.305	0.106227	0.317059	1	6259	tags=69%, list=46%, signal=126%
GSE3982_NEUTROPHIL_VS_BCELL_UP	GSE3982_NEUTROPHIL_VS_BCELL_UP		122	-0.311481	-1.30491	0.0466321	0.316923	1	2630	tags=30%, list=19%, signal=37%
KRIEG_HYPOXIA_VIA_KDM3A	KRIEG_HYPOXIA_VIA_KDM3A		45	-0.367695	-1.30486	0.0965392	0.316741	1	1799	tags=27%, list=13%, signal=31%
ACEVEDO_LIVER_CANCER_WITH_H3K27ME3_DN	ACEVEDO_LIVER_CANCER_WITH_H3K27ME3_DN		104	-0.318583	-1.30458	0.0656304	0.317042	1	1186	tags=23%, list=9%, signal=25%
SENGUPTA_NASOPHARYNGEAL_CARCINOMA_WITH_LMP1_DN	SENGUPTA_NASOPHARYNGEAL_CARCINOMA_WITH_LMP1_DN		65	-0.3435	-1.30432	0.0746004	0.317276	1	989	tags=23%, list=7%, signal=25%
GGGACCA,MIR-133A,MIR-133B	GGGACCA,MIR-133A,MIR-133B		166	-0.294671	-1.30369	0.0437063	0.318394	1	3897	tags=37%, list=28%, signal=51%
REACTOME_P53_DEPENDENT_G1_DNA_DAMAGE_RESPONSE	REACTOME_P53_DEPENDENT_G1_DNA_DAMAGE_RESPONSE		52	-0.353359	-1.30355	0.104046	0.318411	1	4832	tags=42%, list=35%, signal=65%
PROTEIN_N_TERMINUS_BINDING	PROTEIN_N_TERMINUS_BINDING		32	-0.399355	-1.30334	0.100569	0.318595	1	3042	tags=31%, list=22%, signal=40%
VALK_AML_CLUSTER_12	VALK_AML_CLUSTER_12		17	-0.458757	-1.30327	0.133333	0.31846	1	1442	tags=29%, list=11%, signal=33%
DEFENSE_RESPONSE	DEFENSE_RESPONSE		103	-0.316186	-1.30322	0.0657194	0.318268	1	1993	tags=28%, list=15%, signal=33%
HALLMARK_APICAL_JUNCTION	HALLMARK_APICAL_JUNCTION		147	-0.299097	-1.30321	0.0459184	0.317981	1	1989	tags=25%, list=14%, signal=29%
BIOCARTA_PTDINS_PATHWAY	BIOCARTA_PTDINS_PATHWAY		22	-0.436475	-1.3031	0.148571	0.317901	1	2553	tags=32%, list=19%, signal=39%
GSE12845_IGD_POS_VS_NEG_BLOOD_BCELL_UP	GSE12845_IGD_POS_VS_NEG_BLOOD_BCELL_UP		133	-0.30201	-1.30284	0.0563636	0.318234	1	2633	tags=29%, list=19%, signal=36%
PROTEOLYSIS	PROTEOLYSIS		136	-0.299859	-1.30268	0.0469314	0.318261	1	3129	tags=29%, list=23%, signal=38%
GSE18791_CTRL_VS_NEWCASTLE_VIRUS_DC_14H_DN	GSE18791_CTRL_VS_NEWCASTLE_VIRUS_DC_14H_DN		106	-0.314603	-1.30226	0.061706	0.318915	1	2138	tags=33%, list=16%, signal=39%
RAO_BOUND_BY_SALL4_ISOFORM_B	RAO_BOUND_BY_SALL4_ISOFORM_B		372	-0.271798	-1.3021	0.00991735	0.318962	1	4084	tags=38%, list=30%, signal=53%
WINZEN_DEGRADED_VIA_KHSRP	WINZEN_DEGRADED_VIA_KHSRP		83	-0.326856	-1.30155	0.0622776	0.319842	1	1840	tags=33%, list=13%, signal=37%
MORF_BNIP1	MORF_BNIP1		111	-0.313215	-1.3015	0.0526316	0.319639	1	4051	tags=33%, list=30%, signal=47%
PEDRIOLI_MIR31_TARGETS_DN	PEDRIOLI_MIR31_TARGETS_DN		255	-0.278283	-1.3014	0.0178571	0.319559	1	1528	tags=23%, list=11%, signal=25%
AGUIRRE_PANCREATIC_CANCER_COPY_NUMBER_DN	AGUIRRE_PANCREATIC_CANCER_COPY_NUMBER_DN		214	-0.284315	-1.3014	0.0319716	0.319269	1	3325	tags=28%, list=24%, signal=36%
REACTOME_TOLL_RECEPTOR_CASCADES	REACTOME_TOLL_RECEPTOR_CASCADES		99	-0.321356	-1.30127	0.064695	0.319249	1	4871	tags=54%, list=35%, signal=82%
GSE360_CTRL_VS_L_MAJOR_MAC_DN	GSE360_CTRL_VS_L_MAJOR_MAC_DN		146	-0.298871	-1.30126	0.0478633	0.318965	1	3262	tags=28%, list=24%, signal=36%
GSE10239_NAIVE_VS_KLRG1INT_EFF_CD8_TCELL_DN	GSE10239_NAIVE_VS_KLRG1INT_EFF_CD8_TCELL_DN		163	-0.293734	-1.30124	0.040493	0.31869	1	2452	tags=23%, list=18%, signal=28%
LIAN_LIPA_TARGETS_6M	LIAN_LIPA_TARGETS_6M		23	-0.436783	-1.30122	0.137809	0.318441	1	1904	tags=43%, list=14%, signal=50%
NIKOLSKY_BREAST_CANCER_8P12_P11_AMPLICON	NIKOLSKY_BREAST_CANCER_8P12_P11_AMPLICON		36	-0.384317	-1.30116	0.110108	0.31827	1	2854	tags=42%, list=21%, signal=52%
BHAT_ESR1_TARGETS_VIA_AKT1_DN	BHAT_ESR1_TARGETS_VIA_AKT1_DN		71	-0.338399	-1.30111	0.077193	0.318083	1	2916	tags=38%, list=21%, signal=48%
REACTOME_ACTIVATION_OF_THE_PRE_REPLICATIVE_COMPLEX	REACTOME_ACTIVATION_OF_THE_PRE_REPLICATIVE_COMPLEX		29	-0.412706	-1.3007	0.129562	0.318644	1	6259	tags=69%, list=46%, signal=127%
MILI_PSEUDOPODIA_HAPTOTAXIS_UP	MILI_PSEUDOPODIA_HAPTOTAXIS_UP		477	-0.263718	-1.30055	0.00330579	0.318656	1	5744	tags=53%, list=42%, signal=88%
GSE9037_WT_VS_IRAK4_KO_LPS_1H_STIM_BMDM_DN	GSE9037_WT_VS_IRAK4_KO_LPS_1H_STIM_BMDM_DN		111	-0.312102	-1.29943	0.0615942	0.320773	1	1921	tags=23%, list=14%, signal=27%
GSE10325_BCELL_VS_LUPUS_BCELL_DN	GSE10325_BCELL_VS_LUPUS_BCELL_DN		171	-0.29577	-1.29933	0.0321489	0.320693	1	3649	tags=36%, list=27%, signal=49%
GSE17721_POLYIC_VS_CPG_16H_BMDM_UP	GSE17721_POLYIC_VS_CPG_16H_BMDM_UP		154	-0.296405	-1.29891	0.0413669	0.3213	1	2758	tags=30%, list=20%, signal=37%
GSE22886_NAIVE_CD4_TCELL_VS_NKCELL_DN	GSE22886_NAIVE_CD4_TCELL_VS_NKCELL_DN		178	-0.2933	-1.29856	0.0401396	0.321749	1	4262	tags=38%, list=31%, signal=55%
GSE17580_TREG_VS_TEFF_S_MANSONI_INF_UP	GSE17580_TREG_VS_TEFF_S_MANSONI_INF_UP		151	-0.295523	-1.29798	0.0445269	0.322755	1	2160	tags=23%, list=16%, signal=26%
MODULE_57	MODULE_57		54	-0.353502	-1.29774	0.102837	0.322982	1	3899	tags=33%, list=28%, signal=46%
KEGG_MTOR_SIGNALING_PATHWAY	KEGG_MTOR_SIGNALING_PATHWAY		46	-0.373459	-1.29758	0.107807	0.323045	1	1505	tags=22%, list=11%, signal=24%
BIOCARTA_RAS_PATHWAY	BIOCARTA_RAS_PATHWAY		22	-0.430167	-1.29753	0.117002	0.322857	1	5585	tags=73%, list=41%, signal=122%
JNK_CASCADE	JNK_CASCADE		37	-0.373263	-1.29743	0.102041	0.322778	1	1757	tags=24%, list=13%, signal=28%
RODWELL_AGING_KIDNEY_UP	RODWELL_AGING_KIDNEY_UP		334	-0.269329	-1.2973	0.0168067	0.322778	1	2014	tags=26%, list=15%, signal=29%
CYTOKINE_METABOLIC_PROCESS	CYTOKINE_METABOLIC_PROCESS		17	-0.456352	-1.29721	0.169231	0.32267	1	2972	tags=41%, list=22%, signal=52%
GAZIN_EPIGENETIC_SILENCING_BY_KRAS	GAZIN_EPIGENETIC_SILENCING_BY_KRAS		20	-0.438972	-1.29675	0.144762	0.323371	1	3436	tags=35%, list=25%, signal=47%
GSE13493_DP_VS_CD4INTCD8POS_THYMOCYTE_UP	GSE13493_DP_VS_CD4INTCD8POS_THYMOCYTE_UP		165	-0.291767	-1.29631	0.0542495	0.324027	1	3400	tags=34%, list=25%, signal=45%
FIGUEROA_AML_METHYLATION_CLUSTER_1_UP	FIGUEROA_AML_METHYLATION_CLUSTER_1_UP		81	-0.326321	-1.29617	0.0733945	0.324058	1	747	tags=17%, list=5%, signal=18%
REACTOME_ACTIVATED_TLR4_SIGNALLING	REACTOME_ACTIVATED_TLR4_SIGNALLING		83	-0.325375	-1.29611	0.0748663	0.323907	1	2942	tags=33%, list=21%, signal=41%
REACTOME_HOMOLOGOUS_RECOMBINATION_REPAIR_OF_REPLICATION_INDEPENDENT_DOUBLE_STRAND_BREAKS	REACTOME_HOMOLOGOUS_RECOMBINATION_REPAIR_OF_REPLICATION_INDEPENDENT_DOUBLE_STRAND_BREAKS		16	-0.466027	-1.29598	0.130268	0.323872	1	4662	tags=56%, list=34%, signal=85%
MORF_MYST2	MORF_MYST2		55	-0.349179	-1.29594	0.0962963	0.323666	1	3971	tags=40%, list=29%, signal=56%
RHO_PROTEIN_SIGNAL_TRANSDUCTION	RHO_PROTEIN_SIGNAL_TRANSDUCTION		30	-0.404844	-1.29586	0.129151	0.323555	1	411	tags=20%, list=3%, signal=21%
GSE360_DC_VS_MAC_T_GONDII_UP	GSE360_DC_VS_MAC_T_GONDII_UP		122	-0.304895	-1.29541	0.0547445	0.324201	1	2167	tags=29%, list=16%, signal=34%
GSE29618_BCELL_VS_PDC_DAY7_FLU_VACCINE_UP	GSE29618_BCELL_VS_PDC_DAY7_FLU_VACCINE_UP		147	-0.297508	-1.29537	0.0433213	0.32401	1	2696	tags=32%, list=20%, signal=39%
LEE_LIVER_CANCER_SURVIVAL_UP	LEE_LIVER_CANCER_SURVIVAL_UP		79	-0.327601	-1.29535	0.0786106	0.323742	1	1629	tags=24%, list=12%, signal=27%
GSE29617_CTRL_VS_DAY3_TIV_FLU_VACCINE_PBMC_2008_UP	GSE29617_CTRL_VS_DAY3_TIV_FLU_VACCINE_PBMC_2008_UP		146	-0.296433	-1.29517	0.0442177	0.32385	1	4385	tags=40%, list=32%, signal=58%
TACTTGA,MIR-26A,MIR-26B	TACTTGA,MIR-26A,MIR-26B		250	-0.277259	-1.29516	0.0273038	0.323582	1	3917	tags=38%, list=29%, signal=52%
YOKOE_CANCER_TESTIS_ANTIGENS	YOKOE_CANCER_TESTIS_ANTIGENS		24	-0.417933	-1.29455	0.127042	0.324587	1	2527	tags=38%, list=18%, signal=46%
GSE15659_RESTING_TREG_VS_NONSUPPRESSIVE_TCELL_DN	GSE15659_RESTING_TREG_VS_NONSUPPRESSIVE_TCELL_DN		140	-0.300665	-1.29447	0.0497427	0.324474	1	3843	tags=35%, list=28%, signal=48%
GSE27786_NEUTROPHIL_VS_MONO_MAC_UP	GSE27786_NEUTROPHIL_VS_MONO_MAC_UP		144	-0.296177	-1.2944	0.0457627	0.324311	1	3680	tags=35%, list=27%, signal=48%
MODULE_249	MODULE_249		16	-0.470689	-1.29423	0.155752	0.324407	1	2412	tags=38%, list=18%, signal=45%
MISSIAGLIA_REGULATED_BY_METHYLATION_DN	MISSIAGLIA_REGULATED_BY_METHYLATION_DN		115	-0.309665	-1.29367	0.0683012	0.325308	1	5432	tags=52%, list=40%, signal=86%
GSE3982_MEMORY_CD4_TCELL_VS_BCELL_DN	GSE3982_MEMORY_CD4_TCELL_VS_BCELL_DN		141	-0.29822	-1.29354	0.0362976	0.32534	1	1724	tags=23%, list=13%, signal=26%
INTERCELLULAR_JUNCTION	INTERCELLULAR_JUNCTION		37	-0.383101	-1.29294	0.121864	0.326367	1	1117	tags=24%, list=8%, signal=26%
GNF2_CKS1B	GNF2_CKS1B		37	-0.377716	-1.29254	0.117871	0.326977	1	5264	tags=54%, list=38%, signal=87%
BILD_MYC_ONCOGENIC_SIGNATURE	BILD_MYC_ONCOGENIC_SIGNATURE		182	-0.290985	-1.29247	0.0483333	0.326839	1	3475	tags=34%, list=25%, signal=44%
BIOCARTA_HIVNEF_PATHWAY	BIOCARTA_HIVNEF_PATHWAY		55	-0.349726	-1.29209	0.106814	0.327381	1	3465	tags=38%, list=25%, signal=51%
GSE13484_12H_UNSTIM_VS_YF17D_VACCINE_STIM_PBMC_DN	GSE13484_12H_UNSTIM_VS_YF17D_VACCINE_STIM_PBMC_DN		139	-0.301192	-1.292	0.0445633	0.327285	1	1130	tags=17%, list=8%, signal=18%
MORI_IMMATURE_B_LYMPHOCYTE_DN	MORI_IMMATURE_B_LYMPHOCYTE_DN		87	-0.323242	-1.29193	0.0791897	0.327156	1	5424	tags=60%, list=40%, signal=98%
SCIBETTA_KDM5B_TARGETS_UP	SCIBETTA_KDM5B_TARGETS_UP		17	-0.467395	-1.29072	0.157699	0.329554	1	1757	tags=35%, list=13%, signal=40%
CHEN_HOXA5_TARGETS_9HR_UP	CHEN_HOXA5_TARGETS_9HR_UP		209	-0.281637	-1.29052	0.0266223	0.329728	1	4560	tags=40%, list=33%, signal=59%
GSE20366_TREG_VS_NAIVE_CD4_TCELL_UP	GSE20366_TREG_VS_NAIVE_CD4_TCELL_UP		157	-0.29433	-1.28981	0.0400697	0.331062	1	3536	tags=35%, list=26%, signal=47%
GSE13484_3H_UNSTIM_VS_YF17D_VACCINE_STIM_PBMC_DN	GSE13484_3H_UNSTIM_VS_YF17D_VACCINE_STIM_PBMC_DN		146	-0.294841	-1.28975	0.0405405	0.330893	1	4029	tags=47%, list=29%, signal=65%
KOHOUTEK_CCNT1_TARGETS	KOHOUTEK_CCNT1_TARGETS		42	-0.365697	-1.28922	0.116667	0.331777	1	1002	tags=21%, list=7%, signal=23%
SESTO_RESPONSE_TO_UV_C7	SESTO_RESPONSE_TO_UV_C7		60	-0.347134	-1.28917	0.0935252	0.331586	1	694	tags=15%, list=5%, signal=16%
GSE22886_NAIVE_CD4_TCELL_VS_48H_ACT_TH1_UP	GSE22886_NAIVE_CD4_TCELL_VS_48H_ACT_TH1_UP		177	-0.28763	-1.28875	0.040636	0.332233	1	2869	tags=30%, list=21%, signal=37%
SIRNA_EIF4GI_DN	SIRNA_EIF4GI_DN		81	-0.322782	-1.28864	0.0711744	0.332173	1	3732	tags=41%, list=27%, signal=56%
GSE17721_LPS_VS_POLYIC_8H_BMDM_DN	GSE17721_LPS_VS_POLYIC_8H_BMDM_DN		157	-0.294926	-1.28853	0.0395869	0.332093	1	2408	tags=25%, list=18%, signal=31%
GSE37416_0H_VS_3H_F_TULARENSIS_LVS_NEUTROPHIL_UP	GSE37416_0H_VS_3H_F_TULARENSIS_LVS_NEUTROPHIL_UP		164	-0.289154	-1.28835	0.033101	0.332223	1	4313	tags=38%, list=31%, signal=55%
LEF1_UP.V1_DN	LEF1_UP.V1_DN		135	-0.302253	-1.28815	0.0567376	0.332411	1	1883	tags=30%, list=14%, signal=35%
CHROMOSOME_SEGREGATION	CHROMOSOME_SEGREGATION		31	-0.397052	-1.28805	0.138837	0.332356	1	3568	tags=45%, list=26%, signal=61%
KEGG_ENDOCYTOSIS	KEGG_ENDOCYTOSIS		150	-0.294123	-1.28783	0.0567766	0.332575	1	3730	tags=37%, list=27%, signal=50%
MISSIAGLIA_REGULATED_BY_METHYLATION_UP	MISSIAGLIA_REGULATED_BY_METHYLATION_UP		104	-0.310612	-1.2875	0.0638298	0.33307	1	1289	tags=21%, list=9%, signal=23%
GSE22886_DAY0_VS_DAY1_MONOCYTE_IN_CULTURE_DN	GSE22886_DAY0_VS_DAY1_MONOCYTE_IN_CULTURE_DN		169	-0.288766	-1.28722	0.0460993	0.333417	1	1579	tags=17%, list=12%, signal=19%
ZHANG_BREAST_CANCER_PROGENITORS_DN	ZHANG_BREAST_CANCER_PROGENITORS_DN		118	-0.307942	-1.28685	0.0525362	0.33393	1	3092	tags=31%, list=23%, signal=39%
BILD_CTNNB1_ONCOGENIC_SIGNATURE	BILD_CTNNB1_ONCOGENIC_SIGNATURE		76	-0.329665	-1.28642	0.0706897	0.334601	1	4893	tags=49%, list=36%, signal=75%
CHR21Q22	CHR21Q22		88	-0.320873	-1.28631	0.0703704	0.334552	1	4067	tags=44%, list=30%, signal=63%
GSE22886_IGA_VS_IGM_MEMORY_BCELL_DN	GSE22886_IGA_VS_IGM_MEMORY_BCELL_DN		142	-0.294485	-1.28615	0.0477759	0.334664	1	2637	tags=27%, list=19%, signal=34%
SOTIRIOU_BREAST_CANCER_GRADE_1_VS_3_DN	SOTIRIOU_BREAST_CANCER_GRADE_1_VS_3_DN		46	-0.366502	-1.28614	0.123457	0.334381	1	4449	tags=57%, list=32%, signal=83%
REACTOME_FATTY_ACID_TRIACYLGLYCEROL_AND_KETONE_BODY_METABOLISM	REACTOME_FATTY_ACID_TRIACYLGLYCEROL_AND_KETONE_BODY_METABOLISM		148	-0.296174	-1.28607	0.0522648	0.334242	1	1479	tags=18%, list=11%, signal=19%
GSE3982_DC_VS_NEUTROPHIL_LPS_STIM_DN	GSE3982_DC_VS_NEUTROPHIL_LPS_STIM_DN		121	-0.300925	-1.28605	0.0395683	0.333992	1	3016	tags=29%, list=22%, signal=37%
GSE7764_IL15_TREATED_VS_CTRL_NK_CELL_24H_UP	GSE7764_IL15_TREATED_VS_CTRL_NK_CELL_24H_UP		179	-0.286266	-1.28591	0.0294627	0.334019	1	5462	tags=50%, list=40%, signal=82%
IL21_UP.V1_DN	IL21_UP.V1_DN		63	-0.342535	-1.28585	0.0758123	0.333854	1	1894	tags=29%, list=14%, signal=33%
GSE24142_EARLY_THYMIC_PROGENITOR_VS_DN3_THYMOCYTE_DN	GSE24142_EARLY_THYMIC_PROGENITOR_VS_DN3_THYMOCYTE_DN		142	-0.300026	-1.28579	0.0653357	0.333683	1	1985	tags=21%, list=14%, signal=24%
KOYAMA_SEMA3B_TARGETS_UP	KOYAMA_SEMA3B_TARGETS_UP		209	-0.281058	-1.2851	0.026087	0.334949	1	1124	tags=17%, list=8%, signal=18%
GSE1460_CD4_THYMOCYTE_VS_NAIVE_CD4_TCELL_CORD_BLOOD_UP	GSE1460_CD4_THYMOCYTE_VS_NAIVE_CD4_TCELL_CORD_BLOOD_UP		181	-0.286091	-1.28465	0.0385289	0.335693	1	4943	tags=44%, list=36%, signal=68%
GSE2706_2H_VS_8H_LPS_STIM_DC_UP	GSE2706_2H_VS_8H_LPS_STIM_DC_UP		150	-0.292282	-1.28403	0.0472175	0.336836	1	1484	tags=20%, list=11%, signal=22%
REACTOME_CLASS_I_MHC_MEDIATED_ANTIGEN_PROCESSING_PRESENTATION	REACTOME_CLASS_I_MHC_MEDIATED_ANTIGEN_PROCESSING_PRESENTATION		215	-0.279313	-1.28381	0.0371025	0.337062	1	3725	tags=31%, list=27%, signal=42%
AMINO_ACID_CATABOLIC_PROCESS	AMINO_ACID_CATABOLIC_PROCESS		15	-0.482254	-1.2836	0.172084	0.337268	1	4195	tags=47%, list=31%, signal=67%
GSE17721_PAM3CSK4_VS_GADIQUIMOD_24H_BMDM_DN	GSE17721_PAM3CSK4_VS_GADIQUIMOD_24H_BMDM_DN		155	-0.29187	-1.28358	0.0504348	0.337017	1	3863	tags=36%, list=28%, signal=50%
GSE3982_NEUTROPHIL_VS_TH1_UP	GSE3982_NEUTROPHIL_VS_TH1_UP		136	-0.297321	-1.28309	0.0481928	0.33785	1	2770	tags=29%, list=20%, signal=36%
GSE27786_NEUTROPHIL_VS_MONO_MAC_DN	GSE27786_NEUTROPHIL_VS_MONO_MAC_DN		167	-0.291637	-1.28299	0.0445269	0.337765	1	4471	tags=42%, list=33%, signal=61%
KLEIN_PRIMARY_EFFUSION_LYMPHOMA_DN	KLEIN_PRIMARY_EFFUSION_LYMPHOMA_DN		35	-0.379345	-1.28287	0.109735	0.337763	1	2473	tags=37%, list=18%, signal=45%
GSE26495_NAIVE_VS_PD1HIGH_CD8_TCELL_UP	GSE26495_NAIVE_VS_PD1HIGH_CD8_TCELL_UP		113	-0.303756	-1.2827	0.0546448	0.337847	1	1632	tags=23%, list=12%, signal=26%
GCM_DLG1	GCM_DLG1		69	-0.33349	-1.28237	0.0967153	0.33827	1	3718	tags=45%, list=27%, signal=61%
GOBERT_CORE_OLIGODENDROCYTE_DIFFERENTIATION	GOBERT_CORE_OLIGODENDROCYTE_DIFFERENTIATION		31	-0.392913	-1.282	0.137546	0.338826	1	3014	tags=39%, list=22%, signal=49%
HALLMARK_IL2_STAT5_SIGNALING	HALLMARK_IL2_STAT5_SIGNALING		147	-0.294405	-1.28199	0.0575296	0.338532	1	2105	tags=28%, list=15%, signal=33%
BREDEMEYER_RAG_SIGNALING_VIA_ATM_NOT_VIA_NFKB_UP	BREDEMEYER_RAG_SIGNALING_VIA_ATM_NOT_VIA_NFKB_UP		36	-0.383443	-1.2817	0.118674	0.338892	1	2095	tags=31%, list=15%, signal=36%
GSE20366_CD103_POS_VS_CD103_KLRG1_DP_TREG_UP	GSE20366_CD103_POS_VS_CD103_KLRG1_DP_TREG_UP		141	-0.295888	-1.28074	0.0620438	0.340858	1	2390	tags=29%, list=17%, signal=35%
REACTOME_TRANSPORT_OF_MATURE_MRNA_DERIVED_FROM_AN_INTRONLESS_TRANSCRIPT	REACTOME_TRANSPORT_OF_MATURE_MRNA_DERIVED_FROM_AN_INTRONLESS_TRANSCRIPT		32	-0.383002	-1.28056	0.117318	0.340971	1	4962	tags=50%, list=36%, signal=78%
GSE37416_0H_VS_48H_F_TULARENSIS_LVS_NEUTROPHIL_UP	GSE37416_0H_VS_48H_F_TULARENSIS_LVS_NEUTROPHIL_UP		153	-0.29132	-1.27995	0.0442804	0.342228	1	3029	tags=29%, list=22%, signal=37%
V$AP1_Q2_01	V$AP1_Q2_01		184	-0.287682	-1.2799	0.0449438	0.342014	1	1157	tags=17%, list=8%, signal=18%
MODULE_334	MODULE_334		128	-0.301008	-1.27983	0.0550775	0.341871	1	3480	tags=32%, list=25%, signal=43%
GSE22886_NAIVE_CD4_TCELL_VS_48H_ACT_TH2_DN	GSE22886_NAIVE_CD4_TCELL_VS_48H_ACT_TH2_DN		180	-0.284812	-1.27967	0.0315615	0.341969	1	4020	tags=35%, list=29%, signal=49%
MORF_MYL3	MORF_MYL3		27	-0.402933	-1.27864	0.129771	0.344094	1	3444	tags=41%, list=25%, signal=54%
BROCKE_APOPTOSIS_REVERSED_BY_IL6	BROCKE_APOPTOSIS_REVERSED_BY_IL6		122	-0.296436	-1.27861	0.0613718	0.343856	1	2269	tags=30%, list=17%, signal=35%
REACTOME_SCF_BETA_TRCP_MEDIATED_DEGRADATION_OF_EMI1	REACTOME_SCF_BETA_TRCP_MEDIATED_DEGRADATION_OF_EMI1		48	-0.353328	-1.2784	0.109489	0.34411	1	4675	tags=42%, list=34%, signal=63%
ODONNELL_TFRC_TARGETS_UP	ODONNELL_TFRC_TARGETS_UP		250	-0.274907	-1.27813	0.0310966	0.344471	1	2025	tags=24%, list=15%, signal=28%
STRESS_ACTIVATED_PROTEIN_KINASE_SIGNALING_PATHWAY	STRESS_ACTIVATED_PROTEIN_KINASE_SIGNALING_PATHWAY		39	-0.370698	-1.27805	0.121646	0.344339	1	1757	tags=23%, list=13%, signal=26%
GSE7852_LN_VS_FAT_TCONV_UP	GSE7852_LN_VS_FAT_TCONV_UP		164	-0.291048	-1.27787	0.0537262	0.344456	1	3585	tags=34%, list=26%, signal=45%
GSE7764_IL15_TREATED_VS_CTRL_NK_CELL_24H_DN	GSE7764_IL15_TREATED_VS_CTRL_NK_CELL_24H_DN		131	-0.297708	-1.2778	0.0447227	0.344328	1	2454	tags=32%, list=18%, signal=39%
ENZYME_REGULATOR_ACTIVITY	ENZYME_REGULATOR_ACTIVITY		233	-0.27487	-1.27768	0.0297723	0.344294	1	3282	tags=32%, list=24%, signal=41%
SMID_BREAST_CANCER_BASAL_UP	SMID_BREAST_CANCER_BASAL_UP		432	-0.259669	-1.27759	0.0132231	0.344227	1	2543	tags=29%, list=19%, signal=34%
CHR17Q11	CHR17Q11		71	-0.327018	-1.27757	0.0886076	0.343971	1	2621	tags=25%, list=19%, signal=31%
GERHOLD_ADIPOGENESIS_DN	GERHOLD_ADIPOGENESIS_DN		57	-0.347877	-1.27756	0.115248	0.343685	1	1303	tags=23%, list=9%, signal=25%
CAIRO_LIVER_DEVELOPMENT_DN	CAIRO_LIVER_DEVELOPMENT_DN		122	-0.299752	-1.27756	0.0716667	0.343391	1	2610	tags=30%, list=19%, signal=37%
CHR19P12	CHR19P12		21	-0.426787	-1.27744	0.136364	0.343358	1	4422	tags=62%, list=32%, signal=91%
GSE16522_MEMORY_VS_NAIVE_ANTI_CD3CD28_STIM_CD8_TCELL_UP	GSE16522_MEMORY_VS_NAIVE_ANTI_CD3CD28_STIM_CD8_TCELL_UP		161	-0.288413	-1.27738	0.0452962	0.343211	1	3373	tags=32%, list=25%, signal=42%
GSE27786_NKTCELL_VS_ERYTHROBLAST_DN	GSE27786_NKTCELL_VS_ERYTHROBLAST_DN		116	-0.304532	-1.27716	0.0639432	0.343454	1	2209	tags=28%, list=16%, signal=33%
BROWNE_HCMV_INFECTION_1HR_DN	BROWNE_HCMV_INFECTION_1HR_DN		155	-0.290773	-1.27698	0.0456942	0.343551	1	3740	tags=34%, list=27%, signal=46%
MICROTUBULE	MICROTUBULE		31	-0.389276	-1.27689	0.165505	0.343475	1	3857	tags=35%, list=28%, signal=49%
REACTOME_APOPTOTIC_EXECUTION_PHASE	REACTOME_APOPTOTIC_EXECUTION_PHASE		39	-0.374788	-1.27629	0.113173	0.344547	1	3311	tags=38%, list=24%, signal=51%
GSE29615_CTRL_VS_DAY7_LAIV_FLU_VACCINE_PBMC_UP	GSE29615_CTRL_VS_DAY7_LAIV_FLU_VACCINE_PBMC_UP		68	-0.332549	-1.27626	0.101449	0.344322	1	1101	tags=21%, list=8%, signal=22%
CHR3Q29	CHR3Q29		32	-0.386502	-1.27531	0.131579	0.346294	1	5262	tags=72%, list=38%, signal=116%
GNF2_ITGB2	GNF2_ITGB2		31	-0.387813	-1.27505	0.139576	0.346593	1	1526	tags=29%, list=11%, signal=33%
GSE3982_NKCELL_VS_TH1_DN	GSE3982_NKCELL_VS_TH1_DN		174	-0.287117	-1.27366	0.0529915	0.349561	1	5143	tags=49%, list=37%, signal=77%
PROTEIN_BINDING_BRIDGING	PROTEIN_BINDING_BRIDGING		40	-0.368283	-1.27324	0.122966	0.350258	1	2641	tags=30%, list=19%, signal=37%
AGGCACT,MIR-515-3P	AGGCACT,MIR-515-3P		71	-0.32772	-1.27288	0.0809859	0.350795	1	5149	tags=46%, list=38%, signal=74%
WGGAATGY_V$TEF1_Q6	WGGAATGY_V$TEF1_Q6		248	-0.272757	-1.27269	0.0200334	0.350933	1	2059	tags=23%, list=15%, signal=26%
HECKER_IFNB1_TARGETS	HECKER_IFNB1_TARGETS		53	-0.34588	-1.27269	0.123106	0.350661	1	2026	tags=36%, list=15%, signal=42%
GSE28237_FOLLICULAR_VS_EARLY_GC_BCELL_DN	GSE28237_FOLLICULAR_VS_EARLY_GC_BCELL_DN		171	-0.285601	-1.27261	0.0390071	0.35052	1	4585	tags=41%, list=33%, signal=61%
GSE22886_TH1_VS_TH2_48H_ACT_DN	GSE22886_TH1_VS_TH2_48H_ACT_DN		179	-0.285002	-1.27253	0.056338	0.350398	1	3597	tags=36%, list=26%, signal=49%
CRX_NRL_DN.V1_DN	CRX_NRL_DN.V1_DN		78	-0.322581	-1.27225	0.0888502	0.350781	1	2049	tags=27%, list=15%, signal=31%
GSE22886_NAIVE_TCELL_VS_MONOCYTE_UP	GSE22886_NAIVE_TCELL_VS_MONOCYTE_UP		146	-0.291692	-1.27166	0.0419708	0.351875	1	1905	tags=25%, list=14%, signal=29%
VIETOR_IFRD1_TARGETS	VIETOR_IFRD1_TARGETS		19	-0.437224	-1.27162	0.174074	0.351666	1	3228	tags=32%, list=24%, signal=41%
KEGG_ACUTE_MYELOID_LEUKEMIA	KEGG_ACUTE_MYELOID_LEUKEMIA		48	-0.356051	-1.27139	0.1171	0.3519	1	3658	tags=42%, list=27%, signal=57%
MODULE_320	MODULE_320		19	-0.431374	-1.27137	0.168561	0.351643	1	2487	tags=47%, list=18%, signal=58%
LEE_LIVER_CANCER_CIPROFIBRATE_DN	LEE_LIVER_CANCER_CIPROFIBRATE_DN		24	-0.418518	-1.27114	0.14794	0.351875	1	1067	tags=29%, list=8%, signal=32%
REACTOME_NOD1_2_SIGNALING_PATHWAY	REACTOME_NOD1_2_SIGNALING_PATHWAY		29	-0.398031	-1.27101	0.149425	0.351866	1	3097	tags=38%, list=23%, signal=49%
GSE17721_LPS_VS_GARDIQUIMOD_6H_BMDM_UP	GSE17721_LPS_VS_GARDIQUIMOD_6H_BMDM_UP		159	-0.29151	-1.2706	0.0526316	0.352529	1	2883	tags=30%, list=21%, signal=38%
GSE13485_PRE_VS_POST_YF17D_VACCINATION_PBMC_UP	GSE13485_PRE_VS_POST_YF17D_VACCINATION_PBMC_UP		115	-0.301515	-1.27044	0.0636364	0.3526	1	1926	tags=23%, list=14%, signal=27%
BRUECKNER_TARGETS_OF_MIRLET7A3_UP	BRUECKNER_TARGETS_OF_MIRLET7A3_UP		89	-0.312906	-1.27034	0.0953237	0.352542	1	2046	tags=29%, list=15%, signal=34%
LIU_TARGETS_OF_VMYB_VS_CMYB_DN	LIU_TARGETS_OF_VMYB_VS_CMYB_DN		33	-0.382674	-1.27011	0.144954	0.352759	1	2669	tags=45%, list=19%, signal=56%
GSE16522_ANTI_CD3CD28_STIM_VS_UNSTIM_MEMORY_CD8_TCELL_DN	GSE16522_ANTI_CD3CD28_STIM_VS_UNSTIM_MEMORY_CD8_TCELL_DN		167	-0.287535	-1.27	0.0391823	0.352702	1	3482	tags=31%, list=25%, signal=40%
GSE37416_CTRL_VS_48H_F_TULARENSIS_LVS_NEUTROPHIL_UP	GSE37416_CTRL_VS_48H_F_TULARENSIS_LVS_NEUTROPHIL_UP		122	-0.299233	-1.26951	0.056338	0.353598	1	2865	tags=32%, list=21%, signal=40%
NAKAMURA_METASTASIS_MODEL_DN	NAKAMURA_METASTASIS_MODEL_DN		34	-0.38624	-1.2694	0.121101	0.353546	1	2821	tags=47%, list=21%, signal=59%
GSE9006_HEALTHY_VS_TYPE_1_DIABETES_PBMC_AT_DX_DN	GSE9006_HEALTHY_VS_TYPE_1_DIABETES_PBMC_AT_DX_DN		129	-0.29599	-1.2692	0.0651801	0.353719	1	2982	tags=29%, list=22%, signal=36%
GSE17974_IL4_AND_ANTI_IL12_VS_UNTREATED_2H_ACT_CD4_TCELL_UP	GSE17974_IL4_AND_ANTI_IL12_VS_UNTREATED_2H_ACT_CD4_TCELL_UP		127	-0.299846	-1.26912	0.0597826	0.353618	1	3763	tags=40%, list=27%, signal=55%
PECE_MAMMARY_STEM_CELL_DN	PECE_MAMMARY_STEM_CELL_DN		124	-0.30092	-1.26881	0.0677362	0.354071	1	3466	tags=37%, list=25%, signal=49%
REACTOME_IMMUNOREGULATORY_INTERACTIONS_BETWEEN_A_LYMPHOID_AND_A_NON_LYMPHOID_CELL	REACTOME_IMMUNOREGULATORY_INTERACTIONS_BETWEEN_A_LYMPHOID_AND_A_NON_LYMPHOID_CELL		21	-0.434198	-1.26855	0.153696	0.354376	1	3725	tags=52%, list=27%, signal=72%
GSE24634_TEFF_VS_TCONV_DAY7_IN_CULTURE_UP	GSE24634_TEFF_VS_TCONV_DAY7_IN_CULTURE_UP		166	-0.288597	-1.26851	0.0698467	0.354165	1	3358	tags=34%, list=24%, signal=45%
PRC2_EDD_UP.V1_UP	PRC2_EDD_UP.V1_UP		167	-0.283654	-1.26835	0.0529101	0.35423	1	2891	tags=25%, list=21%, signal=31%
PRAMOONJAGO_SOX4_TARGETS_UP	PRAMOONJAGO_SOX4_TARGETS_UP		50	-0.351498	-1.26826	0.118705	0.354142	1	2770	tags=38%, list=20%, signal=47%
YU_BAP1_TARGETS	YU_BAP1_TARGETS		25	-0.405506	-1.26815	0.159498	0.35411	1	2979	tags=36%, list=22%, signal=46%
HEIDENBLAD_AMPLICON_8Q24_DN	HEIDENBLAD_AMPLICON_8Q24_DN		39	-0.374544	-1.26803	0.141856	0.354099	1	4213	tags=46%, list=31%, signal=66%
GRAHAM_CML_QUIESCENT_VS_NORMAL_QUIESCENT_UP	GRAHAM_CML_QUIESCENT_VS_NORMAL_QUIESCENT_UP		60	-0.335002	-1.26793	0.103636	0.354015	1	2171	tags=27%, list=16%, signal=32%
REACTOME_ANTIVIRAL_MECHANISM_BY_IFN_STIMULATED_GENES	REACTOME_ANTIVIRAL_MECHANISM_BY_IFN_STIMULATED_GENES		64	-0.337726	-1.26784	0.109434	0.35395	1	4962	tags=47%, list=36%, signal=73%
SETLUR_PROSTATE_CANCER_TMPRSS2_ERG_FUSION_UP	SETLUR_PROSTATE_CANCER_TMPRSS2_ERG_FUSION_UP		56	-0.340638	-1.2676	0.0989399	0.354277	1	1337	tags=21%, list=10%, signal=24%
BOWIE_RESPONSE_TO_EXTRACELLULAR_MATRIX	BOWIE_RESPONSE_TO_EXTRACELLULAR_MATRIX		17	-0.448288	-1.26702	0.170642	0.355392	1	2575	tags=53%, list=19%, signal=65%
AMIT_SERUM_RESPONSE_240_MCF10A	AMIT_SERUM_RESPONSE_240_MCF10A		49	-0.355565	-1.26651	0.138122	0.356334	1	925	tags=22%, list=7%, signal=24%
AMBROSINI_FLAVOPIRIDOL_TREATMENT_TP53	AMBROSINI_FLAVOPIRIDOL_TREATMENT_TP53		91	-0.316022	-1.26629	0.10219	0.356539	1	1976	tags=27%, list=14%, signal=32%
REACTOME_REGULATION_OF_ORNITHINE_DECARBOXYLASE_ODC	REACTOME_REGULATION_OF_ORNITHINE_DECARBOXYLASE_ODC		47	-0.348888	-1.26614	0.108818	0.35662	1	4675	tags=43%, list=34%, signal=64%
LEE_LIVER_CANCER_ACOX1_DN	LEE_LIVER_CANCER_ACOX1_DN		29	-0.388144	-1.26529	0.130671	0.358288	1	1252	tags=34%, list=9%, signal=38%
BROWNE_HCMV_INFECTION_2HR_DN	BROWNE_HCMV_INFECTION_2HR_DN		43	-0.357625	-1.26479	0.137037	0.359181	1	541	tags=16%, list=4%, signal=17%
GCM_MAPK10	GCM_MAPK10		58	-0.338077	-1.26424	0.0975177	0.360209	1	1957	tags=34%, list=14%, signal=40%
REGULATION_OF_TRANSFERASE_ACTIVITY	REGULATION_OF_TRANSFERASE_ACTIVITY		131	-0.2918	-1.26424	0.0634058	0.359913	1	2454	tags=27%, list=18%, signal=32%
GSE7460_TREG_VS_TCONV_ACT_UP	GSE7460_TREG_VS_TCONV_ACT_UP		147	-0.290927	-1.26399	0.0531136	0.360189	1	1970	tags=24%, list=14%, signal=28%
GSE28237_EARLY_VS_LATE_GC_BCELL_UP	GSE28237_EARLY_VS_LATE_GC_BCELL_UP		118	-0.300234	-1.26398	0.0721649	0.35992	1	3852	tags=40%, list=28%, signal=55%
GSE9988_LOW_LPS_VS_ANTI_TREM1_AND_LPS_MONOCYTE_UP	GSE9988_LOW_LPS_VS_ANTI_TREM1_AND_LPS_MONOCYTE_UP		146	-0.288417	-1.26378	0.0688406	0.360125	1	3920	tags=38%, list=29%, signal=52%
GSE24142_EARLY_THYMIC_PROGENITOR_VS_DN3_THYMOCYTE_ADULT_UP	GSE24142_EARLY_THYMIC_PROGENITOR_VS_DN3_THYMOCYTE_ADULT_UP		149	-0.289009	-1.26332	0.0761246	0.360992	1	2149	tags=27%, list=16%, signal=31%
DAVICIONI_TARGETS_OF_PAX_FOXO1_FUSIONS_UP	DAVICIONI_TARGETS_OF_PAX_FOXO1_FUSIONS_UP		211	-0.275266	-1.26331	0.0429553	0.36071	1	1733	tags=25%, list=13%, signal=28%
LINDSTEDT_DENDRITIC_CELL_MATURATION_A	LINDSTEDT_DENDRITIC_CELL_MATURATION_A		45	-0.355133	-1.26331	0.106572	0.360411	1	1258	tags=24%, list=9%, signal=27%
LIM_MAMMARY_LUMINAL_MATURE_UP	LIM_MAMMARY_LUMINAL_MATURE_UP		74	-0.324325	-1.26326	0.102473	0.360217	1	840	tags=18%, list=6%, signal=19%
REACTOME_DOWNSTREAM_TCR_SIGNALING	REACTOME_DOWNSTREAM_TCR_SIGNALING		22	-0.423127	-1.26307	0.175182	0.360388	1	4150	tags=55%, list=30%, signal=78%
GSE36392_TYPE_2_MYELOID_VS_NEUTROPHIL_IL25_TREATED_LUNG_UP	GSE36392_TYPE_2_MYELOID_VS_NEUTROPHIL_IL25_TREATED_LUNG_UP		143	-0.288597	-1.26294	0.059034	0.360388	1	2002	tags=23%, list=15%, signal=27%
FATTY_ACID_OXIDATION	FATTY_ACID_OXIDATION		15	-0.467317	-1.26244	0.137037	0.361293	1	2038	tags=27%, list=15%, signal=31%
GNF2_RAB3A	GNF2_RAB3A		15	-0.464177	-1.26225	0.166045	0.361447	1	1048	tags=33%, list=8%, signal=36%
INGRAM_SHH_TARGETS_DN	INGRAM_SHH_TARGETS_DN		39	-0.365327	-1.26157	0.105163	0.362777	1	1347	tags=28%, list=10%, signal=31%
GNF2_SMC1L1	GNF2_SMC1L1		27	-0.403499	-1.26127	0.166979	0.363192	1	5954	tags=63%, list=43%, signal=111%
GSE13485_CTRL_VS_DAY3_YF17D_VACCINE_PBMC_UP	GSE13485_CTRL_VS_DAY3_YF17D_VACCINE_PBMC_UP		78	-0.322315	-1.26079	0.119298	0.364117	1	1839	tags=24%, list=13%, signal=28%
LINDSTEDT_DENDRITIC_CELL_MATURATION_B	LINDSTEDT_DENDRITIC_CELL_MATURATION_B		47	-0.34968	-1.26076	0.135802	0.3639	1	2758	tags=40%, list=20%, signal=50%
MENSE_HYPOXIA_UP	MENSE_HYPOXIA_UP		93	-0.31055	-1.26042	0.117958	0.364468	1	2362	tags=23%, list=17%, signal=27%
GSE2706_LPS_VS_R848_AND_LPS_8H_STIM_DC_UP	GSE2706_LPS_VS_R848_AND_LPS_8H_STIM_DC_UP		155	-0.287368	-1.26002	0.0520833	0.365126	1	2772	tags=28%, list=20%, signal=35%
ATCATGA,MIR-433	ATCATGA,MIR-433		95	-0.307202	-1.25995	0.0943739	0.364978	1	3804	tags=37%, list=28%, signal=51%
REGULATION_OF_SMALL_GTPASE_MEDIATED_SIGNAL_TRANSDUCTION	REGULATION_OF_SMALL_GTPASE_MEDIATED_SIGNAL_TRANSDUCTION		19	-0.432507	-1.25994	0.16036	0.364717	1	1936	tags=32%, list=14%, signal=37%
GSE22886_IGM_MEMORY_BCELL_VS_BM_PLASMA_CELL_UP	GSE22886_IGM_MEMORY_BCELL_VS_BM_PLASMA_CELL_UP		169	-0.281397	-1.25954	0.0574074	0.365425	1	3288	tags=30%, list=24%, signal=38%
GSE7460_CTRL_VS_TGFB_TREATED_ACT_FOXP3_MUT_TCONV_UP	GSE7460_CTRL_VS_TGFB_TREATED_ACT_FOXP3_MUT_TCONV_UP		137	-0.294044	-1.25929	0.0664395	0.365739	1	2784	tags=29%, list=20%, signal=36%
GSE9006_1MONTH_VS_4MONTH_POST_TYPE_1_DIABETES_DX_PBMC_UP	GSE9006_1MONTH_VS_4MONTH_POST_TYPE_1_DIABETES_DX_PBMC_UP		138	-0.290251	-1.25887	0.0646853	0.366421	1	3151	tags=31%, list=23%, signal=40%
KEGG_GLUTATHIONE_METABOLISM	KEGG_GLUTATHIONE_METABOLISM		38	-0.368643	-1.25769	0.131021	0.368947	1	2021	tags=37%, list=15%, signal=43%
LIU_CMYB_TARGETS_UP	LIU_CMYB_TARGETS_UP		142	-0.291838	-1.25763	0.0821429	0.368795	1	1416	tags=21%, list=10%, signal=23%
REACTOME_MYD88_MAL_CASCADE_INITIATED_ON_PLASMA_MEMBRANE	REACTOME_MYD88_MAL_CASCADE_INITIATED_ON_PLASMA_MEMBRANE		74	-0.316689	-1.2574	0.0983607	0.369071	1	4788	tags=54%, list=35%, signal=83%
KEGG_EPITHELIAL_CELL_SIGNALING_IN_HELICOBACTER_PYLORI_INFECTION	KEGG_EPITHELIAL_CELL_SIGNALING_IN_HELICOBACTER_PYLORI_INFECTION		58	-0.336758	-1.25665	0.105546	0.37056	1	3982	tags=38%, list=29%, signal=53%
GSE14308_TH1_VS_TH17_UP	GSE14308_TH1_VS_TH17_UP		165	-0.284357	-1.25652	0.0633803	0.370603	1	3056	tags=29%, list=22%, signal=37%
FARMER_BREAST_CANCER_BASAL_VS_LULMINAL	FARMER_BREAST_CANCER_BASAL_VS_LULMINAL		259	-0.268434	-1.2565	0.0343137	0.370361	1	2676	tags=27%, list=20%, signal=33%
GSE13411_NAIVE_VS_IGM_MEMORY_BCELL_UP	GSE13411_NAIVE_VS_IGM_MEMORY_BCELL_UP		122	-0.298048	-1.25645	0.0804388	0.370195	1	3016	tags=34%, list=22%, signal=43%
GNF2_HDAC1	GNF2_HDAC1		108	-0.298609	-1.25607	0.0828829	0.370819	1	5954	tags=48%, list=43%, signal=84%
BOYAULT_LIVER_CANCER_SUBCLASS_G6_UP	BOYAULT_LIVER_CANCER_SUBCLASS_G6_UP		46	-0.348835	-1.25599	0.13059	0.370711	1	1736	tags=24%, list=13%, signal=27%
V$TEF1_Q6	V$TEF1_Q6		150	-0.287925	-1.25581	0.0690846	0.370856	1	940	tags=15%, list=7%, signal=16%
TAVOR_CEBPA_TARGETS_UP	TAVOR_CEBPA_TARGETS_UP		35	-0.379981	-1.2558	0.156475	0.37057	1	2175	tags=40%, list=16%, signal=47%
GSE27786_CD8_TCELL_VS_NEUTROPHIL_DN	GSE27786_CD8_TCELL_VS_NEUTROPHIL_DN		153	-0.284532	-1.25576	0.0689655	0.37036	1	4196	tags=44%, list=31%, signal=62%
GSE6269_FLU_VS_STREP_PNEUMO_INF_PBMC_UP	GSE6269_FLU_VS_STREP_PNEUMO_INF_PBMC_UP		149	-0.287814	-1.25571	0.0757315	0.370196	1	4371	tags=41%, list=32%, signal=59%
GSE3982_CENT_MEMORY_CD4_TCELL_VS_TH1_UP	GSE3982_CENT_MEMORY_CD4_TCELL_VS_TH1_UP		138	-0.290506	-1.2555	0.0550622	0.370387	1	2586	tags=27%, list=19%, signal=33%
GSE1460_INTRATHYMIC_T_PROGENITOR_VS_NAIVE_CD4_TCELL_ADULT_BLOOD_DN	GSE1460_INTRATHYMIC_T_PROGENITOR_VS_NAIVE_CD4_TCELL_ADULT_BLOOD_DN		148	-0.290345	-1.25534	0.0718039	0.370487	1	1749	tags=24%, list=13%, signal=27%
ZHAN_V1_LATE_DIFFERENTIATION_GENES_UP	ZHAN_V1_LATE_DIFFERENTIATION_GENES_UP		29	-0.383414	-1.25495	0.143925	0.371166	1	1512	tags=34%, list=11%, signal=39%
PID_CASPASE_PATHWAY	PID_CASPASE_PATHWAY		48	-0.342674	-1.2548	0.123845	0.371268	1	1938	tags=25%, list=14%, signal=29%
HALLMARK_P53_PATHWAY	HALLMARK_P53_PATHWAY		182	-0.279669	-1.25478	0.0565068	0.371017	1	3275	tags=33%, list=24%, signal=43%
GTTATAT,MIR-410	GTTATAT,MIR-410		68	-0.324287	-1.25472	0.117229	0.370861	1	3969	tags=35%, list=29%, signal=49%
KEGG_DRUG_METABOLISM_OTHER_ENZYMES	KEGG_DRUG_METABOLISM_OTHER_ENZYMES		20	-0.427182	-1.25453	0.174312	0.371043	1	2755	tags=30%, list=20%, signal=37%
REACTOME_S_PHASE	REACTOME_S_PHASE		105	-0.299033	-1.25432	0.0932836	0.371246	1	4243	tags=34%, list=31%, signal=49%
UBIQUITIN_LIGASE_COMPLEX	UBIQUITIN_LIGASE_COMPLEX		26	-0.398692	-1.25416	0.174863	0.371361	1	5094	tags=54%, list=37%, signal=85%
GSE22886_NAIVE_BCELL_VS_MONOCYTE_UP	GSE22886_NAIVE_BCELL_VS_MONOCYTE_UP		104	-0.303928	-1.25408	0.0755396	0.371258	1	1775	tags=27%, list=13%, signal=31%
REACTOME_ASSEMBLY_OF_THE_PRE_REPLICATIVE_COMPLEX	REACTOME_ASSEMBLY_OF_THE_PRE_REPLICATIVE_COMPLEX		62	-0.332165	-1.2539	0.115942	0.371416	1	4243	tags=34%, list=31%, signal=49%
BCAT_GDS748_UP	BCAT_GDS748_UP		29	-0.385935	-1.25389	0.152672	0.371144	1	454	tags=17%, list=3%, signal=18%
V$HMGIY_Q6	V$HMGIY_Q6		143	-0.293097	-1.25371	0.0690846	0.371313	1	1525	tags=20%, list=11%, signal=22%
GSE17721_PAM3CSK4_VS_GADIQUIMOD_1H_BMDM_UP	GSE17721_PAM3CSK4_VS_GADIQUIMOD_1H_BMDM_UP		128	-0.298615	-1.25368	0.0730838	0.371082	1	2539	tags=33%, list=19%, signal=40%
PID_KIT_PATHWAY	PID_KIT_PATHWAY		44	-0.353052	-1.25349	0.145161	0.371274	1	3814	tags=43%, list=28%, signal=60%
GSE17721_LPS_VS_PAM3CSK4_2H_BMDM_UP	GSE17721_LPS_VS_PAM3CSK4_2H_BMDM_UP		146	-0.287463	-1.25346	0.0692718	0.371062	1	1572	tags=18%, list=11%, signal=21%
GSE17721_0.5H_VS_8H_CPG_BMDM_DN	GSE17721_0.5H_VS_8H_CPG_BMDM_DN		160	-0.28219	-1.25337	0.0854271	0.370995	1	3980	tags=40%, list=29%, signal=56%
GSE15930_STIM_VS_STIM_AND_IL-12_48H_CD8_T_CELL_DN	GSE15930_STIM_VS_STIM_AND_IL-12_48H_CD8_T_CELL_DN		160	-0.284338	-1.25335	0.0617496	0.37075	1	2028	tags=23%, list=15%, signal=26%
TCTATGA,MIR-376A,MIR-376B	TCTATGA,MIR-376A,MIR-376B		65	-0.323646	-1.2533	0.122995	0.37057	1	3594	tags=38%, list=26%, signal=52%
GTPASE_ACTIVATOR_ACTIVITY	GTPASE_ACTIVATOR_ACTIVITY		49	-0.343163	-1.25317	0.122449	0.370588	1	3232	tags=35%, list=24%, signal=45%
REACTOME_APC_CDC20_MEDIATED_DEGRADATION_OF_NEK2A	REACTOME_APC_CDC20_MEDIATED_DEGRADATION_OF_NEK2A		21	-0.42887	-1.25292	0.161351	0.370911	1	3347	tags=43%, list=24%, signal=57%
HOFFMANN_LARGE_TO_SMALL_PRE_BII_LYMPHOCYTE_UP	HOFFMANN_LARGE_TO_SMALL_PRE_BII_LYMPHOCYTE_UP		155	-0.287612	-1.25277	0.0737564	0.370955	1	4877	tags=45%, list=36%, signal=69%
BIOCARTA_MET_PATHWAY	BIOCARTA_MET_PATHWAY		34	-0.371191	-1.25266	0.15971	0.370934	1	3598	tags=44%, list=26%, signal=60%
SANSOM_APC_TARGETS_UP	SANSOM_APC_TARGETS_UP		92	-0.307715	-1.25243	0.0889292	0.371167	1	1080	tags=15%, list=8%, signal=16%
CREIGHTON_AKT1_SIGNALING_VIA_MTOR_UP	CREIGHTON_AKT1_SIGNALING_VIA_MTOR_UP		31	-0.38262	-1.25228	0.153846	0.371248	1	2024	tags=26%, list=15%, signal=30%
GSE37416_0H_VS_24H_F_TULARENSIS_LVS_NEUTROPHIL_DN	GSE37416_0H_VS_24H_F_TULARENSIS_LVS_NEUTROPHIL_DN		174	-0.279335	-1.25211	0.0736086	0.37138	1	3672	tags=33%, list=27%, signal=45%
GSE29618_BCELL_VS_MONOCYTE_DAY7_FLU_VACCINE_DN	GSE29618_BCELL_VS_MONOCYTE_DAY7_FLU_VACCINE_DN		157	-0.288108	-1.25184	0.0595238	0.371786	1	1755	tags=22%, list=13%, signal=25%
GSE360_T_GONDII_VS_M_TUBERCULOSIS_DC_UP	GSE360_T_GONDII_VS_M_TUBERCULOSIS_DC_UP		139	-0.288816	-1.25171	0.0714286	0.371813	1	1299	tags=19%, list=9%, signal=20%
PROTEIN_MODIFICATION_BY_SMALL_PROTEIN_CONJUGATION	PROTEIN_MODIFICATION_BY_SMALL_PROTEIN_CONJUGATION		41	-0.357155	-1.25122	0.134579	0.372775	1	5167	tags=51%, list=38%, signal=82%
REACTOME_DOUBLE_STRAND_BREAK_REPAIR	REACTOME_DOUBLE_STRAND_BREAK_REPAIR		22	-0.421685	-1.2512	0.170515	0.372531	1	2664	tags=32%, list=19%, signal=39%
MODULE_181	MODULE_181		108	-0.300329	-1.25115	0.0744102	0.372349	1	2722	tags=31%, list=20%, signal=38%
GSE17721_0.5H_VS_24H_POLYIC_BMDM_DN	GSE17721_0.5H_VS_24H_POLYIC_BMDM_DN		163	-0.282858	-1.25115	0.0742049	0.372067	1	3332	tags=28%, list=24%, signal=36%
GSE17974_CTRL_VS_ACT_IL4_AND_ANTI_IL12_2H_CD4_TCELL_UP	GSE17974_CTRL_VS_ACT_IL4_AND_ANTI_IL12_2H_CD4_TCELL_UP		148	-0.287673	-1.2509	0.0636042	0.372364	1	3184	tags=30%, list=23%, signal=38%
WANG_RESPONSE_TO_GSK3_INHIBITOR_SB216763_DN	WANG_RESPONSE_TO_GSK3_INHIBITOR_SB216763_DN		306	-0.263682	-1.25004	0.0358814	0.374272	1	3207	tags=30%, list=23%, signal=38%
MODULE_16	MODULE_16		358	-0.257677	-1.24999	0.0217028	0.374097	1	2527	tags=23%, list=18%, signal=27%
MANTOVANI_VIRAL_GPCR_SIGNALING_UP	MANTOVANI_VIRAL_GPCR_SIGNALING_UP		51	-0.343858	-1.24978	0.106897	0.374335	1	2277	tags=33%, list=17%, signal=40%
MODULE_104	MODULE_104		132	-0.293515	-1.24976	0.0761421	0.374087	1	2789	tags=30%, list=20%, signal=38%
MODULE_500	MODULE_500		18	-0.439258	-1.2497	0.17148	0.373956	1	2892	tags=44%, list=21%, signal=56%
REACTOME_CDT1_ASSOCIATION_WITH_THE_CDC6_ORC_ORIGIN_COMPLEX	REACTOME_CDT1_ASSOCIATION_WITH_THE_CDC6_ORC_ORIGIN_COMPLEX		53	-0.343959	-1.24948	0.125237	0.37418	1	4675	tags=40%, list=34%, signal=60%
GSE10325_CD4_TCELL_VS_BCELL_DN	GSE10325_CD4_TCELL_VS_BCELL_DN		124	-0.29746	-1.24925	0.0824742	0.374453	1	2418	tags=31%, list=18%, signal=37%
GSE31082_DP_VS_CD4_SP_THYMOCYTE_UP	GSE31082_DP_VS_CD4_SP_THYMOCYTE_UP		175	-0.280678	-1.24909	0.0657673	0.374559	1	4291	tags=35%, list=31%, signal=51%
GSE10325_BCELL_VS_MYELOID_DN	GSE10325_BCELL_VS_MYELOID_DN		128	-0.296101	-1.24886	0.0836237	0.37484	1	2091	tags=27%, list=15%, signal=31%
MORF_RFC5	MORF_RFC5		64	-0.323271	-1.24879	0.123134	0.374739	1	2759	tags=31%, list=20%, signal=39%
GROSS_HYPOXIA_VIA_ELK3_DN	GROSS_HYPOXIA_VIA_ELK3_DN		130	-0.29101	-1.24857	0.0759259	0.37498	1	2437	tags=26%, list=18%, signal=32%
HALMOS_CEBPA_TARGETS_DN	HALMOS_CEBPA_TARGETS_DN		34	-0.376251	-1.24846	0.163498	0.374974	1	688	tags=26%, list=5%, signal=28%
GSE13485_DAY3_VS_DAY21_YF17D_VACCINE_PBMC_UP	GSE13485_DAY3_VS_DAY21_YF17D_VACCINE_PBMC_UP		168	-0.28191	-1.24805	0.0667838	0.37569	1	2818	tags=28%, list=21%, signal=35%
MCCABE_HOXC6_TARGETS_CANCER_DN	MCCABE_HOXC6_TARGETS_CANCER_DN		20	-0.42174	-1.24774	0.174632	0.376182	1	3568	tags=40%, list=26%, signal=54%
STK33_UP	STK33_UP		215	-0.270998	-1.24748	0.0396552	0.376536	1	2229	tags=26%, list=16%, signal=30%
MANALO_HYPOXIA_DN	MANALO_HYPOXIA_DN		273	-0.264538	-1.24737	0.0367279	0.376507	1	5181	tags=41%, list=38%, signal=65%
GSE7460_CTRL_VS_TGFB_TREATED_ACT_TREG_UP	GSE7460_CTRL_VS_TGFB_TREATED_ACT_TREG_UP		170	-0.280121	-1.24701	0.0658579	0.377132	1	4932	tags=48%, list=36%, signal=74%
REACTOME_AUTODEGRADATION_OF_THE_E3_UBIQUITIN_LIGASE_COP1	REACTOME_AUTODEGRADATION_OF_THE_E3_UBIQUITIN_LIGASE_COP1		46	-0.354541	-1.24672	0.152212	0.377546	1	4675	tags=41%, list=34%, signal=62%
PROTEIN_AMINO_ACID_PHOSPHORYLATION	PROTEIN_AMINO_ACID_PHOSPHORYLATION		216	-0.274854	-1.2466	0.0613288	0.377556	1	2232	tags=24%, list=16%, signal=28%
MORF_CCNF	MORF_CCNF		75	-0.325784	-1.24644	0.125468	0.377644	1	5282	tags=55%, list=38%, signal=88%
LABBE_WNT3A_TARGETS_DN	LABBE_WNT3A_TARGETS_DN		47	-0.348936	-1.24621	0.127971	0.377902	1	3478	tags=43%, list=25%, signal=57%
CELL_CYCLE_PROCESS	CELL_CYCLE_PROCESS		174	-0.278738	-1.24603	0.0707965	0.378025	1	3624	tags=36%, list=26%, signal=48%
HALLMARK_IL6_JAK_STAT3_SIGNALING	HALLMARK_IL6_JAK_STAT3_SIGNALING		53	-0.339144	-1.24533	0.137363	0.379542	1	3032	tags=40%, list=22%, signal=51%
VANDESLUIS_COMMD1_TARGETS_GROUP_3_UP	VANDESLUIS_COMMD1_TARGETS_GROUP_3_UP		56	-0.335234	-1.24491	0.123457	0.380345	1	631	tags=16%, list=5%, signal=17%
GSE339_CD8POS_VS_CD4CD8DN_DC_IN_CULTURE_UP	GSE339_CD8POS_VS_CD4CD8DN_DC_IN_CULTURE_UP		159	-0.279764	-1.24465	0.057554	0.380747	1	3556	tags=33%, list=26%, signal=44%
STK33_DN	STK33_DN		179	-0.277356	-1.2442	0.064632	0.38155	1	2403	tags=26%, list=18%, signal=31%
PID_EPHB_FWD_PATHWAY	PID_EPHB_FWD_PATHWAY		35	-0.37406	-1.24419	0.147448	0.381275	1	3598	tags=43%, list=26%, signal=58%
BROWNE_HCMV_INFECTION_30MIN_DN	BROWNE_HCMV_INFECTION_30MIN_DN		91	-0.306024	-1.24388	0.111901	0.381809	1	3145	tags=31%, list=23%, signal=40%
CHICAS_RB1_TARGETS_SENESCENT	CHICAS_RB1_TARGETS_SENESCENT		463	-0.248979	-1.24358	0.0216667	0.382304	1	2448	tags=24%, list=18%, signal=28%
MORF_LMO1	MORF_LMO1		26	-0.391057	-1.24357	0.168561	0.382014	1	2623	tags=46%, list=19%, signal=57%
RIGGINS_TAMOXIFEN_RESISTANCE_DN	RIGGINS_TAMOXIFEN_RESISTANCE_DN		188	-0.279156	-1.24347	0.0644567	0.382	1	2297	tags=27%, list=17%, signal=32%
PYEON_HPV_POSITIVE_TUMORS_UP	PYEON_HPV_POSITIVE_TUMORS_UP		76	-0.321334	-1.24341	0.110714	0.381874	1	3952	tags=46%, list=29%, signal=64%
GTPASE_BINDING	GTPASE_BINDING		31	-0.383151	-1.24319	0.140541	0.38216	1	5098	tags=61%, list=37%, signal=97%
RNA_HELICASE_ACTIVITY	RNA_HELICASE_ACTIVITY		22	-0.414677	-1.24317	0.19337	0.381906	1	5892	tags=59%, list=43%, signal=103%
GAUSSMANN_MLL_AF4_FUSION_TARGETS_G_DN	GAUSSMANN_MLL_AF4_FUSION_TARGETS_G_DN		23	-0.408794	-1.24311	0.169429	0.381742	1	1034	tags=26%, list=8%, signal=28%
ACETYLTRANSFERASE_ACTIVITY	ACETYLTRANSFERASE_ACTIVITY		22	-0.414336	-1.24294	0.195933	0.381847	1	3863	tags=36%, list=28%, signal=51%
MODULE_175	MODULE_175		33	-0.375596	-1.2429	0.151874	0.381656	1	642	tags=21%, list=5%, signal=22%
GSE3982_EOSINOPHIL_VS_NEUTROPHIL_DN	GSE3982_EOSINOPHIL_VS_NEUTROPHIL_DN		147	-0.285186	-1.24287	0.0678899	0.381445	1	2847	tags=29%, list=21%, signal=36%
KAECH_DAY15_EFF_VS_MEMORY_CD8_TCELL_DN	KAECH_DAY15_EFF_VS_MEMORY_CD8_TCELL_DN		169	-0.281712	-1.2428	0.0608696	0.381313	1	2358	tags=23%, list=17%, signal=28%
CELL_CYCLE_PHASE	CELL_CYCLE_PHASE		151	-0.284037	-1.24275	0.0762411	0.381147	1	3624	tags=37%, list=26%, signal=50%
GSE17721_LPS_VS_GARDIQUIMOD_24H_BMDM_UP	GSE17721_LPS_VS_GARDIQUIMOD_24H_BMDM_UP		143	-0.287211	-1.24243	0.0767888	0.381666	1	2178	tags=24%, list=16%, signal=28%
GSE7460_CTRL_VS_TGFB_TREATED_ACT_TCONV_UP	GSE7460_CTRL_VS_TGFB_TREATED_ACT_TCONV_UP		131	-0.288807	-1.24193	0.0688468	0.382598	1	3689	tags=40%, list=27%, signal=55%
GSE22886_IL2_VS_IL15_STIM_NKCELL_UP	GSE22886_IL2_VS_IL15_STIM_NKCELL_UP		87	-0.311116	-1.24179	0.112676	0.382646	1	735	tags=17%, list=5%, signal=18%
GSE9037_CTRL_VS_LPS_4H_STIM_BMDM_DN	GSE9037_CTRL_VS_LPS_4H_STIM_BMDM_DN		156	-0.285457	-1.24155	0.067474	0.383007	1	4462	tags=44%, list=33%, signal=64%
GSE1460_DP_THYMOCYTE_VS_NAIVE_CD4_TCELL_CORD_BLOOD_DN	GSE1460_DP_THYMOCYTE_VS_NAIVE_CD4_TCELL_CORD_BLOOD_DN		121	-0.290599	-1.24151	0.0778547	0.382826	1	2888	tags=31%, list=21%, signal=39%
GSE7852_LN_VS_THYMUS_TCONV_DN	GSE7852_LN_VS_THYMUS_TCONV_DN		171	-0.279478	-1.24143	0.0736648	0.382749	1	5143	tags=51%, list=37%, signal=80%
GSE13411_NAIVE_BCELL_VS_PLASMA_CELL_UP	GSE13411_NAIVE_BCELL_VS_PLASMA_CELL_UP		156	-0.282276	-1.24118	0.0963855	0.383063	1	2510	tags=26%, list=18%, signal=31%
PROTEIN_KINASE_CASCADE	PROTEIN_KINASE_CASCADE		237	-0.268957	-1.24098	0.0527183	0.383258	1	2032	tags=23%, list=15%, signal=27%
HOFMANN_CELL_LYMPHOMA_UP	HOFMANN_CELL_LYMPHOMA_UP		43	-0.357699	-1.24082	0.147826	0.383336	1	2482	tags=28%, list=18%, signal=34%
AMINE_CATABOLIC_PROCESS	AMINE_CATABOLIC_PROCESS		16	-0.454705	-1.24028	0.199295	0.384447	1	4195	tags=44%, list=31%, signal=63%
HAHTOLA_MYCOSIS_FUNGOIDES_CD4_DN	HAHTOLA_MYCOSIS_FUNGOIDES_CD4_DN		109	-0.30087	-1.23967	0.0848896	0.385698	1	5448	tags=55%, list=40%, signal=91%
GCM_ZNF198	GCM_ZNF198		113	-0.294745	-1.23955	0.0893471	0.385698	1	5684	tags=55%, list=41%, signal=93%
CHUANG_OXIDATIVE_STRESS_RESPONSE_UP	CHUANG_OXIDATIVE_STRESS_RESPONSE_UP		27	-0.39349	-1.23891	0.17033	0.387056	1	2289	tags=37%, list=17%, signal=44%
CHANG_CYCLING_GENES	CHANG_CYCLING_GENES		141	-0.287781	-1.23845	0.0800681	0.387941	1	4877	tags=45%, list=36%, signal=70%
GSE27786_CD4_TCELL_VS_NKTCELL_UP	GSE27786_CD4_TCELL_VS_NKTCELL_UP		166	-0.280219	-1.23841	0.0831889	0.387754	1	4012	tags=37%, list=29%, signal=51%
GSE22886_IGM_MEMORY_BCELL_VS_BLOOD_PLASMA_CELL_UP	GSE22886_IGM_MEMORY_BCELL_VS_BLOOD_PLASMA_CELL_UP		136	-0.284754	-1.23834	0.0865562	0.387648	1	2491	tags=30%, list=18%, signal=36%
GSE17721_0.5H_VS_4H_GARDIQUIMOD_BMDM_DN	GSE17721_0.5H_VS_4H_GARDIQUIMOD_BMDM_DN		163	-0.278509	-1.23824	0.0766551	0.387628	1	4454	tags=41%, list=32%, signal=60%
GSE27786_NKCELL_VS_NKTCELL_UP	GSE27786_NKCELL_VS_NKTCELL_UP		171	-0.279781	-1.23814	0.061296	0.387586	1	3052	tags=29%, list=22%, signal=37%
REACTOME_IL1_SIGNALING	REACTOME_IL1_SIGNALING		36	-0.36154	-1.23772	0.149733	0.388438	1	3624	tags=44%, list=26%, signal=60%
AKT_UP_MTOR_DN.V1_UP	AKT_UP_MTOR_DN.V1_UP		129	-0.288235	-1.23728	0.0985402	0.389222	1	1370	tags=19%, list=10%, signal=20%
YU_MYC_TARGETS_UP	YU_MYC_TARGETS_UP		42	-0.354231	-1.23709	0.150558	0.389446	1	5407	tags=57%, list=39%, signal=94%
MICROTUBULE_ORGANIZING_CENTER_ORGANIZATION_AND_BIOGENESIS	MICROTUBULE_ORGANIZING_CENTER_ORGANIZATION_AND_BIOGENESIS		15	-0.458866	-1.23704	0.199282	0.389286	1	4529	tags=60%, list=33%, signal=89%
GSE3982_BASOPHIL_VS_TH2_UP	GSE3982_BASOPHIL_VS_TH2_UP		153	-0.27914	-1.23696	0.0770578	0.389205	1	3730	tags=38%, list=27%, signal=51%
GHANDHI_DIRECT_IRRADIATION_DN	GHANDHI_DIRECT_IRRADIATION_DN		22	-0.414022	-1.23645	0.184061	0.390207	1	583	tags=27%, list=4%, signal=28%
PID_TRAIL_PATHWAY	PID_TRAIL_PATHWAY		26	-0.396647	-1.23644	0.175926	0.389936	1	3663	tags=54%, list=27%, signal=73%
GSE11057_CD4_EFF_MEM_VS_PBMC_UP	GSE11057_CD4_EFF_MEM_VS_PBMC_UP		162	-0.278927	-1.23592	0.0771757	0.390987	1	3123	tags=33%, list=23%, signal=42%
STK33_SKM_UP	STK33_SKM_UP		193	-0.272822	-1.23591	0.0650264	0.390722	1	2010	tags=25%, list=15%, signal=29%
QI_PLASMACYTOMA_UP	QI_PLASMACYTOMA_UP		159	-0.280806	-1.23586	0.0744501	0.390565	1	2159	tags=25%, list=16%, signal=30%
BHATI_G2M_ARREST_BY_2METHOXYESTRADIOL_UP	BHATI_G2M_ARREST_BY_2METHOXYESTRADIOL_UP		92	-0.303432	-1.23584	0.102473	0.390325	1	3172	tags=33%, list=23%, signal=42%
TGCACTT,MIR-519C,MIR-519B,MIR-519A	TGCACTT,MIR-519C,MIR-519B,MIR-519A		361	-0.254142	-1.23555	0.0441426	0.390745	1	3654	tags=32%, list=27%, signal=42%
DNA_DAMAGE_RESPONSESIGNAL_TRANSDUCTION	DNA_DAMAGE_RESPONSESIGNAL_TRANSDUCTION		30	-0.38154	-1.2355	0.171629	0.390592	1	2160	tags=30%, list=16%, signal=36%
KEGG_BASE_EXCISION_REPAIR	KEGG_BASE_EXCISION_REPAIR		33	-0.371699	-1.23532	0.164076	0.390759	1	4091	tags=42%, list=30%, signal=60%
OKAWA_NEUROBLASTOMA_1P36_31_DELETION	OKAWA_NEUROBLASTOMA_1P36_31_DELETION		17	-0.435746	-1.23527	0.185328	0.390575	1	2870	tags=35%, list=21%, signal=45%
SIMBULAN_UV_RESPONSE_IMMORTALIZED_DN	SIMBULAN_UV_RESPONSE_IMMORTALIZED_DN		31	-0.378818	-1.23525	0.184783	0.390339	1	1992	tags=29%, list=15%, signal=34%
CELLULAR_MACROMOLECULE_CATABOLIC_PROCESS	CELLULAR_MACROMOLECULE_CATABOLIC_PROCESS		88	-0.304925	-1.23524	0.113383	0.390091	1	5171	tags=49%, list=38%, signal=78%
CYTOPLASMIC_VESICLE_PART	CYTOPLASMIC_VESICLE_PART		25	-0.396723	-1.23515	0.190476	0.390012	1	965	tags=16%, list=7%, signal=17%
PLASARI_TGFB1_SIGNALING_VIA_NFIC_10HR_DN	PLASARI_TGFB1_SIGNALING_VIA_NFIC_10HR_DN		23	-0.404462	-1.235	0.194595	0.390101	1	1043	tags=30%, list=8%, signal=33%
LI_INDUCED_T_TO_NATURAL_KILLER_UP	LI_INDUCED_T_TO_NATURAL_KILLER_UP		212	-0.270261	-1.2349	0.0649573	0.390093	1	1933	tags=22%, list=14%, signal=25%
SMIRNOV_CIRCULATING_ENDOTHELIOCYTES_IN_CANCER_UP	SMIRNOV_CIRCULATING_ENDOTHELIOCYTES_IN_CANCER_UP		115	-0.293896	-1.2348	0.116928	0.390065	1	2002	tags=28%, list=15%, signal=32%
BIOCARTA_IL2RB_PATHWAY	BIOCARTA_IL2RB_PATHWAY		30	-0.382636	-1.23477	0.144195	0.389858	1	3590	tags=50%, list=26%, signal=68%
GSE14350_TREG_VS_TEFF_UP	GSE14350_TREG_VS_TEFF_UP		179	-0.277394	-1.23456	0.0564972	0.390104	1	2910	tags=26%, list=21%, signal=32%
BOQUEST_STEM_CELL_DN	BOQUEST_STEM_CELL_DN		133	-0.283708	-1.23422	0.0827338	0.390647	1	2388	tags=32%, list=17%, signal=39%
GSE24026_PD1_LIGATION_VS_CTRL_IN_ACT_TCELL_LINE_UP	GSE24026_PD1_LIGATION_VS_CTRL_IN_ACT_TCELL_LINE_UP		144	-0.28408	-1.23387	0.0891938	0.391286	1	1692	tags=22%, list=12%, signal=24%
GSE17721_12H_VS_24H_LPS_BMDM_UP	GSE17721_12H_VS_24H_LPS_BMDM_UP		154	-0.283104	-1.23373	0.0927835	0.391332	1	2190	tags=26%, list=16%, signal=31%
GSE13306_RA_VS_UNTREATED_TREG_DN	GSE13306_RA_VS_UNTREATED_TREG_DN		118	-0.290215	-1.23349	0.101399	0.391664	1	3357	tags=38%, list=24%, signal=50%
MODULE_192	MODULE_192		92	-0.30226	-1.23337	0.105066	0.391673	1	2591	tags=25%, list=19%, signal=31%
PID_DNA_PK_PATHWAY	PID_DNA_PK_PATHWAY		15	-0.450005	-1.23336	0.178707	0.391404	1	5582	tags=67%, list=41%, signal=112%
REACTOME_MHC_CLASS_II_ANTIGEN_PRESENTATION	REACTOME_MHC_CLASS_II_ANTIGEN_PRESENTATION		77	-0.316862	-1.233	0.124324	0.392023	1	2902	tags=25%, list=21%, signal=31%
MICROTUBULE_BASED_PROCESS	MICROTUBULE_BASED_PROCESS		71	-0.314573	-1.23289	0.122677	0.392004	1	5098	tags=51%, list=37%, signal=80%
GSE3337_CTRL_VS_16H_IFNG_IN_CD8POS_DC_DN	GSE3337_CTRL_VS_16H_IFNG_IN_CD8POS_DC_DN		160	-0.277996	-1.23277	0.0955631	0.392071	1	3342	tags=29%, list=24%, signal=38%
REACTOME_DNA_STRAND_ELONGATION	REACTOME_DNA_STRAND_ELONGATION		30	-0.374778	-1.23274	0.166983	0.391877	1	4087	tags=40%, list=30%, signal=57%
GSE7460_TCONV_VS_TREG_LN_UP	GSE7460_TCONV_VS_TREG_LN_UP		130	-0.290031	-1.23262	0.0936937	0.391868	1	2535	tags=32%, list=18%, signal=39%
MODULE_485	MODULE_485		42	-0.351222	-1.23251	0.150278	0.391864	1	1218	tags=24%, list=9%, signal=26%
GSE17721_12H_VS_24H_GARDIQUIMOD_BMDM_UP	GSE17721_12H_VS_24H_GARDIQUIMOD_BMDM_UP		156	-0.283522	-1.2323	0.0942029	0.392127	1	2736	tags=28%, list=20%, signal=35%
KAECH_NAIVE_VS_DAY8_EFF_CD8_TCELL_UP	KAECH_NAIVE_VS_DAY8_EFF_CD8_TCELL_UP		177	-0.274406	-1.23199	0.0854545	0.392642	1	3538	tags=31%, list=26%, signal=41%
DUTERTRE_ESTRADIOL_RESPONSE_24HR_DN	DUTERTRE_ESTRADIOL_RESPONSE_24HR_DN		452	-0.249693	-1.23192	0.0247525	0.39253	1	2182	tags=25%, list=16%, signal=29%
MIKKELSEN_ES_ICP_WITH_H3K4ME3	MIKKELSEN_ES_ICP_WITH_H3K4ME3		410	-0.252975	-1.23183	0.0298507	0.392457	1	1244	tags=16%, list=9%, signal=17%
AMIT_EGF_RESPONSE_480_MCF10A	AMIT_EGF_RESPONSE_480_MCF10A		38	-0.353183	-1.23175	0.143126	0.392382	1	3443	tags=42%, list=25%, signal=56%
REACTOME_CONVERSION_FROM_APC_C_CDC20_TO_APC_C_CDH1_IN_LATE_ANAPHASE	REACTOME_CONVERSION_FROM_APC_C_CDC20_TO_APC_C_CDH1_IN_LATE_ANAPHASE		16	-0.439547	-1.23157	0.213755	0.392526	1	3347	tags=50%, list=24%, signal=66%
MARTINEZ_RESPONSE_TO_TRABECTEDIN_DN	MARTINEZ_RESPONSE_TO_TRABECTEDIN_DN		257	-0.263826	-1.23133	0.0572831	0.392859	1	5228	tags=45%, list=38%, signal=71%
GSE17974_IL4_AND_ANTI_IL12_VS_UNTREATED_6H_ACT_CD4_TCELL_DN	GSE17974_IL4_AND_ANTI_IL12_VS_UNTREATED_6H_ACT_CD4_TCELL_DN		145	-0.280879	-1.23069	0.100539	0.394228	1	3092	tags=37%, list=23%, signal=47%
GSE17721_LPS_VS_GARDIQUIMOD_12H_BMDM_DN	GSE17721_LPS_VS_GARDIQUIMOD_12H_BMDM_DN		170	-0.27774	-1.23049	0.0867257	0.394461	1	2115	tags=23%, list=15%, signal=27%
GSE15930_STIM_VS_STIM_AND_IFNAB_48H_CD8_T_CELL_DN	GSE15930_STIM_VS_STIM_AND_IFNAB_48H_CD8_T_CELL_DN		155	-0.283163	-1.23047	0.0940767	0.39422	1	3286	tags=28%, list=24%, signal=37%
WANG_BARRETTS_ESOPHAGUS_DN	WANG_BARRETTS_ESOPHAGUS_DN		18	-0.431967	-1.23024	0.19823	0.394519	1	2175	tags=33%, list=16%, signal=40%
BENPORATH_ES_2	BENPORATH_ES_2		25	-0.394139	-1.23006	0.185185	0.394674	1	5217	tags=60%, list=38%, signal=97%
KORKOLA_YOLK_SAC_TUMOR	KORKOLA_YOLK_SAC_TUMOR		39	-0.351353	-1.2299	0.161351	0.394839	1	1343	tags=28%, list=10%, signal=31%
SECONDARY_ACTIVE_TRANSMEMBRANE_TRANSPORTER_ACTIVITY	SECONDARY_ACTIVE_TRANSMEMBRANE_TRANSPORTER_ACTIVITY		26	-0.399739	-1.22977	0.175182	0.394891	1	1950	tags=38%, list=14%, signal=45%
GSE24142_DN2_VS_DN3_THYMOCYTE_ADULT_DN	GSE24142_DN2_VS_DN3_THYMOCYTE_ADULT_DN		158	-0.277201	-1.22974	0.0800712	0.394705	1	2789	tags=25%, list=20%, signal=31%
GSE17721_CTRL_VS_CPG_2H_BMDM_DN	GSE17721_CTRL_VS_CPG_2H_BMDM_DN		130	-0.285461	-1.22971	0.10424	0.394501	1	2301	tags=28%, list=17%, signal=33%
GSE13738_TCR_VS_BYSTANDER_ACTIVATED_CD4_TCELL_DN	GSE13738_TCR_VS_BYSTANDER_ACTIVATED_CD4_TCELL_DN		158	-0.279243	-1.22959	0.0645724	0.394495	1	2186	tags=23%, list=16%, signal=28%
BMI1_DN_MEL18_DN.V1_DN	BMI1_DN_MEL18_DN.V1_DN		90	-0.303319	-1.22936	0.125	0.394772	1	1472	tags=26%, list=11%, signal=28%
TRANSMEMBRANE_RECEPTOR_PROTEIN_TYROSINE_KINASE_SIGNALING_PATHWAY	TRANSMEMBRANE_RECEPTOR_PROTEIN_TYROSINE_KINASE_SIGNALING_PATHWAY		62	-0.323244	-1.22914	0.150659	0.395012	1	1277	tags=23%, list=9%, signal=25%
MODULE_206	MODULE_206		117	-0.293563	-1.22901	0.0830389	0.39508	1	2602	tags=29%, list=19%, signal=36%
KINASE_ACTIVITY	KINASE_ACTIVITY		306	-0.258296	-1.229	0.0436975	0.394829	1	2727	tags=28%, list=20%, signal=34%
LUI_THYROID_CANCER_PAX8_PPARG_UP	LUI_THYROID_CANCER_PAX8_PPARG_UP		39	-0.355872	-1.22874	0.16946	0.39518	1	2252	tags=33%, list=16%, signal=40%
THUM_SYSTOLIC_HEART_FAILURE_UP	THUM_SYSTOLIC_HEART_FAILURE_UP		298	-0.260059	-1.22839	0.0413793	0.39581	1	3370	tags=32%, list=25%, signal=42%
INTRACELLULAR_SIGNALING_CASCADE	INTRACELLULAR_SIGNALING_CASCADE		472	-0.249207	-1.22835	0.0241546	0.395639	1	2883	tags=26%, list=21%, signal=32%
GARCIA_TARGETS_OF_FLI1_AND_DAX1_UP	GARCIA_TARGETS_OF_FLI1_AND_DAX1_UP		47	-0.347083	-1.22795	0.153558	0.396386	1	2105	tags=32%, list=15%, signal=38%
CYTOSOL	CYTOSOL		157	-0.279764	-1.22787	0.0992908	0.39632	1	3476	tags=28%, list=25%, signal=37%
CYTOPLASMIC_VESICLE_MEMBRANE	CYTOPLASMIC_VESICLE_MEMBRANE		25	-0.396723	-1.22724	0.186933	0.397719	1	965	tags=16%, list=7%, signal=17%
IDENTICAL_PROTEIN_BINDING	IDENTICAL_PROTEIN_BINDING		231	-0.264761	-1.22715	0.0569948	0.397666	1	4013	tags=35%, list=29%, signal=48%
MODULE_279	MODULE_279		112	-0.292364	-1.22714	0.100189	0.39741	1	3480	tags=32%, list=25%, signal=43%
GSE3982_EOSINOPHIL_VS_BCELL_UP	GSE3982_EOSINOPHIL_VS_BCELL_UP		122	-0.289521	-1.22689	0.104452	0.397771	1	2229	tags=30%, list=16%, signal=36%
SEXUAL_REPRODUCTION	SEXUAL_REPRODUCTION		61	-0.325604	-1.22684	0.147482	0.397594	1	1579	tags=20%, list=12%, signal=22%
REGULATION_OF_PROTEIN_STABILITY	REGULATION_OF_PROTEIN_STABILITY		16	-0.439529	-1.22667	0.226667	0.39773	1	2747	tags=38%, list=20%, signal=47%
GSE17721_CTRL_VS_POLYIC_0.5H_BMDM_UP	GSE17721_CTRL_VS_POLYIC_0.5H_BMDM_UP		140	-0.281182	-1.22661	0.0825853	0.397569	1	2951	tags=26%, list=22%, signal=33%
VARELA_ZMPSTE24_TARGETS_DN	VARELA_ZMPSTE24_TARGETS_DN		20	-0.420934	-1.22645	0.201087	0.397715	1	3810	tags=40%, list=28%, signal=55%
BCAT_BILD_ET_AL_DN	BCAT_BILD_ET_AL_DN		44	-0.347384	-1.22625	0.146026	0.397923	1	4892	tags=45%, list=36%, signal=70%
DER_IFN_BETA_RESPONSE_UP	DER_IFN_BETA_RESPONSE_UP		100	-0.292763	-1.22617	0.105072	0.397827	1	4238	tags=42%, list=31%, signal=60%
GSE7460_TREG_VS_TCONV_ACT_WITH_TGFB_UP	GSE7460_TREG_VS_TCONV_ACT_WITH_TGFB_UP		126	-0.286419	-1.22614	0.111702	0.397639	1	2557	tags=31%, list=19%, signal=38%
POST_TRANSLATIONAL_PROTEIN_MODIFICATION	POST_TRANSLATIONAL_PROTEIN_MODIFICATION		381	-0.251993	-1.2257	0.0405405	0.398448	1	3497	tags=31%, list=25%, signal=40%
GSE9988_ANTI_TREM1_VS_VEHICLE_TREATED_MONOCYTES_DN	GSE9988_ANTI_TREM1_VS_VEHICLE_TREATED_MONOCYTES_DN		155	-0.279823	-1.22568	0.0862944	0.398234	1	1782	tags=19%, list=13%, signal=21%
TRANSFERASE_ACTIVITY_TRANSFERRING_PHOSPHORUS_CONTAINING_GROUPS	TRANSFERASE_ACTIVITY_TRANSFERRING_PHOSPHORUS_CONTAINING_GROUPS		359	-0.255319	-1.22556	0.0464345	0.398255	1	2737	tags=27%, list=20%, signal=33%
GSE24634_NAIVE_CD4_TCELL_VS_DAY10_IL4_CONV_TREG_DN	GSE24634_NAIVE_CD4_TCELL_VS_DAY10_IL4_CONV_TREG_DN		182	-0.272852	-1.22478	0.0639033	0.400013	1	4542	tags=38%, list=33%, signal=56%
GSE17721_LPS_VS_POLYIC_2H_BMDM_UP	GSE17721_LPS_VS_POLYIC_2H_BMDM_UP		148	-0.284313	-1.22437	0.100917	0.400754	1	3294	tags=32%, list=24%, signal=42%
RESPONSE_TO_OTHER_ORGANISM	RESPONSE_TO_OTHER_ORGANISM		30	-0.376477	-1.22404	0.181818	0.401326	1	2751	tags=47%, list=20%, signal=58%
FERRANDO_T_ALL_WITH_MLL_ENL_FUSION_UP	FERRANDO_T_ALL_WITH_MLL_ENL_FUSION_UP		65	-0.320571	-1.2239	0.12807	0.401394	1	463	tags=15%, list=3%, signal=16%
GSE20366_TREG_VS_NAIVE_CD4_TCELL_DEC205_CONVERSION_UP	GSE20366_TREG_VS_NAIVE_CD4_TCELL_DEC205_CONVERSION_UP		146	-0.280408	-1.22277	0.107018	0.404113	1	2864	tags=31%, list=21%, signal=39%
AIYAR_COBRA1_TARGETS_DN	AIYAR_COBRA1_TARGETS_DN		26	-0.390265	-1.22267	0.177481	0.404122	1	3957	tags=50%, list=29%, signal=70%
MARZEC_IL2_SIGNALING_UP	MARZEC_IL2_SIGNALING_UP		86	-0.303428	-1.22241	0.130435	0.404522	1	726	tags=16%, list=5%, signal=17%
REPRODUCTION	REPRODUCTION		117	-0.294559	-1.22236	0.0989583	0.404341	1	3626	tags=33%, list=26%, signal=45%
MODULE_13	MODULE_13		302	-0.257473	-1.22182	0.0483092	0.405478	1	2727	tags=25%, list=20%, signal=30%
GSE17721_CPG_VS_GARDIQUIMOD_6H_BMDM_UP	GSE17721_CPG_VS_GARDIQUIMOD_6H_BMDM_UP		145	-0.282242	-1.22174	0.0748663	0.405409	1	2846	tags=28%, list=21%, signal=35%
GNF2_CD1D	GNF2_CD1D		22	-0.405651	-1.2215	0.188825	0.405761	1	2742	tags=41%, list=20%, signal=51%
REACTOME_TRANSPORT_OF_GLUCOSE_AND_OTHER_SUGARS_BILE_SALTS_AND_ORGANIC_ACIDS_METAL_IONS_AND_AMINE_COMPOUNDS	REACTOME_TRANSPORT_OF_GLUCOSE_AND_OTHER_SUGARS_BILE_SALTS_AND_ORGANIC_ACIDS_METAL_IONS_AND_AMINE_COMPOUNDS		41	-0.351056	-1.22148	0.16141	0.4055	1	2131	tags=27%, list=16%, signal=32%
GSE24634_TREG_VS_TCONV_POST_DAY7_IL4_CONVERSION_DN	GSE24634_TREG_VS_TCONV_POST_DAY7_IL4_CONVERSION_DN		147	-0.278108	-1.22095	0.0955631	0.406592	1	1538	tags=20%, list=11%, signal=23%
GNF2_CASP1	GNF2_CASP1		63	-0.322438	-1.22091	0.157895	0.406384	1	1698	tags=27%, list=12%, signal=31%
GSE10463_CD40L_AND_VA347_VS_CD40L_IN_DC_UP	GSE10463_CD40L_AND_VA347_VS_CD40L_IN_DC_UP		134	-0.284801	-1.22084	0.109023	0.406289	1	3500	tags=35%, list=26%, signal=47%
KYNG_WERNER_SYNDROM_AND_NORMAL_AGING_DN	KYNG_WERNER_SYNDROM_AND_NORMAL_AGING_DN		183	-0.272551	-1.22068	0.0798611	0.406458	1	2005	tags=18%, list=15%, signal=21%
BIOCARTA_RACCYCD_PATHWAY	BIOCARTA_RACCYCD_PATHWAY		26	-0.385605	-1.22067	0.201107	0.406198	1	5584	tags=62%, list=41%, signal=104%
GNF2_ANP32B	GNF2_ANP32B		37	-0.361884	-1.22063	0.175131	0.406004	1	3593	tags=30%, list=26%, signal=40%
GSE9988_ANTI_TREM1_VS_VEHICLE_TREATED_MONOCYTES_UP	GSE9988_ANTI_TREM1_VS_VEHICLE_TREATED_MONOCYTES_UP		154	-0.278963	-1.22006	0.0862676	0.40723	1	1898	tags=20%, list=14%, signal=23%
GSE17721_POLYIC_VS_CPG_1H_BMDM_DN	GSE17721_POLYIC_VS_CPG_1H_BMDM_DN		142	-0.280819	-1.22006	0.0936396	0.406944	1	2296	tags=23%, list=17%, signal=27%
GSE9037_CTRL_VS_LPS_1H_STIM_IRAK4_KO_BMDM_DN	GSE9037_CTRL_VS_LPS_1H_STIM_IRAK4_KO_BMDM_DN		146	-0.279571	-1.21973	0.0983051	0.407543	1	3658	tags=37%, list=27%, signal=50%
LINDSTEDT_DENDRITIC_CELL_MATURATION_C	LINDSTEDT_DENDRITIC_CELL_MATURATION_C		51	-0.334472	-1.21965	0.139706	0.407472	1	2163	tags=27%, list=16%, signal=32%
WIERENGA_STAT5A_TARGETS_UP	WIERENGA_STAT5A_TARGETS_UP		149	-0.276551	-1.21908	0.103679	0.408679	1	1087	tags=19%, list=8%, signal=21%
MORF_FLT1	MORF_FLT1		59	-0.323764	-1.21881	0.162304	0.40909	1	2648	tags=32%, list=19%, signal=40%
GSE17974_IL4_AND_ANTI_IL12_VS_UNTREATED_24H_ACT_CD4_TCELL_DN	GSE17974_IL4_AND_ANTI_IL12_VS_UNTREATED_24H_ACT_CD4_TCELL_DN		94	-0.301474	-1.21862	0.119089	0.409345	1	768	tags=18%, list=6%, signal=19%
LTE2_UP.V1_UP	LTE2_UP.V1_UP		157	-0.27758	-1.21834	0.108808	0.40979	1	2774	tags=31%, list=20%, signal=38%
GSE360_LOW_DOSE_B_MALAYI_VS_M_TUBERCULOSIS_MAC_UP	GSE360_LOW_DOSE_B_MALAYI_VS_M_TUBERCULOSIS_MAC_UP		152	-0.278208	-1.218	0.0926573	0.41043	1	2983	tags=26%, list=22%, signal=33%
GUILLAUMOND_KLF10_TARGETS_UP	GUILLAUMOND_KLF10_TARGETS_UP		33	-0.371305	-1.21757	0.207547	0.411281	1	1183	tags=27%, list=9%, signal=30%
MODULE_242	MODULE_242		73	-0.311414	-1.21726	0.128975	0.411796	1	2722	tags=30%, list=20%, signal=37%
GAVIN_FOXP3_TARGETS_CLUSTER_P2	GAVIN_FOXP3_TARGETS_CLUSTER_P2		51	-0.335089	-1.21726	0.181985	0.411518	1	2315	tags=37%, list=17%, signal=45%
PID_SMAD2_3PATHWAY	PID_SMAD2_3PATHWAY		17	-0.432441	-1.21722	0.224105	0.411328	1	4381	tags=59%, list=32%, signal=86%
HEDENFALK_BREAST_CANCER_BRACX_UP	HEDENFALK_BREAST_CANCER_BRACX_UP		18	-0.432005	-1.21688	0.204633	0.411918	1	1631	tags=22%, list=12%, signal=25%
GSE9037_CTRL_VS_LPS_4H_STIM_IRAK4_KO_BMDM_DN	GSE9037_CTRL_VS_LPS_4H_STIM_IRAK4_KO_BMDM_DN		164	-0.273888	-1.21677	0.0787671	0.411915	1	1944	tags=23%, list=14%, signal=26%
CROONQUIST_NRAS_SIGNALING_UP	CROONQUIST_NRAS_SIGNALING_UP		21	-0.412667	-1.21653	0.204159	0.412259	1	1856	tags=33%, list=14%, signal=38%
ZHAN_MULTIPLE_MYELOMA_CD1_DN	ZHAN_MULTIPLE_MYELOMA_CD1_DN		37	-0.349491	-1.21641	0.181641	0.41229	1	1310	tags=24%, list=10%, signal=27%
GSE37416_12H_VS_48H_F_TULARENSIS_LVS_NEUTROPHIL_DN	GSE37416_12H_VS_48H_F_TULARENSIS_LVS_NEUTROPHIL_DN		131	-0.286495	-1.21616	0.0938086	0.412661	1	2198	tags=22%, list=16%, signal=26%
DER_IFN_GAMMA_RESPONSE_UP	DER_IFN_GAMMA_RESPONSE_UP		70	-0.31671	-1.21615	0.153846	0.412389	1	3286	tags=33%, list=24%, signal=43%
REGULATION_OF_MITOSIS	REGULATION_OF_MITOSIS		36	-0.363013	-1.21592	0.193916	0.412734	1	2785	tags=36%, list=20%, signal=45%
CHIARADONNA_NEOPLASTIC_TRANSFORMATION_KRAS_CDC25_DN	CHIARADONNA_NEOPLASTIC_TRANSFORMATION_KRAS_CDC25_DN		39	-0.352766	-1.21543	0.154982	0.413795	1	1617	tags=33%, list=12%, signal=38%
YANG_BCL3_TARGETS_UP	YANG_BCL3_TARGETS_UP		251	-0.257811	-1.21535	0.0527241	0.413723	1	2324	tags=27%, list=17%, signal=32%
KENNY_CTNNB1_TARGETS_UP	KENNY_CTNNB1_TARGETS_UP		42	-0.351678	-1.21532	0.178108	0.413504	1	2700	tags=31%, list=20%, signal=38%
MODULE_379	MODULE_379		71	-0.314319	-1.21519	0.146388	0.413572	1	2722	tags=31%, list=20%, signal=38%
KYNG_DNA_DAMAGE_BY_UV	KYNG_DNA_DAMAGE_BY_UV		48	-0.334166	-1.21519	0.163842	0.413293	1	627	tags=17%, list=5%, signal=17%
RICKMAN_HEAD_AND_NECK_CANCER_E	RICKMAN_HEAD_AND_NECK_CANCER_E		17	-0.432725	-1.21515	0.202128	0.413098	1	2517	tags=47%, list=18%, signal=58%
BERTUCCI_MEDULLARY_VS_DUCTAL_BREAST_CANCER_UP	BERTUCCI_MEDULLARY_VS_DUCTAL_BREAST_CANCER_UP		168	-0.274584	-1.21497	0.0889292	0.413293	1	3660	tags=33%, list=27%, signal=45%
MARKEY_RB1_CHRONIC_LOF_UP	MARKEY_RB1_CHRONIC_LOF_UP		92	-0.302881	-1.21493	0.122083	0.413117	1	3579	tags=40%, list=26%, signal=54%
GOLGI_MEMBRANE	GOLGI_MEMBRANE		42	-0.351318	-1.21481	0.162409	0.413139	1	2646	tags=29%, list=19%, signal=35%
REACTOME_ACTIVATION_OF_NF_KAPPAB_IN_B_CELLS	REACTOME_ACTIVATION_OF_NF_KAPPAB_IN_B_CELLS		60	-0.325095	-1.21457	0.162662	0.413484	1	3997	tags=38%, list=29%, signal=54%
GSE36476_CTRL_VS_TSST_ACT_40H_MEMORY_CD4_TCELL_YOUNG_DN	GSE36476_CTRL_VS_TSST_ACT_40H_MEMORY_CD4_TCELL_YOUNG_DN		183	-0.271994	-1.21413	0.0814558	0.414349	1	4863	tags=43%, list=35%, signal=66%
JI_RESPONSE_TO_FSH_UP	JI_RESPONSE_TO_FSH_UP		67	-0.316068	-1.21399	0.141791	0.414446	1	3626	tags=48%, list=26%, signal=65%
GSE3982_EFF_MEMORY_CD4_TCELL_VS_TH1_UP	GSE3982_EFF_MEMORY_CD4_TCELL_VS_TH1_UP		134	-0.279771	-1.21393	0.0972447	0.414318	1	2454	tags=26%, list=18%, signal=31%
MIKKELSEN_MEF_ICP_WITH_H3K27ME3	MIKKELSEN_MEF_ICP_WITH_H3K27ME3		40	-0.350809	-1.21374	0.175238	0.414552	1	1066	tags=28%, list=8%, signal=30%
GAUSSMANN_MLL_AF4_FUSION_TARGETS_E_DN	GAUSSMANN_MLL_AF4_FUSION_TARGETS_E_DN		17	-0.433565	-1.21373	0.20904	0.414289	1	1834	tags=35%, list=13%, signal=41%
PEPTIDASE_ACTIVITY	PEPTIDASE_ACTIVITY		103	-0.291117	-1.2136	0.0989209	0.414371	1	3129	tags=31%, list=23%, signal=40%
INGA_TP53_TARGETS	INGA_TP53_TARGETS		15	-0.449982	-1.21328	0.192748	0.414981	1	2253	tags=40%, list=16%, signal=48%
GSE2706_R848_VS_LPS_2H_STIM_DC_DN	GSE2706_R848_VS_LPS_2H_STIM_DC_DN		90	-0.297817	-1.21257	0.115917	0.416596	1	2021	tags=27%, list=15%, signal=31%
KEGG_NICOTINATE_AND_NICOTINAMIDE_METABOLISM	KEGG_NICOTINATE_AND_NICOTINAMIDE_METABOLISM		16	-0.44523	-1.21235	0.239544	0.416947	1	3690	tags=56%, list=27%, signal=77%
BYSTROEM_CORRELATED_WITH_IL5_UP	BYSTROEM_CORRELATED_WITH_IL5_UP		40	-0.346653	-1.21183	0.18797	0.418112	1	3342	tags=33%, list=24%, signal=43%
YAMASHITA_LIVER_CANCER_WITH_EPCAM_UP	YAMASHITA_LIVER_CANCER_WITH_EPCAM_UP		47	-0.332716	-1.21182	0.158182	0.417849	1	3370	tags=28%, list=25%, signal=37%
BEIER_GLIOMA_STEM_CELL_DN	BEIER_GLIOMA_STEM_CELL_DN		55	-0.32622	-1.21178	0.173333	0.417636	1	2388	tags=35%, list=17%, signal=42%
GSE22886_NAIVE_CD4_TCELL_VS_MONOCYTE_DN	GSE22886_NAIVE_CD4_TCELL_VS_MONOCYTE_DN		151	-0.278721	-1.21158	0.122658	0.417886	1	1698	tags=18%, list=12%, signal=20%
GSE27786_ERYTHROBLAST_VS_MONO_MAC_UP	GSE27786_ERYTHROBLAST_VS_MONO_MAC_UP		124	-0.285072	-1.21147	0.0976492	0.417885	1	5643	tags=58%, list=41%, signal=98%
PROTEIN_TYROSINE_PHOSPHATASE_ACTIVITY	PROTEIN_TYROSINE_PHOSPHATASE_ACTIVITY		41	-0.351844	-1.21127	0.15937	0.418099	1	1470	tags=24%, list=11%, signal=27%
IMMUNE_SYSTEM_PROCESS	IMMUNE_SYSTEM_PROCESS		155	-0.278415	-1.21091	0.106272	0.418756	1	2516	tags=29%, list=18%, signal=35%
CHR10Q24	CHR10Q24		68	-0.317631	-1.21078	0.159785	0.418822	1	3251	tags=32%, list=24%, signal=42%
GSE24634_NAIVE_CD4_TCELL_VS_DAY3_IL4_CONV_TREG_DN	GSE24634_NAIVE_CD4_TCELL_VS_DAY3_IL4_CONV_TREG_DN		183	-0.270851	-1.21072	0.0929825	0.418695	1	3853	tags=31%, list=28%, signal=43%
CHR3Q21	CHR3Q21		59	-0.324851	-1.21071	0.152727	0.418441	1	4091	tags=44%, list=30%, signal=63%
WHITFIELD_CELL_CYCLE_G1_S	WHITFIELD_CELL_CYCLE_G1_S		132	-0.283999	-1.2104	0.106007	0.418976	1	4110	tags=41%, list=30%, signal=58%
XU_HGF_TARGETS_INDUCED_BY_AKT1_48HR_DN	XU_HGF_TARGETS_INDUCED_BY_AKT1_48HR_DN		22	-0.407253	-1.2102	0.210428	0.419227	1	5388	tags=77%, list=39%, signal=127%
CHR10Q23	CHR10Q23		49	-0.331527	-1.21015	0.159049	0.419093	1	4202	tags=55%, list=31%, signal=79%
GSE3982_DC_VS_BCELL_UP	GSE3982_DC_VS_BCELL_UP		148	-0.277952	-1.20985	0.0986159	0.419586	1	2086	tags=24%, list=15%, signal=28%
GSE17974_0H_VS_4H_IN_VITRO_ACT_CD4_TCELL_UP	GSE17974_0H_VS_4H_IN_VITRO_ACT_CD4_TCELL_UP		135	-0.279038	-1.20971	0.101399	0.41972	1	1180	tags=18%, list=9%, signal=19%
REACTOME_SIGNALING_BY_CONSTITUTIVELY_ACTIVE_EGFR	REACTOME_SIGNALING_BY_CONSTITUTIVELY_ACTIVE_EGFR		16	-0.437177	-1.20946	0.202186	0.420099	1	5302	tags=56%, list=39%, signal=92%
WINTER_HYPOXIA_METAGENE	WINTER_HYPOXIA_METAGENE		196	-0.266251	-1.20921	0.0852843	0.420453	1	2913	tags=31%, list=21%, signal=39%
GSE9006_HEALTHY_VS_TYPE_1_DIABETES_PBMC_4MONTH_POST_DX_UP	GSE9006_HEALTHY_VS_TYPE_1_DIABETES_PBMC_4MONTH_POST_DX_UP		192	-0.266802	-1.209	0.0910683	0.420769	1	5019	tags=44%, list=37%, signal=68%
RB_P130_DN.V1_DN	RB_P130_DN.V1_DN		114	-0.286915	-1.2089	0.131579	0.420742	1	3218	tags=29%, list=23%, signal=38%
MODULE_40	MODULE_40		54	-0.329892	-1.20865	0.154255	0.421139	1	3514	tags=35%, list=26%, signal=47%
SCHAEFFER_PROSTATE_DEVELOPMENT_12HR_UP	SCHAEFFER_PROSTATE_DEVELOPMENT_12HR_UP		78	-0.304095	-1.20862	0.126984	0.420959	1	1239	tags=23%, list=9%, signal=25%
LAIHO_COLORECTAL_CANCER_SERRATED_DN	LAIHO_COLORECTAL_CANCER_SERRATED_DN		74	-0.308435	-1.20851	0.143667	0.420958	1	3900	tags=35%, list=28%, signal=49%
MODULE_306	MODULE_306		24	-0.398964	-1.20849	0.195298	0.420716	1	943	tags=17%, list=7%, signal=18%
MORF_BRCA1	MORF_BRCA1		185	-0.268661	-1.20846	0.0925926	0.420506	1	3444	tags=31%, list=25%, signal=41%
WANG_CLIM2_TARGETS_UP	WANG_CLIM2_TARGETS_UP		199	-0.267158	-1.20834	0.0863558	0.420526	1	2898	tags=27%, list=21%, signal=34%
REACTOME_SIGNALING_BY_THE_B_CELL_RECEPTOR_BCR	REACTOME_SIGNALING_BY_THE_B_CELL_RECEPTOR_BCR		111	-0.284465	-1.20804	0.134715	0.421064	1	3657	tags=33%, list=27%, signal=45%
GCM_MLL	GCM_MLL		160	-0.27262	-1.20733	0.079932	0.42273	1	6000	tags=57%, list=44%, signal=100%
GSE17721_LPS_VS_CPG_1H_BMDM_UP	GSE17721_LPS_VS_CPG_1H_BMDM_UP		170	-0.269756	-1.20676	0.100179	0.423974	1	4544	tags=38%, list=33%, signal=56%
REGULATION_OF_CELL_DIFFERENTIATION	REGULATION_OF_CELL_DIFFERENTIATION		35	-0.354158	-1.20675	0.195933	0.42372	1	3426	tags=37%, list=25%, signal=49%
STEIN_ESRRA_TARGETS_DN	STEIN_ESRRA_TARGETS_DN		93	-0.299044	-1.20669	0.139535	0.423594	1	2921	tags=27%, list=21%, signal=34%
MODULE_205	MODULE_205		206	-0.264384	-1.20643	0.060177	0.424022	1	3313	tags=32%, list=24%, signal=42%
GSE26928_CENTR_MEMORY_VS_CXCR5_POS_CD4_TCELL_DN	GSE26928_CENTR_MEMORY_VS_CXCR5_POS_CD4_TCELL_DN		127	-0.28053	-1.20635	0.111684	0.423978	1	3091	tags=32%, list=23%, signal=41%
ZWANG_DOWN_BY_2ND_EGF_PULSE	ZWANG_DOWN_BY_2ND_EGF_PULSE		166	-0.27274	-1.2063	0.110169	0.423852	1	3384	tags=31%, list=25%, signal=41%
GSE9650_NAIVE_VS_MEMORY_CD8_TCELL_UP	GSE9650_NAIVE_VS_MEMORY_CD8_TCELL_UP		161	-0.27305	-1.20619	0.106306	0.423845	1	3648	tags=32%, list=27%, signal=43%
CHIARADONNA_NEOPLASTIC_TRANSFORMATION_CDC25_UP	CHIARADONNA_NEOPLASTIC_TRANSFORMATION_CDC25_UP		96	-0.296368	-1.20615	0.118613	0.423659	1	1649	tags=23%, list=12%, signal=26%
SPINDLE	SPINDLE		38	-0.358054	-1.20591	0.166976	0.424055	1	3431	tags=32%, list=25%, signal=42%
GSE17974_IL4_AND_ANTI_IL12_VS_UNTREATED_4H_ACT_CD4_TCELL_UP	GSE17974_IL4_AND_ANTI_IL12_VS_UNTREATED_4H_ACT_CD4_TCELL_UP		130	-0.28681	-1.20564	0.127698	0.424473	1	2026	tags=22%, list=15%, signal=26%
CHR2P23	CHR2P23		52	-0.328722	-1.2056	0.168207	0.424297	1	2395	tags=27%, list=17%, signal=32%
GSE10856_CTRL_VS_TNFRSF6B_IN_MACROPHAGE_DN	GSE10856_CTRL_VS_TNFRSF6B_IN_MACROPHAGE_DN		138	-0.278319	-1.20547	0.119932	0.424353	1	4025	tags=38%, list=29%, signal=53%
ROSS_AML_WITH_AML1_ETO_FUSION	ROSS_AML_WITH_AML1_ETO_FUSION		48	-0.335051	-1.20447	0.174074	0.426796	1	1575	tags=29%, list=11%, signal=33%
SMALL_GTPASE_BINDING	SMALL_GTPASE_BINDING		30	-0.371633	-1.20418	0.197802	0.427318	1	5321	tags=63%, list=39%, signal=103%
GSE29618_BCELL_VS_PDC_UP	GSE29618_BCELL_VS_PDC_UP		148	-0.274644	-1.20397	0.106457	0.4276	1	2454	tags=31%, list=18%, signal=37%
JECHLINGER_EPITHELIAL_TO_MESENCHYMAL_TRANSITION_DN	JECHLINGER_EPITHELIAL_TO_MESENCHYMAL_TRANSITION_DN		57	-0.32686	-1.20363	0.152256	0.428212	1	457	tags=18%, list=3%, signal=18%
VALK_AML_CLUSTER_11	VALK_AML_CLUSTER_11		29	-0.372009	-1.20351	0.219178	0.42823	1	2575	tags=38%, list=19%, signal=47%
NICK_RESPONSE_TO_PROC_TREATMENT_DN	NICK_RESPONSE_TO_PROC_TREATMENT_DN		24	-0.396936	-1.20326	0.227113	0.428573	1	1755	tags=17%, list=13%, signal=19%
GSE17974_2H_VS_72H_UNTREATED_IN_VITRO_CD4_TCELL_UP	GSE17974_2H_VS_72H_UNTREATED_IN_VITRO_CD4_TCELL_UP		156	-0.272576	-1.20309	0.0962199	0.428772	1	3845	tags=34%, list=28%, signal=47%
DIRMEIER_LMP1_RESPONSE_EARLY	DIRMEIER_LMP1_RESPONSE_EARLY		50	-0.33476	-1.203	0.187845	0.428754	1	1755	tags=24%, list=13%, signal=27%
VALK_AML_CLUSTER_6	VALK_AML_CLUSTER_6		27	-0.379969	-1.20288	0.198915	0.428777	1	2270	tags=48%, list=17%, signal=58%
GSE10325_CD4_TCELL_VS_MYELOID_UP	GSE10325_CD4_TCELL_VS_MYELOID_UP		140	-0.280123	-1.20274	0.116239	0.42891	1	1173	tags=17%, list=9%, signal=19%
VESICLE_MEMBRANE	VESICLE_MEMBRANE		26	-0.384188	-1.20254	0.22807	0.429154	1	965	tags=15%, list=7%, signal=17%
GSE16522_MEMORY_VS_NAIVE_ANTI_CD3CD28_STIM_CD8_TCELL_DN	GSE16522_MEMORY_VS_NAIVE_ANTI_CD3CD28_STIM_CD8_TCELL_DN		149	-0.276751	-1.20226	0.103571	0.429617	1	1485	tags=18%, list=11%, signal=20%
GSE31082_DP_VS_CD4_SP_THYMOCYTE_DN	GSE31082_DP_VS_CD4_SP_THYMOCYTE_DN		172	-0.268444	-1.20201	0.109612	0.430028	1	2134	tags=22%, list=16%, signal=25%
WIERENGA_STAT5A_TARGETS_GROUP2	WIERENGA_STAT5A_TARGETS_GROUP2		42	-0.341883	-1.20151	0.16934	0.431064	1	1236	tags=26%, list=9%, signal=29%
DOUGLAS_BMI1_TARGETS_DN	DOUGLAS_BMI1_TARGETS_DN		279	-0.25476	-1.20117	0.0701754	0.431647	1	3102	tags=29%, list=23%, signal=36%
MORF_ESR1	MORF_ESR1		105	-0.290526	-1.20113	0.120629	0.431475	1	4051	tags=37%, list=30%, signal=52%
GREENBAUM_E2A_TARGETS_UP	GREENBAUM_E2A_TARGETS_UP		31	-0.376604	-1.20113	0.198058	0.431199	1	2902	tags=35%, list=21%, signal=45%
MORF_PDPK1	MORF_PDPK1		52	-0.328946	-1.20093	0.159259	0.431445	1	3971	tags=38%, list=29%, signal=54%
REACTOME_CYCLIN_A_B1_ASSOCIATED_EVENTS_DURING_G2_M_TRANSITION	REACTOME_CYCLIN_A_B1_ASSOCIATED_EVENTS_DURING_G2_M_TRANSITION		15	-0.441828	-1.20092	0.231047	0.431198	1	5814	tags=67%, list=42%, signal=116%
E2F1_UP.V1_DN	E2F1_UP.V1_DN		156	-0.274279	-1.2007	0.0896057	0.431523	1	2205	tags=28%, list=16%, signal=32%
IMMUNE_RESPONSE	IMMUNE_RESPONSE		97	-0.293082	-1.20044	0.134545	0.431956	1	2437	tags=32%, list=18%, signal=39%
REACTOME_PHOSPHOLIPID_METABOLISM	REACTOME_PHOSPHOLIPID_METABOLISM		150	-0.274989	-1.20038	0.113043	0.431859	1	4057	tags=35%, list=30%, signal=50%
GSE17721_4_VS_24H_GARDIQUIMOD_BMDM_UP	GSE17721_4_VS_24H_GARDIQUIMOD_BMDM_UP		151	-0.274564	-1.19968	0.115183	0.43345	1	2454	tags=25%, list=18%, signal=30%
PRC2_EDD_UP.V1_DN	PRC2_EDD_UP.V1_DN		116	-0.285288	-1.19956	0.135325	0.433475	1	1781	tags=28%, list=13%, signal=31%
REACTOME_MITOTIC_G1_G1_S_PHASES	REACTOME_MITOTIC_G1_G1_S_PHASES		127	-0.280525	-1.19938	0.106033	0.433682	1	4902	tags=42%, list=36%, signal=64%
SMIRNOV_RESPONSE_TO_IR_6HR_UP	SMIRNOV_RESPONSE_TO_IR_6HR_UP		142	-0.275817	-1.19892	0.128114	0.434655	1	3318	tags=36%, list=24%, signal=47%
GSE13738_TCR_VS_BYSTANDER_ACTIVATED_CD4_TCELL_UP	GSE13738_TCR_VS_BYSTANDER_ACTIVATED_CD4_TCELL_UP		155	-0.272358	-1.19872	0.111111	0.434899	1	3265	tags=32%, list=24%, signal=42%
GSE20366_EX_VIVO_VS_DEC205_CONVERSION_NAIVE_CD4_TCELL_UP	GSE20366_EX_VIVO_VS_DEC205_CONVERSION_NAIVE_CD4_TCELL_UP		133	-0.280333	-1.19867	0.132379	0.434759	1	3688	tags=41%, list=27%, signal=55%
THUM_SYSTOLIC_HEART_FAILURE_DN	THUM_SYSTOLIC_HEART_FAILURE_DN		181	-0.267182	-1.19851	0.101449	0.434913	1	5120	tags=47%, list=37%, signal=74%
GSE29618_PRE_VS_DAY7_POST_LAIV_FLU_VACCINE_PDC_DN	GSE29618_PRE_VS_DAY7_POST_LAIV_FLU_VACCINE_PDC_DN		174	-0.268979	-1.19847	0.11399	0.434749	1	3347	tags=30%, list=24%, signal=40%
BENNETT_SYSTEMIC_LUPUS_ERYTHEMATOSUS	BENNETT_SYSTEMIC_LUPUS_ERYTHEMATOSUS		21	-0.405984	-1.19845	0.217565	0.434502	1	2080	tags=43%, list=15%, signal=50%
IVANOVA_HEMATOPOIESIS_LATE_PROGENITOR	IVANOVA_HEMATOPOIESIS_LATE_PROGENITOR		416	-0.243701	-1.19829	0.055921	0.434675	1	3930	tags=32%, list=29%, signal=44%
SRC_UP.V1_DN	SRC_UP.V1_DN		109	-0.284816	-1.1979	0.126712	0.435464	1	3844	tags=37%, list=28%, signal=51%
PROTEIN_CATABOLIC_PROCESS	PROTEIN_CATABOLIC_PROCESS		62	-0.318451	-1.19789	0.178182	0.435206	1	5094	tags=48%, list=37%, signal=77%
GSE14000_TRANSLATED_RNA_VS_MRNA_DC_UP	GSE14000_TRANSLATED_RNA_VS_MRNA_DC_UP		180	-0.266206	-1.19783	0.106239	0.435098	1	5215	tags=41%, list=38%, signal=65%
SANA_TNF_SIGNALING_UP	SANA_TNF_SIGNALING_UP		66	-0.310413	-1.19746	0.177122	0.435842	1	1755	tags=33%, list=13%, signal=38%
PID_ERBB1_DOWNSTREAM_PATHWAY	PID_ERBB1_DOWNSTREAM_PATHWAY		101	-0.293842	-1.19742	0.124786	0.435657	1	3658	tags=34%, list=27%, signal=46%
REACTOME_IL_2_SIGNALING	REACTOME_IL_2_SIGNALING		29	-0.375234	-1.1973	0.216846	0.435726	1	3658	tags=45%, list=27%, signal=61%
RELA_DN.V1_DN	RELA_DN.V1_DN		49	-0.330735	-1.19712	0.193784	0.435921	1	1781	tags=31%, list=13%, signal=35%
GSE17580_TREG_VS_TEFF_S_MANSONI_INF_DN	GSE17580_TREG_VS_TEFF_S_MANSONI_INF_DN		148	-0.274842	-1.19708	0.130037	0.435746	1	2953	tags=28%, list=22%, signal=36%
REACTOME_PYRIMIDINE_METABOLISM	REACTOME_PYRIMIDINE_METABOLISM		18	-0.428993	-1.19661	0.210432	0.436734	1	1986	tags=22%, list=14%, signal=26%
CAIRO_HEPATOBLASTOMA_DN	CAIRO_HEPATOBLASTOMA_DN		143	-0.274096	-1.19632	0.110124	0.437242	1	2412	tags=27%, list=18%, signal=33%
OSWALD_HEMATOPOIETIC_STEM_CELL_IN_COLLAGEN_GEL_UP	OSWALD_HEMATOPOIETIC_STEM_CELL_IN_COLLAGEN_GEL_UP		175	-0.266777	-1.19599	0.100173	0.437854	1	2883	tags=29%, list=21%, signal=36%
VANTVEER_BREAST_CANCER_ESR1_UP	VANTVEER_BREAST_CANCER_ESR1_UP		126	-0.278336	-1.19591	0.119377	0.4378	1	2284	tags=23%, list=17%, signal=27%
GSE27786_LSK_VS_NKTCELL_DN	GSE27786_LSK_VS_NKTCELL_DN		148	-0.272119	-1.19559	0.125874	0.438404	1	3720	tags=38%, list=27%, signal=51%
AACTGGA,MIR-145	AACTGGA,MIR-145		193	-0.265607	-1.19549	0.0909091	0.438426	1	3798	tags=35%, list=28%, signal=47%
KEGG_MISMATCH_REPAIR	KEGG_MISMATCH_REPAIR		22	-0.405908	-1.19538	0.214953	0.438447	1	5382	tags=64%, list=39%, signal=105%
BRACHAT_RESPONSE_TO_CISPLATIN	BRACHAT_RESPONSE_TO_CISPLATIN		18	-0.419109	-1.19508	0.246753	0.43897	1	3340	tags=33%, list=24%, signal=44%
GSE17721_LPS_VS_POLYIC_12H_BMDM_DN	GSE17721_LPS_VS_POLYIC_12H_BMDM_DN		156	-0.27394	-1.19492	0.115942	0.439177	1	2714	tags=28%, list=20%, signal=35%
GSE14308_TH17_VS_INDUCED_TREG_DN	GSE14308_TH17_VS_INDUCED_TREG_DN		152	-0.271718	-1.1949	0.11399	0.438924	1	3988	tags=32%, list=29%, signal=45%
GSE3337_CTRL_VS_4H_IFNG_IN_CD8POS_DC_DN	GSE3337_CTRL_VS_4H_IFNG_IN_CD8POS_DC_DN		154	-0.27447	-1.19457	0.109756	0.439556	1	3646	tags=34%, list=27%, signal=45%
GSE12845_NAIVE_VS_PRE_GC_TONSIL_BCELL_UP	GSE12845_NAIVE_VS_PRE_GC_TONSIL_BCELL_UP		165	-0.270596	-1.19456	0.0985663	0.439301	1	2995	tags=25%, list=22%, signal=32%
PIONTEK_PKD1_TARGETS_UP	PIONTEK_PKD1_TARGETS_UP		21	-0.394462	-1.19454	0.230634	0.439058	1	1008	tags=24%, list=7%, signal=26%
GSE2706_2H_VS_8H_R848_STIM_DC_UP	GSE2706_2H_VS_8H_R848_STIM_DC_UP		146	-0.273546	-1.19453	0.106691	0.438806	1	1346	tags=18%, list=10%, signal=20%
GSE17721_PAM3CSK4_VS_CPG_8H_BMDM_DN	GSE17721_PAM3CSK4_VS_CPG_8H_BMDM_DN		158	-0.271057	-1.19449	0.115578	0.438641	1	3757	tags=34%, list=27%, signal=47%
REACTOME_METABOLISM_OF_LIPIDS_AND_LIPOPROTEINS	REACTOME_METABOLISM_OF_LIPIDS_AND_LIPOPROTEINS		352	-0.247205	-1.19426	0.0479574	0.439017	1	3975	tags=35%, list=29%, signal=48%
SANSOM_APC_TARGETS	SANSOM_APC_TARGETS		152	-0.274323	-1.19416	0.106457	0.439011	1	1760	tags=18%, list=13%, signal=20%
REACTOME_SIGNALING_BY_WNT	REACTOME_SIGNALING_BY_WNT		61	-0.313699	-1.19368	0.15511	0.440047	1	4823	tags=41%, list=35%, signal=63%
GSE3982_MAC_VS_TH1_UP	GSE3982_MAC_VS_TH1_UP		148	-0.270891	-1.19365	0.116239	0.439833	1	2684	tags=29%, list=20%, signal=36%
REGULATION_OF_CATALYTIC_ACTIVITY	REGULATION_OF_CATALYTIC_ACTIVITY		199	-0.263357	-1.1935	0.0994854	0.439944	1	2454	tags=24%, list=18%, signal=28%
MORF_CDC10	MORF_CDC10		141	-0.273932	-1.1934	0.106033	0.439954	1	5593	tags=50%, list=41%, signal=83%
ALCALA_APOPTOSIS	ALCALA_APOPTOSIS		76	-0.300216	-1.19332	0.155709	0.439905	1	2751	tags=22%, list=20%, signal=28%
CELL_CYCLE_CHECKPOINT_GO_0000075	CELL_CYCLE_CHECKPOINT_GO_0000075		45	-0.342777	-1.19329	0.198529	0.43972	1	2710	tags=36%, list=20%, signal=44%
RESPONSE_TO_STRESS	RESPONSE_TO_STRESS		364	-0.246107	-1.19294	0.0555556	0.440406	1	3081	tags=28%, list=22%, signal=36%
BIOCARTA_ATM_PATHWAY	BIOCARTA_ATM_PATHWAY		20	-0.408012	-1.19274	0.217308	0.440693	1	2731	tags=50%, list=20%, signal=62%
KEGG_PPAR_SIGNALING_PATHWAY	KEGG_PPAR_SIGNALING_PATHWAY		38	-0.348585	-1.19261	0.18	0.440751	1	2161	tags=29%, list=16%, signal=34%
MARKEY_RB1_ACUTE_LOF_DN	MARKEY_RB1_ACUTE_LOF_DN		210	-0.259788	-1.19256	0.108514	0.44062	1	5056	tags=46%, list=37%, signal=71%
MORF_BCL2	MORF_BCL2		123	-0.280421	-1.19247	0.132997	0.440605	1	4051	tags=41%, list=30%, signal=57%
IWANAGA_CARCINOGENESIS_BY_KRAS_PTEN_UP	IWANAGA_CARCINOGENESIS_BY_KRAS_PTEN_UP		116	-0.283133	-1.19244	0.135231	0.440393	1	2178	tags=25%, list=16%, signal=29%
PKCA_DN.V1_UP	PKCA_DN.V1_UP		77	-0.308484	-1.19208	0.143376	0.441079	1	1261	tags=26%, list=9%, signal=28%
YNTTTNNNANGCARM_UNKNOWN	YNTTTNNNANGCARM_UNKNOWN		31	-0.365417	-1.19194	0.213611	0.441207	1	952	tags=23%, list=7%, signal=24%
LIAN_LIPA_TARGETS_3M	LIAN_LIPA_TARGETS_3M		19	-0.409755	-1.19187	0.231061	0.441115	1	2345	tags=47%, list=17%, signal=57%
GSE11864_CSF1_IFNG_VS_CSF1_IFNG_PAM3CYS_IN_MAC_UP	GSE11864_CSF1_IFNG_VS_CSF1_IFNG_PAM3CYS_IN_MAC_UP		162	-0.272556	-1.19158	0.132727	0.441632	1	4294	tags=41%, list=31%, signal=59%
GSE14308_TH2_VS_TH17_UP	GSE14308_TH2_VS_TH17_UP		166	-0.269528	-1.19134	0.115658	0.441981	1	3938	tags=33%, list=29%, signal=45%
GSE17721_LPS_VS_CPG_24H_BMDM_UP	GSE17721_LPS_VS_CPG_24H_BMDM_UP		139	-0.274619	-1.19131	0.145648	0.441793	1	1948	tags=21%, list=14%, signal=24%
GSE29618_BCELL_VS_MDC_UP	GSE29618_BCELL_VS_MDC_UP		139	-0.275709	-1.19122	0.121528	0.441771	1	2454	tags=27%, list=18%, signal=33%
MOLECULAR_ADAPTOR_ACTIVITY	MOLECULAR_ADAPTOR_ACTIVITY		34	-0.356777	-1.19089	0.191336	0.442372	1	1213	tags=21%, list=9%, signal=23%
WARTERS_IR_RESPONSE_5GY	WARTERS_IR_RESPONSE_5GY		35	-0.358848	-1.19089	0.197842	0.442106	1	3136	tags=43%, list=23%, signal=55%
GSE13485_CTRL_VS_DAY7_YF17D_VACCINE_PBMC_UP	GSE13485_CTRL_VS_DAY7_YF17D_VACCINE_PBMC_UP		120	-0.279779	-1.19075	0.130053	0.442237	1	905	tags=13%, list=7%, signal=13%
SIG_PIP3_SIGNALING_IN_B_LYMPHOCYTES	SIG_PIP3_SIGNALING_IN_B_LYMPHOCYTES		26	-0.379657	-1.19075	0.220561	0.441959	1	1160	tags=31%, list=8%, signal=34%
GRABARCZYK_BCL11B_TARGETS_DN	GRABARCZYK_BCL11B_TARGETS_DN		40	-0.34206	-1.19044	0.205505	0.442564	1	2774	tags=33%, list=20%, signal=41%
GSE17721_POLYIC_VS_PAM3CSK4_4H_BMDM_UP	GSE17721_POLYIC_VS_PAM3CSK4_4H_BMDM_UP		169	-0.267025	-1.19042	0.114983	0.442347	1	2623	tags=24%, list=19%, signal=30%
GSE14769_UNSTIM_VS_120MIN_LPS_BMDM_UP	GSE14769_UNSTIM_VS_120MIN_LPS_BMDM_UP		164	-0.269645	-1.19034	0.107206	0.442278	1	2653	tags=24%, list=19%, signal=29%
REACTOME_CDK_MEDIATED_PHOSPHORYLATION_AND_REMOVAL_OF_CDC6	REACTOME_CDK_MEDIATED_PHOSPHORYLATION_AND_REMOVAL_OF_CDC6		45	-0.338426	-1.18991	0.202166	0.44318	1	4832	tags=42%, list=35%, signal=65%
GSE27786_BCELL_VS_MONO_MAC_DN	GSE27786_BCELL_VS_MONO_MAC_DN		135	-0.274904	-1.18972	0.123675	0.443398	1	1944	tags=21%, list=14%, signal=24%
BIOCARTA_TFF_PATHWAY	BIOCARTA_TFF_PATHWAY		18	-0.41379	-1.18948	0.246654	0.443789	1	5302	tags=56%, list=39%, signal=90%
GSE14769_UNSTIM_VS_120MIN_LPS_BMDM_DN	GSE14769_UNSTIM_VS_120MIN_LPS_BMDM_DN		162	-0.269717	-1.18935	0.112652	0.443863	1	1442	tags=18%, list=11%, signal=20%
GSE24142_DN2_VS_DN3_THYMOCYTE_FETAL_DN	GSE24142_DN2_VS_DN3_THYMOCYTE_FETAL_DN		137	-0.275522	-1.18922	0.12522	0.443945	1	2389	tags=27%, list=17%, signal=32%
GSE17721_LPS_VS_PAM3CSK4_8H_BMDM_UP	GSE17721_LPS_VS_PAM3CSK4_8H_BMDM_UP		157	-0.270193	-1.18907	0.119048	0.444065	1	2775	tags=28%, list=20%, signal=35%
GSE360_L_DONOVANI_VS_M_TUBERCULOSIS_DC_DN	GSE360_L_DONOVANI_VS_M_TUBERCULOSIS_DC_DN		143	-0.274626	-1.18902	0.120419	0.443901	1	1478	tags=20%, list=11%, signal=22%
GSE29618_BCELL_VS_MDC_DAY7_FLU_VACCINE_UP	GSE29618_BCELL_VS_MDC_DAY7_FLU_VACCINE_UP		136	-0.279514	-1.18871	0.115865	0.444492	1	2454	tags=29%, list=18%, signal=35%
GSE3982_MEMORY_CD4_TCELL_VS_TH2_DN	GSE3982_MEMORY_CD4_TCELL_VS_TH2_DN		183	-0.2646	-1.1885	0.112299	0.444802	1	5033	tags=43%, list=37%, signal=67%
REGULATION_OF_HYDROLASE_ACTIVITY	REGULATION_OF_HYDROLASE_ACTIVITY		53	-0.325885	-1.18821	0.167857	0.445386	1	3423	tags=36%, list=25%, signal=48%
MODULE_453	MODULE_453		35	-0.352038	-1.18808	0.220755	0.445434	1	4090	tags=49%, list=30%, signal=69%
WOO_LIVER_CANCER_RECURRENCE_DN	WOO_LIVER_CANCER_RECURRENCE_DN		42	-0.338263	-1.18807	0.180036	0.445196	1	1542	tags=21%, list=11%, signal=24%
GSE27786_BCELL_VS_NKCELL_DN	GSE27786_BCELL_VS_NKCELL_DN		167	-0.265286	-1.18781	0.104505	0.445641	1	2219	tags=22%, list=16%, signal=25%
BOSCO_ALLERGEN_INDUCED_TH2_ASSOCIATED_MODULE	BOSCO_ALLERGEN_INDUCED_TH2_ASSOCIATED_MODULE		96	-0.291825	-1.1873	0.162162	0.446783	1	2181	tags=27%, list=16%, signal=32%
XU_GH1_EXOGENOUS_TARGETS_DN	XU_GH1_EXOGENOUS_TARGETS_DN		73	-0.302538	-1.18665	0.159633	0.448315	1	1917	tags=23%, list=14%, signal=27%
DUTTA_APOPTOSIS_VIA_NFKB	DUTTA_APOPTOSIS_VIA_NFKB		27	-0.372687	-1.1864	0.202627	0.448776	1	2758	tags=37%, list=20%, signal=46%
ASTON_MAJOR_DEPRESSIVE_DISORDER_DN	ASTON_MAJOR_DEPRESSIVE_DISORDER_DN		117	-0.281704	-1.1863	0.138182	0.448763	1	2147	tags=26%, list=16%, signal=30%
GTCTACC,MIR-379	GTCTACC,MIR-379		15	-0.436147	-1.18617	0.247104	0.448839	1	2972	tags=40%, list=22%, signal=51%
MOREAUX_B_LYMPHOCYTE_MATURATION_BY_TACI_UP	MOREAUX_B_LYMPHOCYTE_MATURATION_BY_TACI_UP		61	-0.313848	-1.18605	0.180357	0.448917	1	1744	tags=25%, list=13%, signal=28%
GSE27786_LIN_NEG_VS_NEUTROPHIL_UP	GSE27786_LIN_NEG_VS_NEUTROPHIL_UP		165	-0.268782	-1.1858	0.114478	0.449378	1	3166	tags=26%, list=23%, signal=33%
GSE3982_MAST_CELL_VS_DC_DN	GSE3982_MAST_CELL_VS_DC_DN		144	-0.27281	-1.18574	0.124126	0.449253	1	3708	tags=35%, list=27%, signal=48%
GSE24634_TREG_VS_TCONV_POST_DAY10_IL4_CONVERSION_UP	GSE24634_TREG_VS_TCONV_POST_DAY10_IL4_CONVERSION_UP		174	-0.262953	-1.18564	0.124777	0.449245	1	5104	tags=46%, list=37%, signal=72%
CATTTCA,MIR-203	CATTTCA,MIR-203		224	-0.259984	-1.18551	0.112676	0.449329	1	4141	tags=39%, list=30%, signal=55%
GSE29618_PRE_VS_DAY7_POST_LAIV_FLU_VACCINE_MONOCYTE_DN	GSE29618_PRE_VS_DAY7_POST_LAIV_FLU_VACCINE_MONOCYTE_DN		162	-0.266992	-1.18549	0.095064	0.449085	1	4545	tags=41%, list=33%, signal=60%
GSE15750_WT_VS_TRAF6KO_DAY10_EFF_CD8_TCELL_DN	GSE15750_WT_VS_TRAF6KO_DAY10_EFF_CD8_TCELL_DN		91	-0.292057	-1.18542	0.165455	0.448992	1	1775	tags=24%, list=13%, signal=28%
QI_HYPOXIA	QI_HYPOXIA		118	-0.275866	-1.18531	0.133094	0.449025	1	2638	tags=29%, list=19%, signal=35%
FIGUEROA_AML_METHYLATION_CLUSTER_3_UP	FIGUEROA_AML_METHYLATION_CLUSTER_3_UP		117	-0.282441	-1.18526	0.156757	0.448879	1	2741	tags=26%, list=20%, signal=33%
WHITE_NEUROBLASTOMA_WITH_1P36.3_DELETION	WHITE_NEUROBLASTOMA_WITH_1P36.3_DELETION		16	-0.436624	-1.18507	0.251812	0.449127	1	2870	tags=38%, list=21%, signal=47%
GSE11057_PBMC_VS_MEM_CD4_TCELL_DN	GSE11057_PBMC_VS_MEM_CD4_TCELL_DN		155	-0.268676	-1.185	0.120996	0.449051	1	2033	tags=21%, list=15%, signal=25%
GSE24142_EARLY_THYMIC_PROGENITOR_VS_DN2_THYMOCYTE_DN	GSE24142_EARLY_THYMIC_PROGENITOR_VS_DN2_THYMOCYTE_DN		124	-0.279727	-1.18495	0.122371	0.448922	1	3268	tags=35%, list=24%, signal=45%
MODULE_54	MODULE_54		235	-0.255889	-1.1847	0.0793919	0.449307	1	4877	tags=44%, list=36%, signal=67%
REACTOME_P75_NTR_RECEPTOR_MEDIATED_SIGNALLING	REACTOME_P75_NTR_RECEPTOR_MEDIATED_SIGNALLING		67	-0.307226	-1.18468	0.1787	0.44907	1	3274	tags=42%, list=24%, signal=55%
DER_IFN_ALPHA_RESPONSE_UP	DER_IFN_ALPHA_RESPONSE_UP		72	-0.305509	-1.1846	0.167845	0.449054	1	2575	tags=28%, list=19%, signal=34%
GNF2_MCL1	GNF2_MCL1		39	-0.339602	-1.18418	0.187611	0.449945	1	1560	tags=31%, list=11%, signal=35%
KEGG_NON_SMALL_CELL_LUNG_CANCER	KEGG_NON_SMALL_CELL_LUNG_CANCER		47	-0.330465	-1.18402	0.204263	0.450121	1	3658	tags=34%, list=27%, signal=46%
WORSCHECH_TUMOR_REJECTION_UP	WORSCHECH_TUMOR_REJECTION_UP		21	-0.40053	-1.18399	0.207364	0.449922	1	1013	tags=29%, list=7%, signal=31%
NIKOLSKY_BREAST_CANCER_8Q12_Q22_AMPLICON	NIKOLSKY_BREAST_CANCER_8Q12_Q22_AMPLICON		86	-0.294701	-1.18395	0.150709	0.449775	1	2852	tags=33%, list=21%, signal=41%
POSITIVE_REGULATION_OF_CELL_DIFFERENTIATION	POSITIVE_REGULATION_OF_CELL_DIFFERENTIATION		18	-0.409483	-1.18389	0.240918	0.449645	1	4238	tags=50%, list=31%, signal=72%
LI_WILMS_TUMOR_VS_FETAL_KIDNEY_2_UP	LI_WILMS_TUMOR_VS_FETAL_KIDNEY_2_UP		22	-0.398004	-1.18368	0.243636	0.449958	1	4269	tags=55%, list=31%, signal=79%
GSE3982_NEUTROPHIL_VS_CENT_MEMORY_CD4_TCELL_DN	GSE3982_NEUTROPHIL_VS_CENT_MEMORY_CD4_TCELL_DN		169	-0.265935	-1.18325	0.121368	0.450896	1	3642	tags=30%, list=27%, signal=40%
PID_NFAT_TFPATHWAY	PID_NFAT_TFPATHWAY		27	-0.369793	-1.18317	0.211957	0.450843	1	3021	tags=41%, list=22%, signal=52%
CHR4Q31	CHR4Q31		44	-0.334316	-1.18306	0.192817	0.450884	1	2146	tags=34%, list=16%, signal=40%
GOTZMANN_EPITHELIAL_TO_MESENCHYMAL_TRANSITION_DN	GOTZMANN_EPITHELIAL_TO_MESENCHYMAL_TRANSITION_DN		173	-0.264193	-1.18303	0.106383	0.450662	1	3270	tags=31%, list=24%, signal=40%
V$AREB6_02	V$AREB6_02		152	-0.271819	-1.18276	0.129534	0.451196	1	3096	tags=29%, list=23%, signal=37%
PHOSPHORYLATION	PHOSPHORYLATION		244	-0.256793	-1.18268	0.0970018	0.45113	1	2232	tags=22%, list=16%, signal=26%
WILCOX_RESPONSE_TO_PROGESTERONE_DN	WILCOX_RESPONSE_TO_PROGESTERONE_DN		44	-0.330855	-1.18266	0.203209	0.450919	1	744	tags=20%, list=5%, signal=22%
GSE17721_CTRL_VS_CPG_0.5H_BMDM_UP	GSE17721_CTRL_VS_CPG_0.5H_BMDM_UP		170	-0.262704	-1.18249	0.112054	0.451139	1	4048	tags=36%, list=30%, signal=50%
GSE24634_IL4_VS_CTRL_TREATED_NAIVE_CD4_TCELL_DAY10_UP	GSE24634_IL4_VS_CTRL_TREATED_NAIVE_CD4_TCELL_DAY10_UP		127	-0.27538	-1.18248	0.151142	0.450887	1	3051	tags=31%, list=22%, signal=40%
DEBIASI_APOPTOSIS_BY_REOVIRUS_INFECTION_UP	DEBIASI_APOPTOSIS_BY_REOVIRUS_INFECTION_UP		285	-0.249562	-1.18223	0.0883333	0.451337	1	3506	tags=34%, list=26%, signal=44%
REGULATION_OF_KINASE_ACTIVITY	REGULATION_OF_KINASE_ACTIVITY		127	-0.279196	-1.18195	0.131059	0.451838	1	2454	tags=26%, list=18%, signal=31%
CHR12P11	CHR12P11		27	-0.376313	-1.18185	0.221388	0.451811	1	644	tags=15%, list=5%, signal=16%
REACTOME_ADHERENS_JUNCTIONS_INTERACTIONS	REACTOME_ADHERENS_JUNCTIONS_INTERACTIONS		17	-0.42283	-1.18184	0.232902	0.45157	1	741	tags=29%, list=5%, signal=31%
GSE11864_CSF1_IFNG_VS_CSF1_PAM3CYS_IN_MAC_UP	GSE11864_CSF1_IFNG_VS_CSF1_PAM3CYS_IN_MAC_UP		163	-0.265308	-1.18143	0.108392	0.452465	1	2742	tags=29%, list=20%, signal=36%
GSE14308_INDUCED_VS_NATURAL_TREG_DN	GSE14308_INDUCED_VS_NATURAL_TREG_DN		164	-0.264382	-1.181	0.127208	0.453313	1	4571	tags=41%, list=33%, signal=61%
IVANOVA_HEMATOPOIESIS_INTERMEDIATE_PROGENITOR	IVANOVA_HEMATOPOIESIS_INTERMEDIATE_PROGENITOR		129	-0.277906	-1.18081	0.160291	0.453589	1	5042	tags=40%, list=37%, signal=63%
GSE13738_RESTING_VS_BYSTANDER_ACTIVATED_CD4_TCELL_DN	GSE13738_RESTING_VS_BYSTANDER_ACTIVATED_CD4_TCELL_DN		162	-0.264294	-1.1807	0.118616	0.453616	1	2729	tags=24%, list=20%, signal=30%
GSE16522_MEMORY_VS_NAIVE_CD8_TCELL_DN	GSE16522_MEMORY_VS_NAIVE_CD8_TCELL_DN		141	-0.272967	-1.18053	0.129915	0.453811	1	1793	tags=21%, list=13%, signal=23%
GNF2_PECAM1	GNF2_PECAM1		32	-0.361605	-1.17983	0.226766	0.455495	1	1085	tags=25%, list=8%, signal=27%
FULCHER_INFLAMMATORY_RESPONSE_LECTIN_VS_LPS_UP	FULCHER_INFLAMMATORY_RESPONSE_LECTIN_VS_LPS_UP		454	-0.238039	-1.17945	0.0556492	0.456286	1	2046	tags=19%, list=15%, signal=22%
GSE14308_TH2_VS_TH1_DN	GSE14308_TH2_VS_TH1_DN		150	-0.26906	-1.17944	0.129893	0.456026	1	1492	tags=18%, list=11%, signal=20%
KAUFFMANN_DNA_REPLICATION_GENES	KAUFFMANN_DNA_REPLICATION_GENES		131	-0.274343	-1.17938	0.166065	0.455929	1	4951	tags=42%, list=36%, signal=65%
FLOTHO_PEDIATRIC_ALL_THERAPY_RESPONSE_UP	FLOTHO_PEDIATRIC_ALL_THERAPY_RESPONSE_UP		47	-0.326945	-1.17938	0.203509	0.455652	1	3137	tags=28%, list=23%, signal=36%
TORCHIA_TARGETS_OF_EWSR1_FLI1_FUSION_DN	TORCHIA_TARGETS_OF_EWSR1_FLI1_FUSION_DN		250	-0.252661	-1.17921	0.106897	0.455833	1	2995	tags=32%, list=22%, signal=40%
NEGATIVE_REGULATION_OF_APOPTOSIS	NEGATIVE_REGULATION_OF_APOPTOSIS		122	-0.281976	-1.17868	0.156194	0.457037	1	2846	tags=33%, list=21%, signal=41%
VALK_AML_WITH_FLT3_ITD	VALK_AML_WITH_FLT3_ITD		26	-0.373673	-1.17836	0.225746	0.457633	1	1635	tags=35%, list=12%, signal=39%
GSE3982_EFF_MEMORY_CD4_TCELL_VS_TH1_DN	GSE3982_EFF_MEMORY_CD4_TCELL_VS_TH1_DN		170	-0.265755	-1.17833	0.120629	0.457434	1	3901	tags=34%, list=28%, signal=46%
RODRIGUES_THYROID_CARCINOMA_ANAPLASTIC_DN	RODRIGUES_THYROID_CARCINOMA_ANAPLASTIC_DN		426	-0.240566	-1.17832	0.0671141	0.45719	1	2727	tags=27%, list=20%, signal=32%
GSE2706_R848_VS_R848_AND_LPS_2H_STIM_DC_DN	GSE2706_R848_VS_R848_AND_LPS_2H_STIM_DC_DN		112	-0.278825	-1.17815	0.169284	0.457387	1	2575	tags=31%, list=19%, signal=38%
PICCALUGA_ANGIOIMMUNOBLASTIC_LYMPHOMA_DN	PICCALUGA_ANGIOIMMUNOBLASTIC_LYMPHOMA_DN		121	-0.277497	-1.1781	0.156966	0.457234	1	4238	tags=42%, list=31%, signal=60%
GTGTTGA,MIR-505	GTGTTGA,MIR-505		83	-0.292652	-1.17797	0.17963	0.457301	1	3788	tags=41%, list=28%, signal=56%
VANHARANTA_UTERINE_FIBROID_DN	VANHARANTA_UTERINE_FIBROID_DN		58	-0.314988	-1.17791	0.194545	0.457176	1	2175	tags=34%, list=16%, signal=41%
GSE30083_SP2_VS_SP3_THYMOCYTE_UP	GSE30083_SP2_VS_SP3_THYMOCYTE_UP		113	-0.279387	-1.1775	0.158845	0.458048	1	1503	tags=19%, list=11%, signal=22%
MODULE_511	MODULE_511		20	-0.408375	-1.1773	0.225508	0.458345	1	1138	tags=20%, list=8%, signal=22%
GSE17721_PAM3CSK4_VS_CPG_12H_BMDM_DN	GSE17721_PAM3CSK4_VS_CPG_12H_BMDM_DN		155	-0.270416	-1.1772	0.125212	0.458368	1	3294	tags=31%, list=24%, signal=40%
GSE17721_0.5H_VS_8H_PAM3CSK4_BMDM_DN	GSE17721_0.5H_VS_8H_PAM3CSK4_BMDM_DN		155	-0.268116	-1.17719	0.133568	0.458122	1	3790	tags=34%, list=28%, signal=47%
CAHOY_OLIGODENDROCUTIC	CAHOY_OLIGODENDROCUTIC		69	-0.306779	-1.17628	0.16934	0.460299	1	1186	tags=22%, list=9%, signal=24%
GSE24634_IL4_VS_CTRL_TREATED_NAIVE_CD4_TCELL_DAY3_UP	GSE24634_IL4_VS_CTRL_TREATED_NAIVE_CD4_TCELL_DAY3_UP		142	-0.271946	-1.17603	0.138298	0.460716	1	1986	tags=21%, list=14%, signal=24%
ZHOU_INFLAMMATORY_RESPONSE_LIVE_DN	ZHOU_INFLAMMATORY_RESPONSE_LIVE_DN		271	-0.251314	-1.17586	0.0833333	0.46088	1	3066	tags=26%, list=22%, signal=33%
ORGANELLE_LOCALIZATION	ORGANELLE_LOCALIZATION		21	-0.397214	-1.17575	0.235849	0.460943	1	5685	tags=57%, list=41%, signal=97%
PROTEIN_HOMODIMERIZATION_ACTIVITY	PROTEIN_HOMODIMERIZATION_ACTIVITY		84	-0.291171	-1.17563	0.182624	0.461026	1	3952	tags=37%, list=29%, signal=52%
REACTOME_SIGNALING_BY_ERBB4	REACTOME_SIGNALING_BY_ERBB4		71	-0.308311	-1.17531	0.184669	0.461692	1	3624	tags=35%, list=26%, signal=48%
SERVITJA_LIVER_HNF1A_TARGETS_DN	SERVITJA_LIVER_HNF1A_TARGETS_DN		70	-0.306331	-1.17515	0.19646	0.461871	1	1272	tags=21%, list=9%, signal=23%
CELLULAR_PROTEIN_CATABOLIC_PROCESS	CELLULAR_PROTEIN_CATABOLIC_PROCESS		55	-0.319305	-1.17508	0.2	0.46179	1	5094	tags=49%, list=37%, signal=78%
MORF_RUNX1	MORF_RUNX1		97	-0.290897	-1.17507	0.189236	0.461547	1	4051	tags=35%, list=30%, signal=49%
GSE17721_0.5H_VS_24H_LPS_BMDM_UP	GSE17721_0.5H_VS_24H_LPS_BMDM_UP		159	-0.265096	-1.17503	0.107018	0.461368	1	1370	tags=16%, list=10%, signal=18%
REACTOME_TRIF_MEDIATED_TLR3_SIGNALING	REACTOME_TRIF_MEDIATED_TLR3_SIGNALING		66	-0.307795	-1.17481	0.181004	0.461758	1	4871	tags=52%, list=35%, signal=79%
POOLA_INVASIVE_BREAST_CANCER_UP	POOLA_INVASIVE_BREAST_CANCER_UP		146	-0.269004	-1.17474	0.15683	0.461656	1	2902	tags=33%, list=21%, signal=41%
GSE14308_TH17_VS_INDUCED_TREG_UP	GSE14308_TH17_VS_INDUCED_TREG_UP		168	-0.263087	-1.17395	0.13253	0.463605	1	3633	tags=36%, list=26%, signal=48%
V$GR_Q6_01	V$GR_Q6_01		178	-0.261547	-1.17355	0.110526	0.464409	1	2831	tags=28%, list=21%, signal=34%
MODULE_343	MODULE_343		19	-0.403175	-1.17354	0.235294	0.464154	1	1101	tags=21%, list=8%, signal=23%
YAMASHITA_LIVER_CANCER_STEM_CELL_UP	YAMASHITA_LIVER_CANCER_STEM_CELL_UP		37	-0.343898	-1.17301	0.224453	0.465409	1	2432	tags=32%, list=18%, signal=39%
BIOPOLYMER_CATABOLIC_PROCESS	BIOPOLYMER_CATABOLIC_PROCESS		101	-0.285138	-1.17274	0.156415	0.465886	1	5171	tags=47%, list=38%, signal=74%
GSE17721_LPS_VS_GARDIQUIMOD_1H_BMDM_DN	GSE17721_LPS_VS_GARDIQUIMOD_1H_BMDM_DN		171	-0.264505	-1.17239	0.126761	0.466609	1	4731	tags=43%, list=34%, signal=64%
GSE6269_HEALTHY_VS_STREP_AUREUS_INF_PBMC_UP	GSE6269_HEALTHY_VS_STREP_AUREUS_INF_PBMC_UP		148	-0.272081	-1.17229	0.136915	0.466635	1	2925	tags=26%, list=21%, signal=32%
GSE17721_CPG_VS_GARDIQUIMOD_16H_BMDM_DN	GSE17721_CPG_VS_GARDIQUIMOD_16H_BMDM_DN		151	-0.27057	-1.17206	0.117958	0.466983	1	3730	tags=36%, list=27%, signal=49%
GSE6269_HEALTHY_VS_E_COLI_INF_PBMC_UP	GSE6269_HEALTHY_VS_E_COLI_INF_PBMC_UP		149	-0.268543	-1.17201	0.123435	0.466839	1	3363	tags=30%, list=25%, signal=39%
CHR3P14	CHR3P14		18	-0.411018	-1.17198	0.251376	0.466651	1	171	tags=17%, list=1%, signal=17%
HALLMARK_INFLAMMATORY_RESPONSE	HALLMARK_INFLAMMATORY_RESPONSE		114	-0.277179	-1.17186	0.166102	0.466707	1	2010	tags=27%, list=15%, signal=32%
RUTELLA_RESPONSE_TO_HGF_VS_CSF2RB_AND_IL4_DN	RUTELLA_RESPONSE_TO_HGF_VS_CSF2RB_AND_IL4_DN		205	-0.256535	-1.17177	0.111684	0.4667	1	2642	tags=27%, list=19%, signal=33%
RESPONSE_TO_VIRUS	RESPONSE_TO_VIRUS		24	-0.381059	-1.17171	0.235727	0.466641	1	2751	tags=50%, list=20%, signal=62%
REACTOME_O_LINKED_GLYCOSYLATION_OF_MUCINS	REACTOME_O_LINKED_GLYCOSYLATION_OF_MUCINS		28	-0.372973	-1.17152	0.250441	0.466887	1	1226	tags=29%, list=9%, signal=31%
GSE39820_TGFBETA1_IL6_VS_TGFBETA1_IL6_IL23A_TREATED_CD4_TCELL_UP	GSE39820_TGFBETA1_IL6_VS_TGFBETA1_IL6_IL23A_TREATED_CD4_TCELL_UP		175	-0.262846	-1.17114	0.147513	0.467692	1	4474	tags=41%, list=33%, signal=59%
GSE17721_0.5H_VS_4H_LPS_BMDM_DN	GSE17721_0.5H_VS_4H_LPS_BMDM_DN		135	-0.269838	-1.17097	0.118492	0.467865	1	3437	tags=33%, list=25%, signal=44%
GSE17721_CTRL_VS_PAM3CSK4_8H_BMDM_UP	GSE17721_CTRL_VS_PAM3CSK4_8H_BMDM_UP		174	-0.259183	-1.17093	0.113835	0.467676	1	3499	tags=31%, list=25%, signal=41%
CYTOKINE_BIOSYNTHETIC_PROCESS	CYTOKINE_BIOSYNTHETIC_PROCESS		16	-0.42864	-1.17063	0.266788	0.46829	1	2972	tags=38%, list=22%, signal=48%
GSE39820_IL1B_IL6_VS_IL1B_IL6_IL23A_TREATED_CD4_TCELL_UP	GSE39820_IL1B_IL6_VS_IL1B_IL6_IL23A_TREATED_CD4_TCELL_UP		116	-0.275859	-1.17043	0.174957	0.468571	1	2708	tags=34%, list=20%, signal=43%
LEIN_CEREBELLUM_MARKERS	LEIN_CEREBELLUM_MARKERS		47	-0.33144	-1.17042	0.229779	0.468311	1	1344	tags=21%, list=10%, signal=24%
HUMMEL_BURKITTS_LYMPHOMA_UP	HUMMEL_BURKITTS_LYMPHOMA_UP		31	-0.361241	-1.1704	0.24	0.468098	1	1402	tags=19%, list=10%, signal=22%
MORF_RAD54L	MORF_RAD54L		105	-0.284859	-1.17036	0.16036	0.467945	1	5382	tags=49%, list=39%, signal=79%
TSAI_RESPONSE_TO_IONIZING_RADIATION	TSAI_RESPONSE_TO_IONIZING_RADIATION		121	-0.277251	-1.17028	0.166372	0.467872	1	2758	tags=29%, list=20%, signal=36%
GSE9988_LPS_VS_LPS_AND_ANTI_TREM1_MONOCYTE_UP	GSE9988_LPS_VS_LPS_AND_ANTI_TREM1_MONOCYTE_UP		152	-0.267805	-1.16974	0.140036	0.469173	1	1881	tags=19%, list=14%, signal=22%
GARGALOVIC_RESPONSE_TO_OXIDIZED_PHOSPHOLIPIDS_YELLOW_DN	GARGALOVIC_RESPONSE_TO_OXIDIZED_PHOSPHOLIPIDS_YELLOW_DN		18	-0.402633	-1.16948	0.245681	0.469672	1	2205	tags=33%, list=16%, signal=40%
ENGELMANN_CANCER_PROGENITORS_DN	ENGELMANN_CANCER_PROGENITORS_DN		47	-0.328285	-1.1694	0.206148	0.469611	1	2123	tags=32%, list=15%, signal=38%
RUTELLA_RESPONSE_TO_HGF_DN	RUTELLA_RESPONSE_TO_HGF_DN		183	-0.261682	-1.16938	0.12931	0.469407	1	2010	tags=25%, list=15%, signal=28%
GSE7852_THYMUS_VS_FAT_TREG_UP	GSE7852_THYMUS_VS_FAT_TREG_UP		175	-0.264315	-1.16933	0.138053	0.469264	1	4514	tags=40%, list=33%, signal=59%
GSE17721_12H_VS_24H_PAM3CSK4_BMDM_DN	GSE17721_12H_VS_24H_PAM3CSK4_BMDM_DN		160	-0.263813	-1.16933	0.157265	0.469006	1	1819	tags=19%, list=13%, signal=21%
MORF_REV3L	MORF_REV3L		56	-0.316507	-1.16924	0.207317	0.468963	1	5073	tags=48%, list=37%, signal=76%
MODULE_241	MODULE_241		51	-0.322504	-1.16905	0.200342	0.469267	1	1547	tags=24%, list=11%, signal=26%
MODULE_284	MODULE_284		36	-0.34675	-1.16902	0.229205	0.469054	1	3336	tags=39%, list=24%, signal=51%
GSE22886_TCELL_VS_BCELL_NAIVE_DN	GSE22886_TCELL_VS_BCELL_NAIVE_DN		109	-0.280888	-1.16848	0.173913	0.47029	1	2635	tags=37%, list=19%, signal=45%
KAECH_NAIVE_VS_DAY15_EFF_CD8_TCELL_DN	KAECH_NAIVE_VS_DAY15_EFF_CD8_TCELL_DN		145	-0.269531	-1.16843	0.144828	0.470151	1	3622	tags=34%, list=26%, signal=45%
YAN_ESCAPE_FROM_ANOIKIS	YAN_ESCAPE_FROM_ANOIKIS		15	-0.42849	-1.16813	0.255357	0.47075	1	3248	tags=60%, list=24%, signal=79%
CHYLA_CBFA2T3_TARGETS_DN	CHYLA_CBFA2T3_TARGETS_DN		157	-0.266794	-1.1681	0.164623	0.470576	1	2338	tags=27%, list=17%, signal=33%
SONG_TARGETS_OF_IE86_CMV_PROTEIN	SONG_TARGETS_OF_IE86_CMV_PROTEIN		60	-0.30847	-1.16799	0.195857	0.470618	1	4951	tags=43%, list=36%, signal=67%
MORF_PPP5C	MORF_PPP5C		84	-0.289063	-1.16793	0.173993	0.470524	1	3787	tags=35%, list=28%, signal=47%
GSE29618_MONOCYTE_VS_MDC_UP	GSE29618_MONOCYTE_VS_MDC_UP		138	-0.269379	-1.1677	0.15614	0.470874	1	2010	tags=22%, list=15%, signal=26%
ESC_V6.5_UP_EARLY.V1_UP	ESC_V6.5_UP_EARLY.V1_UP		103	-0.282497	-1.16746	0.16609	0.471254	1	1572	tags=19%, list=11%, signal=22%
REACTOME_VIF_MEDIATED_DEGRADATION_OF_APOBEC3G	REACTOME_VIF_MEDIATED_DEGRADATION_OF_APOBEC3G		47	-0.324629	-1.16717	0.221811	0.471832	1	4675	tags=40%, list=34%, signal=61%
GSE17721_CTRL_VS_GARDIQUIMOD_8H_BMDM_UP	GSE17721_CTRL_VS_GARDIQUIMOD_8H_BMDM_UP		176	-0.263048	-1.16711	0.141234	0.471744	1	3889	tags=34%, list=28%, signal=46%
GSE20366_CD103_POS_VS_NEG_TREG_KLRG1NEG_DN	GSE20366_CD103_POS_VS_NEG_TREG_KLRG1NEG_DN		141	-0.269946	-1.16698	0.157801	0.471867	1	917	tags=13%, list=7%, signal=14%
ACACTGG,MIR-199A,MIR-199B	ACACTGG,MIR-199A,MIR-199B		131	-0.273724	-1.16674	0.17354	0.472294	1	3337	tags=34%, list=24%, signal=44%
CHR22Q12	CHR22Q12		71	-0.300518	-1.16657	0.203036	0.472495	1	3245	tags=34%, list=24%, signal=44%
GSE339_EX_VIVO_VS_IN_CULTURE_CD8POS_DC_UP	GSE339_EX_VIVO_VS_IN_CULTURE_CD8POS_DC_UP		176	-0.260666	-1.16646	0.143101	0.472541	1	2787	tags=25%, list=20%, signal=31%
GSE7852_LN_VS_THYMUS_TCONV_UP	GSE7852_LN_VS_THYMUS_TCONV_UP		150	-0.269312	-1.16644	0.15704	0.472321	1	1261	tags=16%, list=9%, signal=17%
NEGATIVE_REGULATION_OF_SIGNAL_TRANSDUCTION	NEGATIVE_REGULATION_OF_SIGNAL_TRANSDUCTION		27	-0.375178	-1.1664	0.269725	0.472155	1	4003	tags=44%, list=29%, signal=63%
POSITIVE_REGULATION_OF_I_KAPPAB_KINASE_NF_KAPPAB_CASCADE	POSITIVE_REGULATION_OF_I_KAPPAB_KINASE_NF_KAPPAB_CASCADE		82	-0.295515	-1.16601	0.172862	0.473026	1	2717	tags=30%, list=20%, signal=38%
GSE26669_CD4_VS_CD8_TCELL_IN_MLR_COSTIM_BLOCK_UP	GSE26669_CD4_VS_CD8_TCELL_IN_MLR_COSTIM_BLOCK_UP		154	-0.264785	-1.16547	0.140468	0.474323	1	3051	tags=27%, list=22%, signal=34%
MIKKELSEN_ES_LCP_WITH_H3K4ME3	MIKKELSEN_ES_LCP_WITH_H3K4ME3		55	-0.317822	-1.16535	0.196113	0.474382	1	1800	tags=27%, list=13%, signal=31%
REACTOME_ORC1_REMOVAL_FROM_CHROMATIN	REACTOME_ORC1_REMOVAL_FROM_CHROMATIN		64	-0.304801	-1.16515	0.217163	0.47467	1	4895	tags=39%, list=36%, signal=60%
HALLMARK_G2M_CHECKPOINT	HALLMARK_G2M_CHECKPOINT		197	-0.258023	-1.16511	0.128295	0.474498	1	5939	tags=59%, list=43%, signal=103%
HOLLMANN_APOPTOSIS_VIA_CD40_DN	HOLLMANN_APOPTOSIS_VIA_CD40_DN		224	-0.255763	-1.16507	0.131034	0.474332	1	2127	tags=23%, list=16%, signal=27%
LIU_SOX4_TARGETS_DN	LIU_SOX4_TARGETS_DN		287	-0.245503	-1.16496	0.106383	0.474376	1	4275	tags=34%, list=31%, signal=49%
KIM_LRRC3B_TARGETS	KIM_LRRC3B_TARGETS		24	-0.382232	-1.16459	0.2397	0.475156	1	1676	tags=29%, list=12%, signal=33%
CHR1Q21	CHR1Q21		129	-0.27474	-1.1645	0.169429	0.475129	1	2128	tags=18%, list=16%, signal=21%
CHYLA_CBFA2T3_TARGETS_UP	CHYLA_CBFA2T3_TARGETS_UP		232	-0.24931	-1.16444	0.0989399	0.47503	1	2414	tags=25%, list=18%, signal=30%
GSE36392_MAC_VS_NEUTROPHIL_IL25_TREATED_LUNG_DN	GSE36392_MAC_VS_NEUTROPHIL_IL25_TREATED_LUNG_DN		111	-0.279069	-1.16415	0.167845	0.475571	1	2712	tags=29%, list=20%, signal=36%
GCNP_SHH_UP_EARLY.V1_UP	GCNP_SHH_UP_EARLY.V1_UP		138	-0.268044	-1.16409	0.173451	0.475476	1	4974	tags=46%, list=36%, signal=71%
CSR_EARLY_UP.V1_DN	CSR_EARLY_UP.V1_DN		121	-0.278489	-1.16389	0.170599	0.475749	1	2588	tags=26%, list=19%, signal=32%
GNF2_PA2G4	GNF2_PA2G4		79	-0.299522	-1.16369	0.185764	0.476082	1	5421	tags=51%, list=40%, signal=83%
GCM_GSPT1	GCM_GSPT1		154	-0.266018	-1.16366	0.141343	0.475897	1	5981	tags=56%, list=44%, signal=99%
MODULE_532	MODULE_532		291	-0.247495	-1.16365	0.102041	0.475628	1	2637	tags=26%, list=19%, signal=32%
SHEDDEN_LUNG_CANCER_POOR_SURVIVAL_A6	SHEDDEN_LUNG_CANCER_POOR_SURVIVAL_A6		415	-0.237664	-1.1636	0.0727903	0.475521	1	4751	tags=40%, list=35%, signal=59%
CHROMOSOME	CHROMOSOME		111	-0.274737	-1.1635	0.170775	0.475532	1	5424	tags=49%, list=40%, signal=80%
MICROTUBULE_CYTOSKELETON	MICROTUBULE_CYTOSKELETON		136	-0.267229	-1.16313	0.151943	0.476326	1	4529	tags=41%, list=33%, signal=61%
YAMASHITA_LIVER_CANCER_STEM_CELL_DN	YAMASHITA_LIVER_CANCER_STEM_CELL_DN		32	-0.348234	-1.1629	0.22898	0.476729	1	1539	tags=28%, list=11%, signal=32%
GSE7852_TREG_VS_TCONV_FAT_DN	GSE7852_TREG_VS_TCONV_FAT_DN		149	-0.264456	-1.16285	0.15508	0.476586	1	4210	tags=38%, list=31%, signal=54%
KEGG_STARCH_AND_SUCROSE_METABOLISM	KEGG_STARCH_AND_SUCROSE_METABOLISM		20	-0.405586	-1.16279	0.265655	0.476468	1	3577	tags=50%, list=26%, signal=68%
CHR15Q25	CHR15Q25		31	-0.350022	-1.16275	0.241636	0.476303	1	2075	tags=29%, list=15%, signal=34%
GSE25087_FETAL_VS_ADULT_TREG_DN	GSE25087_FETAL_VS_ADULT_TREG_DN		134	-0.270308	-1.16237	0.162587	0.477152	1	3968	tags=35%, list=29%, signal=49%
GRAHAM_CML_QUIESCENT_VS_NORMAL_QUIESCENT_DN	GRAHAM_CML_QUIESCENT_VS_NORMAL_QUIESCENT_DN		27	-0.369819	-1.16194	0.250965	0.478106	1	731	tags=26%, list=5%, signal=27%
GSE13411_PLASMA_CELL_VS_MEMORY_BCELL_DN	GSE13411_PLASMA_CELL_VS_MEMORY_BCELL_DN		158	-0.263962	-1.16189	0.144665	0.47796	1	2691	tags=23%, list=20%, signal=28%
GSE34205_HEALTHY_VS_FLU_INF_INFANT_PBMC_DN	GSE34205_HEALTHY_VS_FLU_INF_INFANT_PBMC_DN		160	-0.266054	-1.16146	0.151515	0.478985	1	2392	tags=24%, list=17%, signal=29%
FUJII_YBX1_TARGETS_UP	FUJII_YBX1_TARGETS_UP		29	-0.356005	-1.16145	0.268102	0.478723	1	1458	tags=31%, list=11%, signal=35%
MCBRYAN_PUBERTAL_BREAST_6_7WK_DN	MCBRYAN_PUBERTAL_BREAST_6_7WK_DN		58	-0.306511	-1.161	0.176685	0.479756	1	2805	tags=33%, list=20%, signal=41%
GSE3982_MEMORY_CD4_TCELL_VS_TH1_UP	GSE3982_MEMORY_CD4_TCELL_VS_TH1_UP		153	-0.263984	-1.16075	0.147959	0.48027	1	3757	tags=37%, list=27%, signal=51%
GSE360_L_DONOVANI_VS_B_MALAYI_HIGH_DOSE_DC_UP	GSE360_L_DONOVANI_VS_B_MALAYI_HIGH_DOSE_DC_UP		140	-0.26797	-1.16063	0.169284	0.480341	1	2962	tags=33%, list=22%, signal=41%
ELVIDGE_HIF1A_AND_HIF2A_TARGETS_UP	ELVIDGE_HIF1A_AND_HIF2A_TARGETS_UP		35	-0.344925	-1.1606	0.240223	0.48013	1	1557	tags=20%, list=11%, signal=23%
TONKS_TARGETS_OF_RUNX1_RUNX1T1_FUSION_HSC_UP	TONKS_TARGETS_OF_RUNX1_RUNX1T1_FUSION_HSC_UP		139	-0.271997	-1.1606	0.156928	0.479872	1	726	tags=16%, list=5%, signal=17%
BIOCARTA_AKT_PATHWAY	BIOCARTA_AKT_PATHWAY		18	-0.406056	-1.16012	0.274686	0.480967	1	5302	tags=61%, list=39%, signal=99%
RB_DN.V1_UP	RB_DN.V1_UP		114	-0.276122	-1.16006	0.168224	0.480872	1	2290	tags=25%, list=17%, signal=30%
MODULE_37	MODULE_37		345	-0.241757	-1.16002	0.0993378	0.480701	1	2816	tags=26%, list=21%, signal=32%
DEURIG_T_CELL_PROLYMPHOCYTIC_LEUKEMIA_DN	DEURIG_T_CELL_PROLYMPHOCYTIC_LEUKEMIA_DN		241	-0.248236	-1.16001	0.1331	0.480455	1	2753	tags=25%, list=20%, signal=31%
REACTOME_SIGNALING_BY_RHO_GTPASES	REACTOME_SIGNALING_BY_RHO_GTPASES		91	-0.288621	-1.16	0.182301	0.480208	1	2700	tags=30%, list=20%, signal=37%
REACTOME_GLOBAL_GENOMIC_NER_GG_NER	REACTOME_GLOBAL_GENOMIC_NER_GG_NER		32	-0.351411	-1.15982	0.216607	0.480501	1	4555	tags=47%, list=33%, signal=70%
REACTOME_ANTIGEN_ACTIVATES_B_CELL_RECEPTOR_LEADING_TO_GENERATION_OF_SECOND_MESSENGERS	REACTOME_ANTIGEN_ACTIVATES_B_CELL_RECEPTOR_LEADING_TO_GENERATION_OF_SECOND_MESSENGERS		20	-0.403918	-1.15973	0.270221	0.4805	1	2789	tags=30%, list=20%, signal=38%
MODULE_324	MODULE_324		68	-0.300167	-1.15948	0.206655	0.480894	1	2131	tags=31%, list=16%, signal=36%
NUCLEAR_MEMBRANE	NUCLEAR_MEMBRANE		48	-0.320124	-1.1593	0.221207	0.481113	1	5029	tags=48%, list=37%, signal=75%
CHANGOLKAR_H2AFY_TARGETS_DN	CHANGOLKAR_H2AFY_TARGETS_DN		25	-0.37817	-1.15908	0.233456	0.481463	1	4892	tags=56%, list=36%, signal=87%
GSE27786_LSK_VS_ERYTHROBLAST_DN	GSE27786_LSK_VS_ERYTHROBLAST_DN		94	-0.284229	-1.15905	0.165505	0.481269	1	2654	tags=27%, list=19%, signal=33%
GSE15659_CD45RA_NEG_CD4_TCELL_VS_RESTING_TREG_DN	GSE15659_CD45RA_NEG_CD4_TCELL_VS_RESTING_TREG_DN		138	-0.268786	-1.15904	0.161002	0.481031	1	3909	tags=36%, list=28%, signal=50%
SUNG_METASTASIS_STROMA_DN	SUNG_METASTASIS_STROMA_DN		45	-0.327335	-1.15845	0.216216	0.482466	1	3859	tags=42%, list=28%, signal=59%
WANG_BARRETTS_ESOPHAGUS_UP	WANG_BARRETTS_ESOPHAGUS_UP		33	-0.349611	-1.15845	0.226667	0.482197	1	1879	tags=33%, list=14%, signal=39%
AMIT_DELAYED_EARLY_GENES	AMIT_DELAYED_EARLY_GENES		18	-0.406915	-1.15835	0.275862	0.48222	1	1873	tags=28%, list=14%, signal=32%
GSE17721_LPS_VS_PAM3CSK4_6H_BMDM_UP	GSE17721_LPS_VS_PAM3CSK4_6H_BMDM_UP		159	-0.263753	-1.15816	0.134991	0.48253	1	4434	tags=45%, list=32%, signal=65%
CHR8P12	CHR8P12		22	-0.3822	-1.15814	0.242537	0.48233	1	2896	tags=36%, list=21%, signal=46%
GSE24634_TEFF_VS_TCONV_DAY5_IN_CULTURE_DN	GSE24634_TEFF_VS_TCONV_DAY5_IN_CULTURE_DN		154	-0.261742	-1.15799	0.165493	0.482465	1	2950	tags=29%, list=21%, signal=36%
BIOCARTA_IL1R_PATHWAY	BIOCARTA_IL1R_PATHWAY		29	-0.361462	-1.15781	0.253211	0.482744	1	3097	tags=45%, list=23%, signal=58%
KEGG_ERBB_SIGNALING_PATHWAY	KEGG_ERBB_SIGNALING_PATHWAY		70	-0.301748	-1.15755	0.225086	0.483233	1	3658	tags=37%, list=27%, signal=50%
GSE14000_4H_VS_16H_LPS_DC_TRANSLATED_RNA_UP	GSE14000_4H_VS_16H_LPS_DC_TRANSLATED_RNA_UP		161	-0.262031	-1.15719	0.149832	0.484031	1	1861	tags=19%, list=14%, signal=22%
WHITFIELD_CELL_CYCLE_G2_M	WHITFIELD_CELL_CYCLE_G2_M		190	-0.258977	-1.15713	0.128425	0.483934	1	3961	tags=33%, list=29%, signal=45%
GCM_TPR	GCM_TPR		32	-0.350982	-1.15679	0.22963	0.484641	1	5957	tags=56%, list=43%, signal=99%
POSITIVE_REGULATION_OF_TRANSFERASE_ACTIVITY	POSITIVE_REGULATION_OF_TRANSFERASE_ACTIVITY		64	-0.302523	-1.15674	0.194991	0.484491	1	1936	tags=22%, list=14%, signal=25%
OUILLETTE_CLL_13Q14_DELETION_UP	OUILLETTE_CLL_13Q14_DELETION_UP		56	-0.313097	-1.15667	0.220826	0.484445	1	4732	tags=50%, list=34%, signal=76%
BIOCARTA_FAS_PATHWAY	BIOCARTA_FAS_PATHWAY		29	-0.357152	-1.15639	0.246241	0.484914	1	3936	tags=45%, list=29%, signal=63%
KAECH_NAIVE_VS_DAY15_EFF_CD8_TCELL_UP	KAECH_NAIVE_VS_DAY15_EFF_CD8_TCELL_UP		173	-0.259097	-1.15629	0.147627	0.484943	1	3538	tags=32%, list=26%, signal=42%
GSE31082_DN_VS_DP_THYMOCYTE_DN	GSE31082_DN_VS_DP_THYMOCYTE_DN		179	-0.258393	-1.15612	0.151246	0.485169	1	3658	tags=33%, list=27%, signal=44%
MANTOVANI_VIRAL_GPCR_SIGNALING_DN	MANTOVANI_VIRAL_GPCR_SIGNALING_DN		33	-0.342272	-1.15612	0.236742	0.48491	1	2581	tags=30%, list=19%, signal=37%
GSE12366_GC_VS_MEMORY_BCELL_DN	GSE12366_GC_VS_MEMORY_BCELL_DN		157	-0.262776	-1.15605	0.170175	0.484819	1	2094	tags=24%, list=15%, signal=27%
BROWNE_HCMV_INFECTION_30MIN_UP	BROWNE_HCMV_INFECTION_30MIN_UP		30	-0.355535	-1.15566	0.264762	0.485696	1	1669	tags=30%, list=12%, signal=34%
EARLY_ENDOSOME	EARLY_ENDOSOME		18	-0.403248	-1.15546	0.286496	0.486024	1	1936	tags=22%, list=14%, signal=26%
DAZARD_RESPONSE_TO_UV_SCC_UP	DAZARD_RESPONSE_TO_UV_SCC_UP		111	-0.278039	-1.1551	0.178378	0.486826	1	4692	tags=47%, list=34%, signal=71%
GSE8868_SPLEEN_VS_INTESTINE_CD11B_POS_CD11C_NEG_DC_UP	GSE8868_SPLEEN_VS_INTESTINE_CD11B_POS_CD11C_NEG_DC_UP		157	-0.265806	-1.15494	0.154905	0.487023	1	4111	tags=41%, list=30%, signal=58%
GSE14308_NAIVE_CD4_TCELL_VS_NATURAL_TREG_DN	GSE14308_NAIVE_CD4_TCELL_VS_NATURAL_TREG_DN		157	-0.260724	-1.15451	0.132635	0.487974	1	3598	tags=32%, list=26%, signal=43%
N_ACETYLTRANSFERASE_ACTIVITY	N_ACETYLTRANSFERASE_ACTIVITY		18	-0.397314	-1.15438	0.263451	0.488079	1	1264	tags=17%, list=9%, signal=18%
MORF_ERCC2	MORF_ERCC2		88	-0.289273	-1.15431	0.212654	0.488043	1	3787	tags=32%, list=28%, signal=44%
CHR2Q37	CHR2Q37		62	-0.305104	-1.15429	0.205273	0.487802	1	1278	tags=16%, list=9%, signal=18%
DCA_UP.V1_DN	DCA_UP.V1_DN		108	-0.277896	-1.15411	0.186644	0.488086	1	3149	tags=32%, list=23%, signal=42%
KYNG_RESPONSE_TO_H2O2_VIA_ERCC6_UP	KYNG_RESPONSE_TO_H2O2_VIA_ERCC6_UP		35	-0.340387	-1.15289	0.250444	0.491382	1	1656	tags=23%, list=12%, signal=26%
HALLMARK_TNFA_SIGNALING_VIA_NFKB	HALLMARK_TNFA_SIGNALING_VIA_NFKB		173	-0.256758	-1.15269	0.162349	0.4917	1	2393	tags=28%, list=17%, signal=34%
GSE29615_CTRL_VS_DAY7_LAIV_FLU_VACCINE_PBMC_DN	GSE29615_CTRL_VS_DAY7_LAIV_FLU_VACCINE_PBMC_DN		69	-0.298039	-1.1526	0.208333	0.491679	1	4944	tags=49%, list=36%, signal=77%
PROTEIN_UBIQUITINATION	PROTEIN_UBIQUITINATION		38	-0.340939	-1.15246	0.255597	0.491844	1	4908	tags=47%, list=36%, signal=74%
GSE31082_DN_VS_CD8_SP_THYMOCYTE_DN	GSE31082_DN_VS_CD8_SP_THYMOCYTE_DN		149	-0.266171	-1.1523	0.181197	0.492038	1	3480	tags=36%, list=25%, signal=48%
GSE22886_NAIVE_CD4_TCELL_VS_NEUTROPHIL_DN	GSE22886_NAIVE_CD4_TCELL_VS_NEUTROPHIL_DN		98	-0.283643	-1.15226	0.193043	0.491859	1	2390	tags=32%, list=17%, signal=38%
GNF2_PTPN4	GNF2_PTPN4		20	-0.396464	-1.1521	0.285458	0.492061	1	1572	tags=25%, list=11%, signal=28%
REACTOME_IL_3_5_AND_GM_CSF_SIGNALING	REACTOME_IL_3_5_AND_GM_CSF_SIGNALING		29	-0.35149	-1.15199	0.277385	0.492087	1	3658	tags=45%, list=27%, signal=61%
MODULE_69	MODULE_69		378	-0.237319	-1.15122	0.0896057	0.494012	1	2832	tags=26%, list=21%, signal=31%
GSE17721_LPS_VS_POLYIC_24H_BMDM_DN	GSE17721_LPS_VS_POLYIC_24H_BMDM_DN		152	-0.26421	-1.1511	0.181982	0.494062	1	2630	tags=25%, list=19%, signal=31%
PETROVA_ENDOTHELIUM_LYMPHATIC_VS_BLOOD_UP	PETROVA_ENDOTHELIUM_LYMPHATIC_VS_BLOOD_UP		95	-0.283663	-1.15096	0.212008	0.494214	1	2902	tags=38%, list=21%, signal=48%
GSE17580_UNINFECTED_VS_S_MANSONI_INF_TEFF_UP	GSE17580_UNINFECTED_VS_S_MANSONI_INF_TEFF_UP		153	-0.263097	-1.1506	0.171875	0.494997	1	2954	tags=25%, list=22%, signal=32%
GCM_CHUK	GCM_CHUK		67	-0.295899	-1.15042	0.221649	0.495261	1	5173	tags=52%, list=38%, signal=83%
GSE27786_LIN_NEG_VS_MONO_MAC_DN	GSE27786_LIN_NEG_VS_MONO_MAC_DN		147	-0.26196	-1.15028	0.15993	0.495407	1	3261	tags=30%, list=24%, signal=39%
INFLAMMATORY_RESPONSE	INFLAMMATORY_RESPONSE		56	-0.307985	-1.15001	0.228102	0.495878	1	1972	tags=29%, list=14%, signal=33%
CHR16Q12	CHR16Q12		27	-0.368942	-1.14987	0.270378	0.496063	1	5756	tags=74%, list=42%, signal=127%
GCACTTT,MIR-17-5P,MIR-20A,MIR-106A,MIR-106B,MIR-20B,MIR-519D	GCACTTT,MIR-17-5P,MIR-20A,MIR-106A,MIR-106B,MIR-20B,MIR-519D		484	-0.232499	-1.14974	0.0943396	0.496195	1	3596	tags=30%, list=26%, signal=40%
RODRIGUES_THYROID_CARCINOMA_DN	RODRIGUES_THYROID_CARCINOMA_DN		69	-0.297462	-1.14956	0.199634	0.496446	1	2089	tags=26%, list=15%, signal=31%
SESTO_RESPONSE_TO_UV_C4	SESTO_RESPONSE_TO_UV_C4		17	-0.403881	-1.14948	0.260628	0.496384	1	559	tags=18%, list=4%, signal=18%
GSE22886_TH1_VS_TH2_12H_ACT_DN	GSE22886_TH1_VS_TH2_12H_ACT_DN		127	-0.267089	-1.14928	0.169844	0.496686	1	2517	tags=27%, list=18%, signal=32%
CHR10Q11	CHR10Q11		32	-0.352267	-1.14903	0.262868	0.497122	1	4759	tags=56%, list=35%, signal=86%
NEGATIVE_REGULATION_OF_PROGRAMMED_CELL_DEATH	NEGATIVE_REGULATION_OF_PROGRAMMED_CELL_DEATH		123	-0.272919	-1.14888	0.193772	0.497286	1	2846	tags=33%, list=21%, signal=41%
GGGCATT,MIR-365	GGGCATT,MIR-365		94	-0.277484	-1.14876	0.194828	0.497376	1	3326	tags=31%, list=24%, signal=40%
MAPKKK_CASCADE_GO_0000165	MAPKKK_CASCADE_GO_0000165		76	-0.291398	-1.14875	0.20632	0.49714	1	1757	tags=22%, list=13%, signal=26%
ACCATTT,MIR-522	ACCATTT,MIR-522		133	-0.264284	-1.14862	0.184348	0.497282	1	5668	tags=58%, list=41%, signal=98%
GTAGGCA,MIR-189	GTAGGCA,MIR-189		25	-0.372478	-1.14857	0.267399	0.497164	1	6144	tags=64%, list=45%, signal=116%
MIKKELSEN_IPS_LCP_WITH_H3K4ME3	MIKKELSEN_IPS_LCP_WITH_H3K4ME3		76	-0.294699	-1.14845	0.220036	0.497245	1	1306	tags=21%, list=10%, signal=23%
PLASARI_TGFB1_SIGNALING_VIA_NFIC_10HR_UP	PLASARI_TGFB1_SIGNALING_VIA_NFIC_10HR_UP		31	-0.355039	-1.14844	0.256684	0.496975	1	1095	tags=29%, list=8%, signal=31%
GSE11864_CSF1_VS_CSF1_IFNG_IN_MAC_UP	GSE11864_CSF1_VS_CSF1_IFNG_IN_MAC_UP		145	-0.263941	-1.14838	0.165455	0.496899	1	3457	tags=37%, list=25%, signal=48%
YIH_RESPONSE_TO_ARSENITE_C1	YIH_RESPONSE_TO_ARSENITE_C1		21	-0.385165	-1.14825	0.274436	0.497011	1	2159	tags=38%, list=16%, signal=45%
PHOSPHORIC_MONOESTER_HYDROLASE_ACTIVITY	PHOSPHORIC_MONOESTER_HYDROLASE_ACTIVITY		89	-0.286677	-1.14817	0.204904	0.496976	1	2825	tags=27%, list=21%, signal=34%
SIRNA_EIF4GI_UP	SIRNA_EIF4GI_UP		83	-0.285073	-1.14817	0.223214	0.496707	1	311	tags=8%, list=2%, signal=9%
ST_B_CELL_ANTIGEN_RECEPTOR	ST_B_CELL_ANTIGEN_RECEPTOR		33	-0.34722	-1.14811	0.248566	0.496597	1	3874	tags=42%, list=28%, signal=59%
GINESTIER_BREAST_CANCER_20Q13_AMPLIFICATION_DN	GINESTIER_BREAST_CANCER_20Q13_AMPLIFICATION_DN		159	-0.260069	-1.14811	0.164894	0.496334	1	3864	tags=31%, list=28%, signal=43%
GSE24634_IL4_VS_CTRL_TREATED_NAIVE_CD4_TCELL_DAY7_UP	GSE24634_IL4_VS_CTRL_TREATED_NAIVE_CD4_TCELL_DAY7_UP		159	-0.259817	-1.14798	0.167254	0.496452	1	2902	tags=25%, list=21%, signal=31%
GTGGTGA,MIR-197	GTGGTGA,MIR-197		50	-0.318832	-1.14788	0.24717	0.496459	1	4381	tags=46%, list=32%, signal=67%
GSE22886_TH1_VS_TH2_12H_ACT_UP	GSE22886_TH1_VS_TH2_12H_ACT_UP		141	-0.266742	-1.14788	0.177817	0.496204	1	2482	tags=26%, list=18%, signal=32%
LIU_PROSTATE_CANCER_UP	LIU_PROSTATE_CANCER_UP		75	-0.29075	-1.14778	0.21875	0.49622	1	1558	tags=20%, list=11%, signal=22%
GSE13485_CTRL_VS_DAY1_YF17D_VACCINE_PBMC_UP	GSE13485_CTRL_VS_DAY1_YF17D_VACCINE_PBMC_UP		171	-0.25578	-1.14772	0.152249	0.496122	1	4626	tags=36%, list=34%, signal=54%
ACEVEDO_LIVER_CANCER_DN	ACEVEDO_LIVER_CANCER_DN		374	-0.236931	-1.14753	0.112179	0.496417	1	3259	tags=29%, list=24%, signal=37%
MODULE_430	MODULE_430		48	-0.320019	-1.14734	0.223958	0.496682	1	2466	tags=25%, list=18%, signal=30%
PID_HIF1_TFPATHWAY	PID_HIF1_TFPATHWAY		56	-0.311641	-1.1473	0.236559	0.496523	1	2891	tags=34%, list=21%, signal=43%
SEMENZA_HIF1_TARGETS	SEMENZA_HIF1_TARGETS		29	-0.35453	-1.14729	0.264014	0.496276	1	2891	tags=38%, list=21%, signal=48%
GSE36476_CTRL_VS_TSST_ACT_72H_MEMORY_CD4_TCELL_OLD_DN	GSE36476_CTRL_VS_TSST_ACT_72H_MEMORY_CD4_TCELL_OLD_DN		190	-0.255555	-1.14727	0.151667	0.496092	1	4616	tags=34%, list=34%, signal=50%
GSE24634_IL4_VS_CTRL_TREATED_NAIVE_CD4_TCELL_DAY5_UP	GSE24634_IL4_VS_CTRL_TREATED_NAIVE_CD4_TCELL_DAY5_UP		145	-0.263045	-1.14718	0.181658	0.496105	1	2167	tags=26%, list=16%, signal=30%
GSE3982_BCELL_VS_TH2_UP	GSE3982_BCELL_VS_TH2_UP		131	-0.26965	-1.14715	0.190647	0.495914	1	2538	tags=26%, list=18%, signal=32%
GSE3982_MEMORY_CD4_TCELL_VS_TH1_DN	GSE3982_MEMORY_CD4_TCELL_VS_TH1_DN		183	-0.255732	-1.14683	0.164179	0.496541	1	3318	tags=29%, list=24%, signal=38%
GSE360_L_DONOVANI_VS_T_GONDII_DC_UP	GSE360_L_DONOVANI_VS_T_GONDII_DC_UP		106	-0.280322	-1.14679	0.187391	0.496401	1	2721	tags=28%, list=20%, signal=35%
GSE14769_UNSTIM_VS_240MIN_LPS_BMDM_DN	GSE14769_UNSTIM_VS_240MIN_LPS_BMDM_DN		173	-0.256049	-1.14674	0.163265	0.496283	1	3989	tags=34%, list=29%, signal=47%
XU_HGF_TARGETS_REPRESSED_BY_AKT1_DN	XU_HGF_TARGETS_REPRESSED_BY_AKT1_DN		43	-0.326147	-1.14647	0.266541	0.496818	1	2209	tags=33%, list=16%, signal=39%
GSE2706_LPS_VS_R848_AND_LPS_2H_STIM_DC_DN	GSE2706_LPS_VS_R848_AND_LPS_2H_STIM_DC_DN		57	-0.307565	-1.1463	0.215303	0.497043	1	1984	tags=26%, list=14%, signal=31%
REACTOME_TRANSPORT_OF_MATURE_TRANSCRIPT_TO_CYTOPLASM	REACTOME_TRANSPORT_OF_MATURE_TRANSCRIPT_TO_CYTOPLASM		52	-0.31333	-1.14611	0.232176	0.497358	1	4962	tags=44%, list=36%, signal=69%
PID_ERBB2_ERBB3_PATHWAY	PID_ERBB2_ERBB3_PATHWAY		40	-0.331608	-1.14565	0.228302	0.498447	1	4636	tags=50%, list=34%, signal=75%
AMIT_EGF_RESPONSE_240_MCF10A	AMIT_EGF_RESPONSE_240_MCF10A		19	-0.39804	-1.14526	0.299083	0.499348	1	568	tags=21%, list=4%, signal=22%
TBK1.DN.48HRS_DN	TBK1.DN.48HRS_DN		48	-0.323599	-1.14503	0.247405	0.499768	1	4022	tags=42%, list=29%, signal=59%
GSE22886_NAIVE_TCELL_VS_MONOCYTE_DN	GSE22886_NAIVE_TCELL_VS_MONOCYTE_DN		151	-0.260777	-1.14496	0.171735	0.499699	1	2705	tags=25%, list=20%, signal=30%
IWANAGA_CARCINOGENESIS_BY_KRAS_UP	IWANAGA_CARCINOGENESIS_BY_KRAS_UP		122	-0.269962	-1.14486	0.188455	0.499722	1	1005	tags=15%, list=7%, signal=16%
LINSLEY_MIR16_TARGETS	LINSLEY_MIR16_TARGETS		193	-0.251645	-1.14454	0.146805	0.500364	1	3683	tags=30%, list=27%, signal=40%
GSE22886_NAIVE_CD8_TCELL_VS_MONOCYTE_UP	GSE22886_NAIVE_CD8_TCELL_VS_MONOCYTE_UP		123	-0.267831	-1.14434	0.175824	0.500693	1	1905	tags=24%, list=14%, signal=27%
GSE9037_WT_VS_IRAK4_KO_LPS_4H_STIM_BMDM_UP	GSE9037_WT_VS_IRAK4_KO_LPS_4H_STIM_BMDM_UP		165	-0.259867	-1.14411	0.176259	0.501059	1	1759	tags=18%, list=13%, signal=20%
MODULE_136	MODULE_136		360	-0.237326	-1.14397	0.0926244	0.501235	1	2832	tags=26%, list=21%, signal=31%
GSE27786_LIN_NEG_VS_NKCELL_DN	GSE27786_LIN_NEG_VS_NKCELL_DN		167	-0.259096	-1.14389	0.185121	0.501168	1	2194	tags=21%, list=16%, signal=25%
ENK_UV_RESPONSE_EPIDERMIS_DN	ENK_UV_RESPONSE_EPIDERMIS_DN		432	-0.232009	-1.14367	0.102694	0.501562	1	1708	tags=17%, list=12%, signal=19%
GSE24634_TREG_VS_TCONV_POST_DAY5_IL4_CONVERSION_DN	GSE24634_TREG_VS_TCONV_POST_DAY5_IL4_CONVERSION_DN		149	-0.263518	-1.14297	0.172043	0.503354	1	1961	tags=23%, list=14%, signal=27%
ST_TUMOR_NECROSIS_FACTOR_PATHWAY	ST_TUMOR_NECROSIS_FACTOR_PATHWAY		27	-0.356267	-1.1428	0.260398	0.503575	1	3874	tags=52%, list=28%, signal=72%
GSE17974_IL4_AND_ANTI_IL12_VS_UNTREATED_4H_ACT_CD4_TCELL_DN	GSE17974_IL4_AND_ANTI_IL12_VS_UNTREATED_4H_ACT_CD4_TCELL_DN		77	-0.292218	-1.14265	0.233743	0.503746	1	1756	tags=25%, list=13%, signal=28%
GSE14000_TRANSLATED_RNA_VS_MRNA_16H_LPS_DC_UP	GSE14000_TRANSLATED_RNA_VS_MRNA_16H_LPS_DC_UP		102	-0.279335	-1.14261	0.206406	0.503609	1	3413	tags=34%, list=25%, signal=45%
KRAS.BREAST_UP.V1_UP	KRAS.BREAST_UP.V1_UP		42	-0.330542	-1.14259	0.255898	0.50339	1	1163	tags=26%, list=8%, signal=29%
GROSS_HYPOXIA_VIA_HIF1A_DN	GROSS_HYPOXIA_VIA_HIF1A_DN		89	-0.279536	-1.14239	0.189781	0.503702	1	3880	tags=36%, list=28%, signal=50%
MATZUK_SPERMATOCYTE	MATZUK_SPERMATOCYTE		51	-0.315695	-1.14222	0.241071	0.503949	1	2729	tags=27%, list=20%, signal=34%
BHAT_ESR1_TARGETS_NOT_VIA_AKT1_UP	BHAT_ESR1_TARGETS_NOT_VIA_AKT1_UP		158	-0.258913	-1.14198	0.183074	0.504349	1	1283	tags=16%, list=9%, signal=17%
MODULE_325	MODULE_325		45	-0.324947	-1.14181	0.248175	0.504595	1	1232	tags=16%, list=9%, signal=17%
GSE22886_NAIVE_CD4_TCELL_VS_DC_UP	GSE22886_NAIVE_CD4_TCELL_VS_DC_UP		150	-0.260469	-1.14176	0.175439	0.50445	1	2466	tags=23%, list=18%, signal=27%
SHETH_LIVER_CANCER_VS_TXNIP_LOSS_PAM5	SHETH_LIVER_CANCER_VS_TXNIP_LOSS_PAM5		49	-0.315734	-1.14131	0.238447	0.505519	1	2516	tags=31%, list=18%, signal=37%
REACTOME_GLUCOSE_TRANSPORT	REACTOME_GLUCOSE_TRANSPORT		31	-0.34733	-1.14129	0.25	0.505318	1	5240	tags=48%, list=38%, signal=78%
BIOCARTA_DEATH_PATHWAY	BIOCARTA_DEATH_PATHWAY		31	-0.349875	-1.14091	0.265343	0.506151	1	3874	tags=48%, list=28%, signal=67%
GSE29615_CTRL_VS_LAIV_FLU_VACCINE_PBMC_UP	GSE29615_CTRL_VS_LAIV_FLU_VACCINE_PBMC_UP		106	-0.272401	-1.14047	0.189239	0.507235	1	1706	tags=23%, list=12%, signal=26%
MODULE_291	MODULE_291		46	-0.3249	-1.14044	0.272085	0.507043	1	1547	tags=24%, list=11%, signal=27%
TGCTGCT,MIR-15A,MIR-16,MIR-15B,MIR-195,MIR-424,MIR-497	TGCTGCT,MIR-15A,MIR-16,MIR-15B,MIR-195,MIR-424,MIR-497		459	-0.230742	-1.14015	0.0966667	0.507665	1	3851	tags=35%, list=28%, signal=47%
ACEVEDO_NORMAL_TISSUE_ADJACENT_TO_LIVER_TUMOR_UP	ACEVEDO_NORMAL_TISSUE_ADJACENT_TO_LIVER_TUMOR_UP		133	-0.264774	-1.13997	0.194396	0.507919	1	4469	tags=41%, list=33%, signal=60%
MORF_NF1	MORF_NF1		94	-0.281395	-1.13981	0.205776	0.508121	1	4051	tags=36%, list=30%, signal=51%
CHIANG_LIVER_CANCER_SUBCLASS_CTNNB1_UP	CHIANG_LIVER_CANCER_SUBCLASS_CTNNB1_UP		95	-0.28037	-1.13935	0.211957	0.509212	1	2362	tags=28%, list=17%, signal=34%
GSE11057_NAIVE_VS_MEMORY_CD4_TCELL_UP	GSE11057_NAIVE_VS_MEMORY_CD4_TCELL_UP		137	-0.26544	-1.13921	0.183074	0.509317	1	2534	tags=29%, list=18%, signal=35%
GSE18791_CTRL_VS_NEWCASTLE_VIRUS_DC_18H_UP	GSE18791_CTRL_VS_NEWCASTLE_VIRUS_DC_18H_UP		178	-0.256604	-1.13905	0.172589	0.509544	1	3174	tags=22%, list=23%, signal=28%
GSE36392_TYPE_2_MYELOID_VS_EOSINOPHIL_IL25_TREATED_LUNG_UP	GSE36392_TYPE_2_MYELOID_VS_EOSINOPHIL_IL25_TREATED_LUNG_UP		152	-0.255443	-1.13887	0.175747	0.50982	1	2812	tags=26%, list=20%, signal=33%
GSE1432_CTRL_VS_IFNG_1H_MICROGLIA_DN	GSE1432_CTRL_VS_IFNG_1H_MICROGLIA_DN		129	-0.268551	-1.13879	0.202899	0.509807	1	3405	tags=33%, list=25%, signal=43%
MORF_LTK	MORF_LTK		84	-0.286975	-1.13849	0.201709	0.510408	1	2648	tags=27%, list=19%, signal=34%
GSE1460_CD4_THYMOCYTE_VS_NAIVE_CD4_TCELL_ADULT_BLOOD_UP	GSE1460_CD4_THYMOCYTE_VS_NAIVE_CD4_TCELL_ADULT_BLOOD_UP		161	-0.259086	-1.13845	0.181488	0.510254	1	2758	tags=27%, list=20%, signal=33%
PID_CIRCADIAN_PATHWAY	PID_CIRCADIAN_PATHWAY		15	-0.417159	-1.13813	0.300738	0.510899	1	2959	tags=40%, list=22%, signal=51%
GSE27786_BCELL_VS_NKTCELL_DN	GSE27786_BCELL_VS_NKTCELL_DN		153	-0.260267	-1.13796	0.15669	0.511099	1	2687	tags=27%, list=20%, signal=33%
KAECH_DAY8_EFF_VS_MEMORY_CD8_TCELL_UP	KAECH_DAY8_EFF_VS_MEMORY_CD8_TCELL_UP		173	-0.257336	-1.1378	0.190311	0.511319	1	3909	tags=34%, list=28%, signal=47%
GSE3982_DC_VS_CENT_MEMORY_CD4_TCELL_DN	GSE3982_DC_VS_CENT_MEMORY_CD4_TCELL_DN		139	-0.262141	-1.13777	0.17801	0.51115	1	1905	tags=19%, list=14%, signal=22%
SCHLOSSER_MYC_TARGETS_REPRESSED_BY_SERUM	SCHLOSSER_MYC_TARGETS_REPRESSED_BY_SERUM		153	-0.257955	-1.13775	0.196262	0.510939	1	6429	tags=63%, list=47%, signal=117%
FONTAINE_PAPILLARY_THYROID_CARCINOMA_UP	FONTAINE_PAPILLARY_THYROID_CARCINOMA_UP		47	-0.315128	-1.13738	0.27963	0.511777	1	4882	tags=49%, list=36%, signal=76%
DACOSTA_UV_RESPONSE_VIA_ERCC3_COMMON_DN	DACOSTA_UV_RESPONSE_VIA_ERCC3_COMMON_DN		469	-0.230154	-1.1373	0.111111	0.511773	1	3971	tags=35%, list=29%, signal=48%
GSE17721_CTRL_VS_POLYIC_8H_BMDM_DN	GSE17721_CTRL_VS_POLYIC_8H_BMDM_DN		145	-0.259382	-1.13705	0.198582	0.512254	1	2816	tags=30%, list=21%, signal=38%
REACTOME_SYNTHESIS_OF_PIPS_AT_THE_PLASMA_MEMBRANE	REACTOME_SYNTHESIS_OF_PIPS_AT_THE_PLASMA_MEMBRANE		24	-0.366382	-1.13689	0.269303	0.51249	1	3910	tags=46%, list=28%, signal=64%
REACTOME_SCFSKP2_MEDIATED_DEGRADATION_OF_P27_P21	REACTOME_SCFSKP2_MEDIATED_DEGRADATION_OF_P27_P21		53	-0.308508	-1.13662	0.233028	0.513032	1	4832	tags=40%, list=35%, signal=61%
TCCAGAT,MIR-516-5P	TCCAGAT,MIR-516-5P		89	-0.281041	-1.13658	0.235189	0.512903	1	2065	tags=20%, list=15%, signal=24%
GSE17721_CTRL_VS_PAM3CSK4_2H_BMDM_UP	GSE17721_CTRL_VS_PAM3CSK4_2H_BMDM_UP		167	-0.255102	-1.1363	0.169312	0.513428	1	2678	tags=22%, list=20%, signal=27%
GSE17721_PAM3CSK4_VS_GADIQUIMOD_4H_BMDM_DN	GSE17721_PAM3CSK4_VS_GADIQUIMOD_4H_BMDM_DN		145	-0.262759	-1.13621	0.190311	0.513432	1	4016	tags=39%, list=29%, signal=55%
GSE7460_FOXP3_MUT_VS_WT_ACT_WITH_TGFB_TCONV_DN	GSE7460_FOXP3_MUT_VS_WT_ACT_WITH_TGFB_TCONV_DN		152	-0.258881	-1.1362	0.187175	0.513191	1	2526	tags=26%, list=18%, signal=31%
SENESE_HDAC3_TARGETS_UP	SENESE_HDAC3_TARGETS_UP		425	-0.231553	-1.13599	0.0966667	0.513542	1	2207	tags=22%, list=16%, signal=25%
GSE9006_HEALTHY_VS_TYPE_1_DIABETES_PBMC_AT_DX_UP	GSE9006_HEALTHY_VS_TYPE_1_DIABETES_PBMC_AT_DX_UP		166	-0.254839	-1.13572	0.184701	0.514102	1	2492	tags=24%, list=18%, signal=29%
GSE17721_POLYIC_VS_GARDIQUIMOD_4H_BMDM_UP	GSE17721_POLYIC_VS_GARDIQUIMOD_4H_BMDM_UP		169	-0.255955	-1.13565	0.183673	0.514049	1	3206	tags=25%, list=23%, signal=33%
PID_MET_PATHWAY	PID_MET_PATHWAY		73	-0.287779	-1.1353	0.244123	0.514855	1	3605	tags=37%, list=26%, signal=50%
GSE13229_IMM_VS_MATURE_NKCELL_UP	GSE13229_IMM_VS_MATURE_NKCELL_UP		133	-0.264067	-1.13525	0.190813	0.514709	1	607	tags=12%, list=4%, signal=12%
E2F1_UP.V1_UP	E2F1_UP.V1_UP		168	-0.255357	-1.13504	0.161512	0.515093	1	3256	tags=27%, list=24%, signal=35%
KEGG_LEUKOCYTE_TRANSENDOTHELIAL_MIGRATION	KEGG_LEUKOCYTE_TRANSENDOTHELIAL_MIGRATION		73	-0.293705	-1.13501	0.243144	0.514926	1	1504	tags=18%, list=11%, signal=20%
CHROMOSOME_ORGANIZATION_AND_BIOGENESIS	CHROMOSOME_ORGANIZATION_AND_BIOGENESIS		114	-0.268438	-1.13493	0.212996	0.514889	1	5033	tags=46%, list=37%, signal=73%
LU_IL4_SIGNALING	LU_IL4_SIGNALING		67	-0.298047	-1.13492	0.244604	0.514641	1	3099	tags=36%, list=23%, signal=46%
KEGG_OOCYTE_MEIOSIS	KEGG_OOCYTE_MEIOSIS		89	-0.281958	-1.13468	0.228621	0.515107	1	5407	tags=56%, list=39%, signal=92%
JAZAG_TGFB1_SIGNALING_UP	JAZAG_TGFB1_SIGNALING_UP		78	-0.284449	-1.13457	0.229803	0.515196	1	2540	tags=24%, list=19%, signal=30%
CYTOKINE_ACTIVITY	CYTOKINE_ACTIVITY		39	-0.33204	-1.13426	0.266423	0.515877	1	2972	tags=38%, list=22%, signal=49%
KANNAN_TP53_TARGETS_UP	KANNAN_TP53_TARGETS_UP		49	-0.317886	-1.13416	0.244367	0.5159	1	1634	tags=24%, list=12%, signal=28%
REGULATION_OF_I_KAPPAB_KINASE_NF_KAPPAB_CASCADE	REGULATION_OF_I_KAPPAB_KINASE_NF_KAPPAB_CASCADE		86	-0.279487	-1.1341	0.208029	0.515808	1	2883	tags=31%, list=21%, signal=39%
GSE15930_NAIVE_VS_72H_IN_VITRO_STIM_IFNAB_CD8_TCELL_DN	GSE15930_NAIVE_VS_72H_IN_VITRO_STIM_IFNAB_CD8_TCELL_DN		179	-0.25315	-1.13403	0.155797	0.515738	1	4529	tags=39%, list=33%, signal=58%
MORF_HEAB	MORF_HEAB		70	-0.290155	-1.13392	0.243728	0.51579	1	3897	tags=36%, list=28%, signal=50%
GSE29618_PRE_VS_DAY7_POST_LAIV_FLU_VACCINE_MDC_DN	GSE29618_PRE_VS_DAY7_POST_LAIV_FLU_VACCINE_MDC_DN		150	-0.261326	-1.13383	0.176883	0.515808	1	2719	tags=26%, list=20%, signal=32%
REGULATION_OF_PROTEIN_KINASE_ACTIVITY	REGULATION_OF_PROTEIN_KINASE_ACTIVITY		125	-0.268368	-1.13347	0.207679	0.51658	1	2454	tags=25%, list=18%, signal=30%
MODULE_459	MODULE_459		307	-0.238136	-1.13333	0.14087	0.516697	1	2637	tags=26%, list=19%, signal=31%
DAZARD_RESPONSE_TO_UV_NHEK_DN	DAZARD_RESPONSE_TO_UV_NHEK_DN		304	-0.23814	-1.1333	0.152066	0.516502	1	4671	tags=41%, list=34%, signal=61%
GSE1460_INTRATHYMIC_T_PROGENITOR_VS_THYMIC_STROMAL_CELL_UP	GSE1460_INTRATHYMIC_T_PROGENITOR_VS_THYMIC_STROMAL_CELL_UP		147	-0.263019	-1.13325	0.2	0.516385	1	5270	tags=48%, list=38%, signal=78%
IVANOVSKA_MIR106B_TARGETS	IVANOVSKA_MIR106B_TARGETS		82	-0.28413	-1.13298	0.195341	0.516892	1	3619	tags=35%, list=26%, signal=48%
GSE17721_PAM3CSK4_VS_GADIQUIMOD_24H_BMDM_UP	GSE17721_PAM3CSK4_VS_GADIQUIMOD_24H_BMDM_UP		155	-0.257449	-1.13296	0.201754	0.516698	1	2271	tags=21%, list=17%, signal=25%
MOSERLE_IFNA_RESPONSE	MOSERLE_IFNA_RESPONSE		25	-0.366457	-1.13294	0.283883	0.516495	1	1670	tags=32%, list=12%, signal=36%
GSE29615_CTRL_VS_DAY3_LAIV_IFLU_VACCINE_PBMC_UP	GSE29615_CTRL_VS_DAY3_LAIV_IFLU_VACCINE_PBMC_UP		139	-0.263662	-1.13293	0.210438	0.516258	1	2297	tags=20%, list=17%, signal=24%
MODULE_43	MODULE_43		71	-0.29678	-1.13282	0.230476	0.516278	1	1067	tags=13%, list=8%, signal=14%
ELVIDGE_HIF1A_TARGETS_DN	ELVIDGE_HIF1A_TARGETS_DN		84	-0.282327	-1.13279	0.224315	0.516105	1	2397	tags=27%, list=17%, signal=33%
V$GFI1_01	V$GFI1_01		167	-0.254417	-1.13264	0.172355	0.516322	1	1498	tags=19%, list=11%, signal=21%
NUCLEAR_MEMBRANE_PART	NUCLEAR_MEMBRANE_PART		40	-0.326606	-1.13247	0.255319	0.516562	1	4982	tags=45%, list=36%, signal=70%
GRADE_COLON_AND_RECTAL_CANCER_UP	GRADE_COLON_AND_RECTAL_CANCER_UP		267	-0.241055	-1.13246	0.130973	0.516295	1	4877	tags=41%, list=36%, signal=62%
CHUNG_BLISTER_CYTOTOXICITY_DN	CHUNG_BLISTER_CYTOTOXICITY_DN		33	-0.336442	-1.1322	0.287037	0.516805	1	1346	tags=21%, list=10%, signal=23%
V$HNF1_01	V$HNF1_01		117	-0.268864	-1.13203	0.222015	0.517048	1	1632	tags=21%, list=12%, signal=24%
UDAYAKUMAR_MED1_TARGETS_UP	UDAYAKUMAR_MED1_TARGETS_UP		129	-0.26359	-1.13174	0.198944	0.517658	1	3615	tags=36%, list=26%, signal=48%
GSE1460_CORD_VS_ADULT_BLOOD_NAIVE_CD4_TCELL_DN	GSE1460_CORD_VS_ADULT_BLOOD_NAIVE_CD4_TCELL_DN		179	-0.254494	-1.13165	0.185315	0.517638	1	4514	tags=37%, list=33%, signal=54%
GSE2826_WT_VS_XID_BCELL_DN	GSE2826_WT_VS_XID_BCELL_DN		128	-0.263419	-1.13163	0.189189	0.517432	1	2242	tags=27%, list=16%, signal=31%
DNA_INTEGRITY_CHECKPOINT	DNA_INTEGRITY_CHECKPOINT		21	-0.379584	-1.1315	0.290381	0.517554	1	2710	tags=33%, list=20%, signal=41%
GSE22886_UNSTIM_VS_STIM_MEMORY_TCELL_UP	GSE22886_UNSTIM_VS_STIM_MEMORY_TCELL_UP		155	-0.258786	-1.13136	0.191379	0.517706	1	3727	tags=34%, list=27%, signal=46%
MORI_LARGE_PRE_BII_LYMPHOCYTE_UP	MORI_LARGE_PRE_BII_LYMPHOCYTE_UP		81	-0.283377	-1.13125	0.225865	0.517768	1	5424	tags=56%, list=40%, signal=91%
GSE12366_PLASMA_CELL_VS_MEMORY_BCELL_DN	GSE12366_PLASMA_CELL_VS_MEMORY_BCELL_DN		168	-0.253175	-1.13114	0.195326	0.517804	1	4321	tags=37%, list=31%, signal=53%
LEE_NEURAL_CREST_STEM_CELL_DN	LEE_NEURAL_CREST_STEM_CELL_DN		82	-0.287405	-1.13105	0.224382	0.517799	1	1895	tags=24%, list=14%, signal=28%
ACTIVATION_OF_MAPK_ACTIVITY	ACTIVATION_OF_MAPK_ACTIVITY		28	-0.36038	-1.13065	0.26789	0.518737	1	1504	tags=29%, list=11%, signal=32%
GAVIN_FOXP3_TARGETS_CLUSTER_P4	GAVIN_FOXP3_TARGETS_CLUSTER_P4		65	-0.297757	-1.13052	0.25394	0.518868	1	3001	tags=35%, list=22%, signal=45%
MODULE_378	MODULE_378		311	-0.237562	-1.12998	0.159664	0.520202	1	2637	tags=25%, list=19%, signal=31%
GSE24142_EARLY_THYMIC_PROGENITOR_VS_DN2_THYMOCYTE_ADULT_UP	GSE24142_EARLY_THYMIC_PROGENITOR_VS_DN2_THYMOCYTE_ADULT_UP		136	-0.260278	-1.12981	0.193078	0.52043	1	1560	tags=21%, list=11%, signal=23%
GSE3982_EOSINOPHIL_VS_TH1_DN	GSE3982_EOSINOPHIL_VS_TH1_DN		179	-0.253201	-1.12928	0.178253	0.521741	1	4758	tags=37%, list=35%, signal=56%
GSE6269_HEALTHY_VS_STREP_PNEUMO_INF_PBMC_UP	GSE6269_HEALTHY_VS_STREP_PNEUMO_INF_PBMC_UP		156	-0.255074	-1.12915	0.185662	0.521868	1	4125	tags=35%, list=30%, signal=49%
RUTELLA_RESPONSE_TO_HGF_VS_CSF2RB_AND_IL4_UP	RUTELLA_RESPONSE_TO_HGF_VS_CSF2RB_AND_IL4_UP		306	-0.237578	-1.12909	0.12892	0.521797	1	2322	tags=23%, list=17%, signal=27%
V$AR_01	V$AR_01		107	-0.269166	-1.129	0.220826	0.52178	1	3478	tags=36%, list=25%, signal=47%
GSE9988_ANTI_TREM1_AND_LPS_VS_CTRL_TREATED_MONOCYTES_UP	GSE9988_ANTI_TREM1_AND_LPS_VS_CTRL_TREATED_MONOCYTES_UP		152	-0.257896	-1.12861	0.212389	0.522692	1	3490	tags=33%, list=25%, signal=44%
TAGCTTT,MIR-9	TAGCTTT,MIR-9		188	-0.249212	-1.12857	0.177049	0.522565	1	3686	tags=35%, list=27%, signal=47%
GSE20715_0H_VS_48H_OZONE_LUNG_DN	GSE20715_0H_VS_48H_OZONE_LUNG_DN		173	-0.254725	-1.12812	0.17637	0.523717	1	2759	tags=27%, list=20%, signal=33%
GSE9988_ANTI_TREM1_VS_CTRL_TREATED_MONOCYTES_UP	GSE9988_ANTI_TREM1_VS_CTRL_TREATED_MONOCYTES_UP		170	-0.254677	-1.12802	0.165171	0.523765	1	2002	tags=20%, list=15%, signal=23%
HALLMARK_FATTY_ACID_METABOLISM	HALLMARK_FATTY_ACID_METABOLISM		129	-0.265491	-1.12782	0.208122	0.524117	1	4436	tags=40%, list=32%, signal=58%
GSE13306_TREG_VS_TCONV_SPLEEN_UP	GSE13306_TREG_VS_TCONV_SPLEEN_UP		124	-0.265386	-1.1278	0.208647	0.523886	1	842	tags=14%, list=6%, signal=14%
VEGF_A_UP.V1_UP	VEGF_A_UP.V1_UP		110	-0.269062	-1.12762	0.206838	0.524149	1	943	tags=18%, list=7%, signal=19%
GSE22045_TREG_VS_TCONV_DN	GSE22045_TREG_VS_TCONV_DN		130	-0.262242	-1.1272	0.201724	0.525161	1	3717	tags=36%, list=27%, signal=49%
ABRAMSON_INTERACT_WITH_AIRE	ABRAMSON_INTERACT_WITH_AIRE		43	-0.320184	-1.12718	0.265568	0.524956	1	6189	tags=56%, list=45%, signal=101%
MORF_FOSL1	MORF_FOSL1		219	-0.24552	-1.12625	0.18928	0.527522	1	2332	tags=23%, list=17%, signal=28%
LEE_EARLY_T_LYMPHOCYTE_DN	LEE_EARLY_T_LYMPHOCYTE_DN		40	-0.328685	-1.12622	0.28125	0.527341	1	2002	tags=28%, list=15%, signal=32%
REACTOME_MITOTIC_G2_G2_M_PHASES	REACTOME_MITOTIC_G2_G2_M_PHASES		77	-0.286821	-1.12611	0.255172	0.527405	1	4616	tags=36%, list=34%, signal=54%
GSE27786_CD4_TCELL_VS_MONO_MAC_DN	GSE27786_CD4_TCELL_VS_MONO_MAC_DN		147	-0.255547	-1.12603	0.210993	0.527384	1	3553	tags=33%, list=26%, signal=44%
CHEN_LIVER_METABOLISM_QTL_CIS	CHEN_LIVER_METABOLISM_QTL_CIS		59	-0.301343	-1.12589	0.262238	0.527512	1	3225	tags=25%, list=24%, signal=33%
SARTIPY_NORMAL_AT_INSULIN_RESISTANCE_UP	SARTIPY_NORMAL_AT_INSULIN_RESISTANCE_UP		31	-0.335673	-1.12569	0.277574	0.52784	1	3815	tags=42%, list=28%, signal=58%
HUANG_FOXA2_TARGETS_DN	HUANG_FOXA2_TARGETS_DN		30	-0.35122	-1.12562	0.277883	0.527769	1	1258	tags=30%, list=9%, signal=33%
CHR6Q14	CHR6Q14		23	-0.367727	-1.12557	0.301616	0.527647	1	4425	tags=61%, list=32%, signal=90%
BECKER_TAMOXIFEN_RESISTANCE_DN	BECKER_TAMOXIFEN_RESISTANCE_DN		40	-0.322461	-1.1255	0.258123	0.527593	1	1080	tags=20%, list=8%, signal=22%
GSE14350_IL2RB_KO_VS_WT_TREG_UP	GSE14350_IL2RB_KO_VS_WT_TREG_UP		148	-0.257712	-1.12546	0.205455	0.52747	1	2412	tags=24%, list=18%, signal=28%
MICROSOME	MICROSOME		24	-0.360901	-1.12522	0.280859	0.527919	1	4705	tags=46%, list=34%, signal=70%
GSE27786_LIN_NEG_VS_NKTCELL_DN	GSE27786_LIN_NEG_VS_NKTCELL_DN		168	-0.252502	-1.12503	0.188991	0.528227	1	4188	tags=36%, list=31%, signal=51%
GSE17974_IL4_AND_ANTI_IL12_VS_UNTREATED_0.5H_ACT_CD4_TCELL_DN	GSE17974_IL4_AND_ANTI_IL12_VS_UNTREATED_0.5H_ACT_CD4_TCELL_DN		64	-0.297798	-1.12501	0.260073	0.528006	1	818	tags=20%, list=6%, signal=21%
AGCATTA,MIR-155	AGCATTA,MIR-155		106	-0.269759	-1.12498	0.219031	0.52783	1	3051	tags=29%, list=22%, signal=37%
HEDENFALK_BREAST_CANCER_BRACX_DN	HEDENFALK_BREAST_CANCER_BRACX_DN		19	-0.395384	-1.12483	0.279197	0.52806	1	4834	tags=53%, list=35%, signal=81%
PARK_HSC_VS_MULTIPOTENT_PROGENITORS_DN	PARK_HSC_VS_MULTIPOTENT_PROGENITORS_DN		15	-0.412251	-1.1248	0.301226	0.52786	1	5623	tags=67%, list=41%, signal=113%
GSE14308_TH1_VS_NAIVE_CD4_TCELL_DN	GSE14308_TH1_VS_NAIVE_CD4_TCELL_DN		142	-0.259395	-1.12464	0.212121	0.528075	1	4396	tags=32%, list=32%, signal=47%
GSE22886_NAIVE_CD8_TCELL_VS_NEUTROPHIL_UP	GSE22886_NAIVE_CD8_TCELL_VS_NEUTROPHIL_UP		169	-0.255868	-1.1244	0.201739	0.52854	1	4827	tags=43%, list=35%, signal=66%
REACTOME_NFKB_AND_MAP_KINASES_ACTIVATION_MEDIATED_BY_TLR4_SIGNALING_REPERTOIRE	REACTOME_NFKB_AND_MAP_KINASES_ACTIVATION_MEDIATED_BY_TLR4_SIGNALING_REPERTOIRE		64	-0.295192	-1.12428	0.258064	0.528632	1	4536	tags=47%, list=33%, signal=70%
TANG_SENESCENCE_TP53_TARGETS_DN	TANG_SENESCENCE_TP53_TARGETS_DN		47	-0.315423	-1.12422	0.261404	0.528558	1	5407	tags=60%, list=39%, signal=98%
NEGATIVE_REGULATION_OF_DEVELOPMENTAL_PROCESS	NEGATIVE_REGULATION_OF_DEVELOPMENTAL_PROCESS		150	-0.257479	-1.12411	0.197952	0.528609	1	2846	tags=32%, list=21%, signal=40%
GSE24081_CONTROLLER_VS_PROGRESSOR_HIV_SPECIFIC_CD8_TCELL_UP	GSE24081_CONTROLLER_VS_PROGRESSOR_HIV_SPECIFIC_CD8_TCELL_UP		131	-0.263019	-1.12395	0.233628	0.528822	1	3058	tags=29%, list=22%, signal=37%
KAECH_DAY15_EFF_VS_MEMORY_CD8_TCELL_UP	KAECH_DAY15_EFF_VS_MEMORY_CD8_TCELL_UP		132	-0.261149	-1.12382	0.19224	0.528947	1	3769	tags=35%, list=27%, signal=48%
GRABARCZYK_BCL11B_TARGETS_UP	GRABARCZYK_BCL11B_TARGETS_UP		62	-0.296712	-1.12374	0.247637	0.528933	1	3938	tags=42%, list=29%, signal=59%
GCM_DEAF1	GCM_DEAF1		26	-0.360386	-1.12354	0.265385	0.529244	1	3807	tags=42%, list=28%, signal=58%
BRACHAT_RESPONSE_TO_METHOTREXATE_UP	BRACHAT_RESPONSE_TO_METHOTREXATE_UP		19	-0.386915	-1.12344	0.306542	0.529283	1	3340	tags=37%, list=24%, signal=49%
GSE15324_ELF4_KO_VS_WT_NAIVE_CD8_TCELL_UP	GSE15324_ELF4_KO_VS_WT_NAIVE_CD8_TCELL_UP		136	-0.259634	-1.12339	0.206148	0.529164	1	2769	tags=25%, list=20%, signal=31%
DOANE_RESPONSE_TO_ANDROGEN_UP	DOANE_RESPONSE_TO_ANDROGEN_UP		130	-0.261765	-1.12338	0.203098	0.528928	1	2472	tags=25%, list=18%, signal=31%
IRITANI_MAD1_TARGETS_DN	IRITANI_MAD1_TARGETS_DN		46	-0.31801	-1.12298	0.257658	0.529882	1	5165	tags=39%, list=38%, signal=63%
GSE11864_UNTREATED_VS_CSF1_PAM3CYS_IN_MAC_UP	GSE11864_UNTREATED_VS_CSF1_PAM3CYS_IN_MAC_UP		158	-0.254561	-1.12294	0.208481	0.529725	1	3611	tags=35%, list=26%, signal=47%
MORF_TFDP2	MORF_TFDP2		137	-0.259713	-1.1228	0.210821	0.529904	1	3336	tags=28%, list=24%, signal=37%
HOSHIDA_LIVER_CANCER_SUBCLASS_S2	HOSHIDA_LIVER_CANCER_SUBCLASS_S2		103	-0.270141	-1.12257	0.225275	0.530323	1	4551	tags=36%, list=33%, signal=53%
GSE32423_CTRL_VS_IL7_MEMORY_CD8_TCELL_DN	GSE32423_CTRL_VS_IL7_MEMORY_CD8_TCELL_DN		109	-0.268727	-1.12255	0.217949	0.530147	1	2306	tags=24%, list=17%, signal=28%
GSE11924_TH1_VS_TH17_CD4_TCELL_DN	GSE11924_TH1_VS_TH17_CD4_TCELL_DN		153	-0.259633	-1.12234	0.212544	0.530511	1	2750	tags=25%, list=20%, signal=32%
GSE9006_HEALTHY_VS_TYPE_2_DIABETES_PBMC_AT_DX_DN	GSE9006_HEALTHY_VS_TYPE_2_DIABETES_PBMC_AT_DX_DN		139	-0.260834	-1.12214	0.218978	0.530862	1	2261	tags=20%, list=16%, signal=24%
ABBUD_LIF_SIGNALING_1_DN	ABBUD_LIF_SIGNALING_1_DN		17	-0.402007	-1.12213	0.306968	0.530636	1	2093	tags=29%, list=15%, signal=35%
CHR14Q24	CHR14Q24		67	-0.291834	-1.12205	0.245841	0.530594	1	3825	tags=42%, list=28%, signal=58%
MODULE_223	MODULE_223		87	-0.274984	-1.12187	0.237847	0.530878	1	1081	tags=20%, list=8%, signal=21%
KAECH_DAY8_EFF_VS_MEMORY_CD8_TCELL_DN	KAECH_DAY8_EFF_VS_MEMORY_CD8_TCELL_DN		171	-0.252098	-1.12156	0.199319	0.531515	1	2420	tags=22%, list=18%, signal=27%
RECEPTOR_SIGNALING_PROTEIN_SERINE_THREONINE_KINASE_ACTIVITY	RECEPTOR_SIGNALING_PROTEIN_SERINE_THREONINE_KINASE_ACTIVITY		27	-0.354539	-1.12125	0.293165	0.53221	1	1726	tags=22%, list=13%, signal=25%
PRC1_BMI_UP.V1_DN	PRC1_BMI_UP.V1_DN		76	-0.284355	-1.1211	0.236842	0.532416	1	3429	tags=38%, list=25%, signal=51%
MULLIGHAN_MLL_SIGNATURE_2_UP	MULLIGHAN_MLL_SIGNATURE_2_UP		338	-0.232292	-1.12107	0.153846	0.532243	1	1880	tags=18%, list=14%, signal=20%
GCM_MAX	GCM_MAX		30	-0.339882	-1.12077	0.290766	0.53292	1	5846	tags=60%, list=43%, signal=104%
NEGATIVE_REGULATION_OF_TRANSFERASE_ACTIVITY	NEGATIVE_REGULATION_OF_TRANSFERASE_ACTIVITY		30	-0.348439	-1.1207	0.291971	0.532837	1	2628	tags=33%, list=19%, signal=41%
GSE17721_PAM3CSK4_VS_GADIQUIMOD_6H_BMDM_DN	GSE17721_PAM3CSK4_VS_GADIQUIMOD_6H_BMDM_DN		153	-0.252852	-1.12039	0.217786	0.533504	1	2446	tags=27%, list=18%, signal=33%
GSE2706_R848_VS_LPS_2H_STIM_DC_UP	GSE2706_R848_VS_LPS_2H_STIM_DC_UP		85	-0.282392	-1.12028	0.245184	0.533587	1	2002	tags=25%, list=15%, signal=29%
AGTTCTC,MIR-146A,MIR-146B	AGTTCTC,MIR-146A,MIR-146B		44	-0.314292	-1.12019	0.256684	0.533597	1	3413	tags=36%, list=25%, signal=48%
GCM_DDX5	GCM_DDX5		65	-0.294599	-1.11949	0.270175	0.535491	1	5401	tags=52%, list=39%, signal=86%
FARMER_BREAST_CANCER_APOCRINE_VS_BASAL	FARMER_BREAST_CANCER_APOCRINE_VS_BASAL		261	-0.241615	-1.11919	0.170515	0.536094	1	2353	tags=23%, list=17%, signal=27%
GSE3982_DC_VS_NKCELL_UP	GSE3982_DC_VS_NKCELL_UP		162	-0.25137	-1.11914	0.196262	0.535964	1	779	tags=12%, list=6%, signal=12%
REGULATION_OF_PHOSPHORYLATION	REGULATION_OF_PHOSPHORYLATION		32	-0.34222	-1.11908	0.279492	0.535892	1	1789	tags=28%, list=13%, signal=32%
ZUCCHI_METASTASIS_DN	ZUCCHI_METASTASIS_DN		37	-0.334376	-1.11894	0.305263	0.536066	1	1270	tags=16%, list=9%, signal=18%
ADENYL_RIBONUCLEOTIDE_BINDING	ADENYL_RIBONUCLEOTIDE_BINDING		134	-0.257508	-1.11877	0.217014	0.53634	1	2451	tags=25%, list=18%, signal=30%
ST_PHOSPHOINOSITIDE_3_KINASE_PATHWAY	ST_PHOSPHOINOSITIDE_3_KINASE_PATHWAY		32	-0.344482	-1.11858	0.306968	0.536642	1	2432	tags=31%, list=18%, signal=38%
YYCATTCAWW_UNKNOWN	YYCATTCAWW_UNKNOWN		145	-0.256642	-1.11853	0.210623	0.536534	1	2516	tags=24%, list=18%, signal=29%
[truncated: 2,365 more rows]

## Sheet: Enriched in HeLa MondoA_KO
NAME	GS<br> follow link to MSigDB	GS DETAILS	SIZE	ES	NES	NOM p-val	FDR q-val	FWER p-val	RANK AT MAX	LEADING EDGE
ONDER_CDH1_TARGETS_2_UP	ONDER_CDH1_TARGETS_2_UP	Details ...	218	0.608264	2.8594	0	0	0	1346	tags=49%, list=10%, signal=54%
SWEET_KRAS_TARGETS_UP	SWEET_KRAS_TARGETS_UP	Details ...	78	0.681293	2.78161	0	0	0	1761	tags=59%, list=13%, signal=67%
CHARAFE_BREAST_CANCER_BASAL_VS_MESENCHYMAL_DN	CHARAFE_BREAST_CANCER_BASAL_VS_MESENCHYMAL_DN	Details ...	45	0.752377	2.70928	0	0	0	1612	tags=62%, list=12%, signal=70%
CHR5P15	CHR5P15	Details ...	43	0.746257	2.68447	0	0	0	1567	tags=74%, list=11%, signal=84%
MODULE_47	MODULE_47	Details ...	174	0.556703	2.57537	0	0	0	1490	tags=44%, list=11%, signal=49%
HALLMARK_EPITHELIAL_MESENCHYMAL_TRANSITION	HALLMARK_EPITHELIAL_MESENCHYMAL_TRANSITION	Details ...	174	0.547047	2.4696	0	0	0	1658	tags=49%, list=12%, signal=56%
PICCALUGA_ANGIOIMMUNOBLASTIC_LYMPHOMA_UP	PICCALUGA_ANGIOIMMUNOBLASTIC_LYMPHOMA_UP	Details ...	135	0.534283	2.41785	0	0	0	1595	tags=40%, list=12%, signal=45%
CHR9Q34	CHR9Q34	Details ...	156	0.537078	2.41582	0	0	0	3186	tags=58%, list=23%, signal=75%
REACTOME_COLLAGEN_FORMATION	REACTOME_COLLAGEN_FORMATION	Details ...	40	0.677004	2.38716	0	0	0	1007	tags=50%, list=7%, signal=54%
WANG_SMARCE1_TARGETS_UP	WANG_SMARCE1_TARGETS_UP	Details ...	226	0.504185	2.37048	0	0	0	1397	tags=38%, list=10%, signal=42%
REACTOME_EXTRACELLULAR_MATRIX_ORGANIZATION	REACTOME_EXTRACELLULAR_MATRIX_ORGANIZATION	Details ...	49	0.641243	2.34332	0	0	0	1007	tags=47%, list=7%, signal=50%
NABA_COLLAGENS	NABA_COLLAGENS	Details ...	25	0.739292	2.34043	0	0	0	1007	tags=64%, list=7%, signal=69%
BOQUEST_STEM_CELL_UP	BOQUEST_STEM_CELL_UP	Details ...	171	0.511206	2.33372	0	0	0	1610	tags=44%, list=12%, signal=50%
CHR5P13	CHR5P13	Details ...	29	0.713625	2.3243	0	0	0	1986	tags=62%, list=14%, signal=72%
BENPORATH_PRC2_TARGETS	BENPORATH_PRC2_TARGETS	Details ...	201	0.492511	2.31576	0	0	0	1412	tags=42%, list=10%, signal=46%
LEF1_UP.V1_UP	LEF1_UP.V1_UP	Details ...	120	0.531608	2.30025	0	6.44242e-05	0.001	1550	tags=43%, list=11%, signal=48%
HANN_RESISTANCE_TO_BCL2_INHIBITOR_UP	HANN_RESISTANCE_TO_BCL2_INHIBITOR_UP	Details ...	16	0.794497	2.2847	0	6.06345e-05	0.001	632	tags=56%, list=5%, signal=59%
ZHU_CMV_24_HR_DN	ZHU_CMV_24_HR_DN	Details ...	74	0.563705	2.27809	0	5.72659e-05	0.001	2062	tags=49%, list=15%, signal=57%
SASAI_RESISTANCE_TO_NEOPLASTIC_TRANSFROMATION	SASAI_RESISTANCE_TO_NEOPLASTIC_TRANSFROMATION	Details ...	47	0.616815	2.2774	0	5.42519e-05	0.001	762	tags=38%, list=6%, signal=40%
SENESE_HDAC2_TARGETS_DN	SENESE_HDAC2_TARGETS_DN	Details ...	93	0.547414	2.26635	0	0.000102714	0.002	1647	tags=45%, list=12%, signal=51%
CHRXQ28	CHRXQ28		58	0.584209	2.26631	0	9.78228e-05	0.002	2995	tags=55%, list=22%, signal=70%
SENESE_HDAC1_AND_HDAC2_TARGETS_DN	SENESE_HDAC1_AND_HDAC2_TARGETS_DN		181	0.49242	2.26123	0	0.000140057	0.003	1726	tags=41%, list=13%, signal=47%
MODULE_1	MODULE_1		289	0.458782	2.22597	0	0.000267398	0.006	1479	tags=33%, list=11%, signal=36%
NAKAMURA_ADIPOGENESIS_EARLY_DN	NAKAMURA_ADIPOGENESIS_EARLY_DN		32	0.66448	2.22043	0	0.000256257	0.006	1543	tags=59%, list=11%, signal=67%
NABA_CORE_MATRISOME	NABA_CORE_MATRISOME		133	0.505399	2.21017	0	0.000286647	0.007	1355	tags=42%, list=10%, signal=46%
ANASTASSIOU_CANCER_MESENCHYMAL_TRANSITION_SIGNATURE	ANASTASSIOU_CANCER_MESENCHYMAL_TRANSITION_SIGNATURE		45	0.609741	2.20241	0	0.000353258	0.009	1548	tags=62%, list=11%, signal=70%
MODULE_22	MODULE_22		45	0.600294	2.19101	0	0.000493412	0.013	2897	tags=60%, list=21%, signal=76%
CHARAFE_BREAST_CANCER_LUMINAL_VS_MESENCHYMAL_DN	CHARAFE_BREAST_CANCER_LUMINAL_VS_MESENCHYMAL_DN		438	0.435874	2.18889	0	0.00051252	0.014	1614	tags=29%, list=12%, signal=32%
NAKAMURA_ADIPOGENESIS_LATE_DN	NAKAMURA_ADIPOGENESIS_LATE_DN		31	0.659552	2.17592	0	0.000671885	0.018	1543	tags=55%, list=11%, signal=62%
GNF2_CDH11	GNF2_CDH11		23	0.680819	2.17586	0	0.000649489	0.018	1173	tags=48%, list=9%, signal=52%
SCHUETZ_BREAST_CANCER_DUCTAL_INVASIVE_UP	SCHUETZ_BREAST_CANCER_DUCTAL_INVASIVE_UP		230	0.464509	2.17086	0	0.000828971	0.024	1207	tags=37%, list=9%, signal=40%
YAO_TEMPORAL_RESPONSE_TO_PROGESTERONE_CLUSTER_16	YAO_TEMPORAL_RESPONSE_TO_PROGESTERONE_CLUSTER_16		58	0.561265	2.16481	0	0.000963368	0.029	853	tags=31%, list=6%, signal=33%
TRANSFERASE_ACTIVITY_TRANSFERRING_SULFUR_CONTAINING_GROUPS	TRANSFERASE_ACTIVITY_TRANSFERRING_SULFUR_CONTAINING_GROUPS		18	0.745084	2.16414	0	0.000934175	0.029	1855	tags=78%, list=14%, signal=90%
BENPORATH_ES_WITH_H3K27ME3	BENPORATH_ES_WITH_H3K27ME3		404	0.42699	2.16119	0	0.000937017	0.03	1290	tags=33%, list=9%, signal=36%
KEGG_DILATED_CARDIOMYOPATHY	KEGG_DILATED_CARDIOMYOPATHY		47	0.583257	2.15134	0	0.00114439	0.038	1966	tags=45%, list=14%, signal=52%
COLLAGEN	COLLAGEN		17	0.744987	2.14762	0	0.00119842	0.041	1007	tags=65%, list=7%, signal=70%
CROONQUIST_STROMAL_STIMULATION_UP	CROONQUIST_STROMAL_STIMULATION_UP		43	0.598082	2.14244	0	0.00133504	0.047	947	tags=40%, list=7%, signal=42%
ZHU_CMV_ALL_DN	ZHU_CMV_ALL_DN		105	0.506554	2.14031	0	0.0013534	0.049	1306	tags=33%, list=10%, signal=37%
REACTOME_RESPIRATORY_ELECTRON_TRANSPORT_ATP_SYNTHESIS_BY_CHEMIOSMOTIC_COUPLING_AND_HEAT_PRODUCTION_BY_UNCOUPLING_PROTEINS_	REACTOME_RESPIRATORY_ELECTRON_TRANSPORT_ATP_SYNTHESIS_BY_CHEMIOSMOTIC_COUPLING_AND_HEAT_PRODUCTION_BY_UNCOUPLING_PROTEINS_		77	0.535837	2.13575	0	0.00139734	0.052	4136	tags=65%, list=30%, signal=92%
TURASHVILI_BREAST_LOBULAR_CARCINOMA_VS_LOBULAR_NORMAL_DN	TURASHVILI_BREAST_LOBULAR_CARCINOMA_VS_LOBULAR_NORMAL_DN		54	0.566834	2.1344	0	0.00141359	0.054	1345	tags=41%, list=10%, signal=45%
MOOTHA_VOXPHOS	MOOTHA_VOXPHOS		83	0.518808	2.12746	0	0.00152955	0.06	3956	tags=63%, list=29%, signal=87%
REACTOME_RESPIRATORY_ELECTRON_TRANSPORT	REACTOME_RESPIRATORY_ELECTRON_TRANSPORT		63	0.548013	2.12223	0	0.00168807	0.068	3519	tags=57%, list=26%, signal=76%
BENPORATH_EED_TARGETS	BENPORATH_EED_TARGETS		423	0.418015	2.10344	0	0.00236506	0.097	1412	tags=31%, list=10%, signal=34%
MODULE_2	MODULE_2		276	0.435376	2.09608	0	0.00252035	0.106	1663	tags=35%, list=12%, signal=39%
OXFORD_RALA_OR_RALB_TARGETS_DN	OXFORD_RALA_OR_RALB_TARGETS_DN		23	0.677593	2.09564	0	0.00246434	0.106	1479	tags=48%, list=11%, signal=54%
ROZANOV_MMP14_TARGETS_SUBSET	ROZANOV_MMP14_TARGETS_SUBSET		31	0.616071	2.08981	0	0.00263375	0.115	932	tags=39%, list=7%, signal=41%
MODULE_62	MODULE_62		87	0.509357	2.08917	0	0.00257771	0.115	3266	tags=49%, list=24%, signal=64%
RICKMAN_HEAD_AND_NECK_CANCER_F	RICKMAN_HEAD_AND_NECK_CANCER_F		18	0.719476	2.083	0	0.00280206	0.128	1610	tags=72%, list=12%, signal=82%
TURASHVILI_BREAST_LOBULAR_CARCINOMA_VS_DUCTAL_NORMAL_UP	TURASHVILI_BREAST_LOBULAR_CARCINOMA_VS_DUCTAL_NORMAL_UP		44	0.583897	2.08173	0.00445434	0.00282944	0.132	1333	tags=41%, list=10%, signal=45%
TGFB_UP.V1_UP	TGFB_UP.V1_UP		142	0.470342	2.07879	0	0.00287722	0.135	2017	tags=42%, list=15%, signal=48%
KAAB_HEART_ATRIUM_VS_VENTRICLE_UP	KAAB_HEART_ATRIUM_VS_VENTRICLE_UP		176	0.45067	2.0749	0	0.00302146	0.144	2195	tags=34%, list=16%, signal=40%
LIEN_BREAST_CARCINOMA_METAPLASTIC	LIEN_BREAST_CARCINOMA_METAPLASTIC		23	0.662277	2.07368	0	0.00298268	0.145	825	tags=43%, list=6%, signal=46%
KINSEY_TARGETS_OF_EWSR1_FLII_FUSION_DN	KINSEY_TARGETS_OF_EWSR1_FLII_FUSION_DN		266	0.430525	2.07314	0	0.00298371	0.148	2370	tags=37%, list=17%, signal=44%
KEGG_CARDIAC_MUSCLE_CONTRACTION	KEGG_CARDIAC_MUSCLE_CONTRACTION		37	0.592456	2.06401	0	0.00334514	0.168	3266	tags=51%, list=24%, signal=67%
DELYS_THYROID_CANCER_DN	DELYS_THYROID_CANCER_DN		119	0.480279	2.06235	0	0.00337767	0.173	1780	tags=40%, list=13%, signal=46%
BENPORATH_SUZ12_TARGETS	BENPORATH_SUZ12_TARGETS		389	0.411883	2.06094	0	0.00339119	0.177	1429	tags=34%, list=10%, signal=37%
SWEET_LUNG_CANCER_KRAS_DN	SWEET_LUNG_CANCER_KRAS_DN		277	0.422868	2.06013	0	0.00340356	0.179	1543	tags=31%, list=11%, signal=34%
LINDGREN_BLADDER_CANCER_HIGH_RECURRENCE	LINDGREN_BLADDER_CANCER_HIGH_RECURRENCE		41	0.579848	2.05784	0	0.00346857	0.185	1466	tags=54%, list=11%, signal=60%
LI_CISPLATIN_RESISTANCE_DN	LI_CISPLATIN_RESISTANCE_DN		16	0.708401	2.05509	0	0.00347882	0.187	1608	tags=63%, list=12%, signal=71%
WOOD_EBV_EBNA1_TARGETS_UP	WOOD_EBV_EBNA1_TARGETS_UP		107	0.4852	2.041	0	0.00415618	0.221	2294	tags=40%, list=17%, signal=48%
RICKMAN_HEAD_AND_NECK_CANCER_A	RICKMAN_HEAD_AND_NECK_CANCER_A		43	0.575768	2.03793	0	0.00428908	0.229	1084	tags=47%, list=8%, signal=50%
HOEBEKE_LYMPHOID_STEM_CELL_DN	HOEBEKE_LYMPHOID_STEM_CELL_DN		71	0.505861	2.03441	0	0.00458476	0.249	1229	tags=28%, list=9%, signal=31%
SHIN_B_CELL_LYMPHOMA_CLUSTER_3	SHIN_B_CELL_LYMPHOMA_CLUSTER_3		19	0.694477	2.03366	0	0.00452797	0.25	2122	tags=53%, list=15%, signal=62%
MODULE_42	MODULE_42		25	0.638422	2.03078	0	0.00456884	0.255	3519	tags=72%, list=26%, signal=97%
JECHLINGER_EPITHELIAL_TO_MESENCHYMAL_TRANSITION_UP	JECHLINGER_EPITHELIAL_TO_MESENCHYMAL_TRANSITION_UP		56	0.532394	2.0268	0	0.00470336	0.263	1411	tags=43%, list=10%, signal=48%
VART_KSHV_INFECTION_ANGIOGENIC_MARKERS_DN	VART_KSHV_INFECTION_ANGIOGENIC_MARKERS_DN		81	0.497284	2.0215	0	0.00503622	0.284	1791	tags=43%, list=13%, signal=49%
MODULE_12	MODULE_12		246	0.426477	2.02067	0	0.00500651	0.286	1639	tags=35%, list=12%, signal=39%
NABA_MATRISOME	NABA_MATRISOME		381	0.405235	2.01724	0	0.00512976	0.296	1726	tags=36%, list=13%, signal=40%
CHICAS_RB1_TARGETS_CONFLUENT	CHICAS_RB1_TARGETS_CONFLUENT		451	0.396627	2.01105	0	0.00541199	0.312	1601	tags=28%, list=12%, signal=31%
V$SRF_Q6	V$SRF_Q6		163	0.446584	2.01044	0	0.00540815	0.315	2053	tags=34%, list=15%, signal=39%
WEINMANN_ADAPTATION_TO_HYPOXIA_UP	WEINMANN_ADAPTATION_TO_HYPOXIA_UP		28	0.613838	2.00844	0	0.00556272	0.326	2285	tags=61%, list=17%, signal=73%
BROWNE_HCMV_INFECTION_16HR_DN	BROWNE_HCMV_INFECTION_16HR_DN		63	0.51063	2.00302	0	0.00582757	0.345	1682	tags=33%, list=12%, signal=38%
NIKOLSKY_BREAST_CANCER_5P15_AMPLICON	NIKOLSKY_BREAST_CANCER_5P15_AMPLICON		16	0.695512	2.0026	0.00211416	0.00576205	0.345	1557	tags=81%, list=11%, signal=92%
GNF2_PTX3	GNF2_PTX3		31	0.602143	2.00056	0	0.00583593	0.351	1490	tags=48%, list=11%, signal=54%
HALLMARK_MYOGENESIS	HALLMARK_MYOGENESIS		121	0.459462	1.99915	0	0.00590868	0.359	2743	tags=47%, list=20%, signal=58%
LINDGREN_BLADDER_CANCER_CLUSTER_2B	LINDGREN_BLADDER_CANCER_CLUSTER_2B		271	0.418654	1.99805	0	0.00593936	0.367	1614	tags=34%, list=12%, signal=37%
MODULE_474	MODULE_474		16	0.711047	1.99793	0.00208768	0.00586222	0.367	1543	tags=63%, list=11%, signal=70%
PID_INTEGRIN1_PATHWAY	PID_INTEGRIN1_PATHWAY		50	0.535539	1.9863	0	0.00679646	0.419	1173	tags=46%, list=9%, signal=50%
KEGG_HYPERTROPHIC_CARDIOMYOPATHY_HCM	KEGG_HYPERTROPHIC_CARDIOMYOPATHY_HCM		46	0.537711	1.98441	0	0.00686636	0.426	1743	tags=37%, list=13%, signal=42%
VOLTAGE_GATED_CHANNEL_ACTIVITY	VOLTAGE_GATED_CHANNEL_ACTIVITY		20	0.661817	1.98326	0	0.00681854	0.428	303	tags=40%, list=2%, signal=41%
EXTRACELLULAR_MATRIX	EXTRACELLULAR_MATRIX		58	0.516866	1.98301	0	0.00677203	0.429	1313	tags=41%, list=10%, signal=46%
PAPASPYRIDONOS_UNSTABLE_ATEROSCLEROTIC_PLAQUE_DN	PAPASPYRIDONOS_UNSTABLE_ATEROSCLEROTIC_PLAQUE_DN		32	0.593225	1.9807	0	0.00692663	0.441	2221	tags=53%, list=16%, signal=63%
KEGG_HEDGEHOG_SIGNALING_PATHWAY	KEGG_HEDGEHOG_SIGNALING_PATHWAY		31	0.597188	1.97727	0	0.00718932	0.456	1780	tags=39%, list=13%, signal=44%
REACTOME_NCAM1_INTERACTIONS	REACTOME_NCAM1_INTERACTIONS		20	0.652781	1.97499	0	0.0073585	0.467	1007	tags=45%, list=7%, signal=48%
PROTEINACEOUS_EXTRACELLULAR_MATRIX	PROTEINACEOUS_EXTRACELLULAR_MATRIX		57	0.520113	1.97334	0	0.00745187	0.473	1313	tags=42%, list=10%, signal=46%
LIM_MAMMARY_STEM_CELL_UP	LIM_MAMMARY_STEM_CELL_UP		341	0.40271	1.96902	0	0.00769968	0.492	1659	tags=34%, list=12%, signal=38%
KRAS.600.LUNG.BREAST_UP.V1_DN	KRAS.600.LUNG.BREAST_UP.V1_DN		104	0.466756	1.96669	0	0.00785826	0.499	1725	tags=38%, list=13%, signal=43%
MCCLUNG_CREB1_TARGETS_UP	MCCLUNG_CREB1_TARGETS_UP		70	0.504495	1.96385	0	0.00810664	0.514	2208	tags=41%, list=16%, signal=49%
NERVOUS_SYSTEM_DEVELOPMENT	NERVOUS_SYSTEM_DEVELOPMENT		209	0.420299	1.961	0	0.00823293	0.521	1553	tags=27%, list=11%, signal=30%
MIKKELSEN_MCV6_HCP_WITH_H3K27ME3	MIKKELSEN_MCV6_HCP_WITH_H3K27ME3		119	0.453169	1.95868	0	0.00846037	0.53	1109	tags=35%, list=8%, signal=38%
EBAUER_MYOGENIC_TARGETS_OF_PAX3_FOXO1_FUSION	EBAUER_MYOGENIC_TARGETS_OF_PAX3_FOXO1_FUSION		24	0.634485	1.95698	0	0.00857033	0.538	2690	tags=71%, list=20%, signal=88%
VOLTAGE_GATED_CATION_CHANNEL_ACTIVITY	VOLTAGE_GATED_CATION_CHANNEL_ACTIVITY		17	0.673127	1.95644	0.00214133	0.00854388	0.54	276	tags=41%, list=2%, signal=42%
ODONNELL_METASTASIS_UP	ODONNELL_METASTASIS_UP		40	0.553737	1.95276	0	0.0088053	0.555	1659	tags=38%, list=12%, signal=43%
GU_PDEF_TARGETS_UP	GU_PDEF_TARGETS_UP		64	0.505075	1.95016	0	0.00899523	0.564	1216	tags=38%, list=9%, signal=41%
REACTOME_RESPONSE_TO_ELEVATED_PLATELET_CYTOSOLIC_CA2_	REACTOME_RESPONSE_TO_ELEVATED_PLATELET_CYTOSOLIC_CA2_		50	0.521896	1.94955	0	0.00896501	0.566	1950	tags=36%, list=14%, signal=42%
DURAND_STROMA_S_UP	DURAND_STROMA_S_UP		202	0.422347	1.94804	0	0.00904281	0.572	1703	tags=34%, list=12%, signal=38%
PID_SYNDECAN_1_PATHWAY	PID_SYNDECAN_1_PATHWAY		32	0.590204	1.9454	0	0.00927783	0.589	1007	tags=41%, list=7%, signal=44%
KRAS.300_UP.V1_DN	KRAS.300_UP.V1_DN		52	0.523856	1.94537	0	0.00919369	0.589	1052	tags=38%, list=8%, signal=41%
VECCHI_GASTRIC_CANCER_EARLY_DN	VECCHI_GASTRIC_CANCER_EARLY_DN		153	0.434311	1.94388	0	0.00924556	0.598	1258	tags=32%, list=9%, signal=35%
LIU_PROSTATE_CANCER_DN	LIU_PROSTATE_CANCER_DN		325	0.394924	1.9418	0	0.00940976	0.605	1579	tags=32%, list=12%, signal=35%
MODULE_220	MODULE_220		166	0.426701	1.94101	0	0.0094379	0.606	1610	tags=42%, list=12%, signal=47%
V$SRF_Q5_01	V$SRF_Q5_01		149	0.432142	1.94065	0	0.00938596	0.608	1845	tags=32%, list=13%, signal=36%
KIM_MYCN_AMPLIFICATION_TARGETS_UP	KIM_MYCN_AMPLIFICATION_TARGETS_UP		63	0.505339	1.93914	0	0.00946436	0.616	1638	tags=33%, list=12%, signal=38%
KYNG_RESPONSE_TO_H2O2	KYNG_RESPONSE_TO_H2O2		65	0.49509	1.93677	0	0.00965879	0.629	2823	tags=45%, list=21%, signal=56%
MODULE_77	MODULE_77		28	0.593643	1.93489	0	0.00973301	0.635	3842	tags=68%, list=28%, signal=94%
COLDREN_GEFITINIB_RESISTANCE_UP	COLDREN_GEFITINIB_RESISTANCE_UP		71	0.487147	1.92825	0	0.0103657	0.66	1193	tags=27%, list=9%, signal=29%
V$SRF_C	V$SRF_C		149	0.43171	1.92717	0	0.0104025	0.668	1822	tags=34%, list=13%, signal=39%
PEREZ_TP53_AND_TP63_TARGETS	PEREZ_TP53_AND_TP63_TARGETS		149	0.429182	1.92617	0	0.0104297	0.675	1431	tags=33%, list=10%, signal=36%
WESTON_VEGFA_TARGETS	WESTON_VEGFA_TARGETS		77	0.479076	1.92411	0	0.0106247	0.686	1441	tags=35%, list=11%, signal=39%
REACTOME_PLATELET_HOMEOSTASIS	REACTOME_PLATELET_HOMEOSTASIS		38	0.54265	1.92251	0	0.0107052	0.693	451	tags=24%, list=3%, signal=24%
CHEN_HOXA5_TARGETS_9HR_DN	CHEN_HOXA5_TARGETS_9HR_DN		37	0.548224	1.9222	0	0.0106364	0.693	3231	tags=59%, list=24%, signal=78%
BRUECKNER_TARGETS_OF_MIRLET7A3_DN	BRUECKNER_TARGETS_OF_MIRLET7A3_DN		65	0.483177	1.92168	0	0.0105874	0.694	932	tags=25%, list=7%, signal=26%
CERVERA_SDHB_TARGETS_1_UP	CERVERA_SDHB_TARGETS_1_UP		74	0.476864	1.92162	0	0.0104937	0.694	1491	tags=38%, list=11%, signal=42%
REACTOME_INHIBITION_OF_INSULIN_SECRETION_BY_ADRENALINE_NORADRENALINE	REACTOME_INHIBITION_OF_INSULIN_SECRETION_BY_ADRENALINE_NORADRENALINE		16	0.67531	1.91878	0.0021978	0.010842	0.712	3214	tags=69%, list=23%, signal=90%
CHR9P21	CHR9P21		19	0.642904	1.91573	0.00224215	0.0111125	0.726	2288	tags=53%, list=17%, signal=63%
MODULE_122	MODULE_122		81	0.462462	1.90892	0	0.0119783	0.753	1377	tags=38%, list=10%, signal=42%
KEGG_OXIDATIVE_PHOSPHORYLATION	KEGG_OXIDATIVE_PHOSPHORYLATION		102	0.450353	1.908	0	0.011972	0.757	3275	tags=49%, list=24%, signal=64%
V$MEF2_02	V$MEF2_02		124	0.441992	1.90665	0	0.0120524	0.763	1964	tags=33%, list=14%, signal=38%
GOTZMANN_EPITHELIAL_TO_MESENCHYMAL_TRANSITION_UP	GOTZMANN_EPITHELIAL_TO_MESENCHYMAL_TRANSITION_UP		65	0.487472	1.90494	0	0.0122181	0.769	1560	tags=42%, list=11%, signal=47%
REACTOME_MUSCLE_CONTRACTION	REACTOME_MUSCLE_CONTRACTION		26	0.587926	1.90405	0.00225734	0.0122616	0.77	1822	tags=46%, list=13%, signal=53%
KIM_GLIS2_TARGETS_UP	KIM_GLIS2_TARGETS_UP		53	0.504794	1.89908	0	0.0129115	0.785	1171	tags=47%, list=9%, signal=51%
GSE1460_CD4_THYMOCYTE_VS_THYMIC_STROMAL_CELL_DN	GSE1460_CD4_THYMOCYTE_VS_THYMIC_STROMAL_CELL_DN		167	0.415036	1.89889	0	0.0128475	0.785	1943	tags=31%, list=14%, signal=35%
INTEGRIN_BINDING	INTEGRIN_BINDING		15	0.682768	1.89867	0.00446429	0.0127599	0.786	452	tags=40%, list=3%, signal=41%
DANG_MYC_TARGETS_DN	DANG_MYC_TARGETS_DN		28	0.583769	1.89806	0	0.0127568	0.787	2115	tags=43%, list=15%, signal=51%
TSENG_IRS1_TARGETS_DN	TSENG_IRS1_TARGETS_DN		99	0.449666	1.89645	0	0.0127937	0.79	2724	tags=41%, list=20%, signal=51%
KASLER_HDAC7_TARGETS_2_DN	KASLER_HDAC7_TARGETS_2_DN		28	0.573405	1.89559	0.00217391	0.0127903	0.793	2547	tags=54%, list=19%, signal=66%
SENESE_HDAC1_TARGETS_DN	SENESE_HDAC1_TARGETS_DN		195	0.411741	1.89229	0	0.0132298	0.805	1839	tags=32%, list=13%, signal=36%
ZHAN_MULTIPLE_MYELOMA_MS_UP	ZHAN_MULTIPLE_MYELOMA_MS_UP		33	0.558659	1.89201	0	0.0131425	0.805	882	tags=39%, list=6%, signal=42%
V$LFA1_Q6	V$LFA1_Q6		149	0.425321	1.89158	0	0.0131202	0.807	2686	tags=34%, list=20%, signal=42%
V$TCF11MAFG_01	V$TCF11MAFG_01		139	0.425722	1.88789	0	0.0134445	0.818	2136	tags=29%, list=16%, signal=34%
EXTRACELLULAR_MATRIX_STRUCTURAL_CONSTITUENT	EXTRACELLULAR_MATRIX_STRUCTURAL_CONSTITUENT		16	0.663387	1.88771	0.00660793	0.0133497	0.818	1560	tags=69%, list=11%, signal=77%
CENTRAL_NERVOUS_SYSTEM_DEVELOPMENT	CENTRAL_NERVOUS_SYSTEM_DEVELOPMENT		65	0.484119	1.88735	0	0.0133026	0.819	1494	tags=29%, list=11%, signal=33%
PEREZ_TP63_TARGETS	PEREZ_TP63_TARGETS		245	0.395629	1.88629	0	0.0133182	0.823	1683	tags=32%, list=12%, signal=36%
MARCHINI_TRABECTEDIN_RESISTANCE_DN	MARCHINI_TRABECTEDIN_RESISTANCE_DN		44	0.515478	1.88166	0	0.0139598	0.835	1397	tags=27%, list=10%, signal=30%
MORF_GPX4	MORF_GPX4		53	0.501848	1.87801	0.00226244	0.0144785	0.845	3152	tags=42%, list=23%, signal=54%
MODY_HIPPOCAMPUS_NEONATAL	MODY_HIPPOCAMPUS_NEONATAL		27	0.580901	1.87664	0.00215983	0.0145828	0.85	1409	tags=37%, list=10%, signal=41%
PTEN_DN.V1_UP	PTEN_DN.V1_UP		71	0.476386	1.87613	0	0.0145438	0.851	1548	tags=38%, list=11%, signal=43%
SMID_BREAST_CANCER_LUMINAL_A_UP	SMID_BREAST_CANCER_LUMINAL_A_UP		32	0.561004	1.87386	0	0.0148173	0.858	1622	tags=50%, list=12%, signal=57%
WESTON_VEGFA_TARGETS_3HR	WESTON_VEGFA_TARGETS_3HR		51	0.505464	1.87318	0	0.0148137	0.862	1441	tags=35%, list=11%, signal=39%
REACTOME_G_ALPHA_S_SIGNALLING_EVENTS	REACTOME_G_ALPHA_S_SIGNALLING_EVENTS		43	0.535184	1.87008	0	0.0151999	0.871	2223	tags=49%, list=16%, signal=58%
MODULE_19	MODULE_19		231	0.397497	1.87003	0	0.0150993	0.871	1761	tags=30%, list=13%, signal=34%
SCHAEFFER_PROSTATE_DEVELOPMENT_12HR_DN	SCHAEFFER_PROSTATE_DEVELOPMENT_12HR_DN		31	0.566801	1.86828	0	0.015282	0.875	1634	tags=45%, list=12%, signal=51%
MODULE_129	MODULE_129		134	0.418516	1.86695	0	0.0154616	0.879	1677	tags=34%, list=12%, signal=38%
NABA_BASEMENT_MEMBRANES	NABA_BASEMENT_MEMBRANES		29	0.56028	1.86672	0	0.0153895	0.879	1173	tags=52%, list=9%, signal=56%
MITOCHONDRIAL_RESPIRATORY_CHAIN	MITOCHONDRIAL_RESPIRATORY_CHAIN		23	0.597136	1.8658	0	0.0154106	0.88	4750	tags=83%, list=35%, signal=126%
EXTRACELLULAR_MATRIX_PART	EXTRACELLULAR_MATRIX_PART		39	0.534279	1.86383	0.00232019	0.0156417	0.888	1313	tags=44%, list=10%, signal=48%
TURASHVILI_BREAST_DUCTAL_CARCINOMA_VS_DUCTAL_NORMAL_UP	TURASHVILI_BREAST_DUCTAL_CARCINOMA_VS_DUCTAL_NORMAL_UP		32	0.55003	1.86328	0.0045045	0.0156331	0.891	932	tags=28%, list=7%, signal=30%
GAJATE_RESPONSE_TO_TRABECTEDIN_UP	GAJATE_RESPONSE_TO_TRABECTEDIN_UP		59	0.481695	1.86274	0.00221729	0.0156172	0.891	990	tags=31%, list=7%, signal=33%
TAKEDA_TARGETS_OF_NUP98_HOXA9_FUSION_10D_UP	TAKEDA_TARGETS_OF_NUP98_HOXA9_FUSION_10D_UP		110	0.428351	1.8591	0	0.0161522	0.9	1919	tags=40%, list=14%, signal=46%
V$AFP1_Q6	V$AFP1_Q6		163	0.410054	1.85765	0	0.0163853	0.903	1703	tags=29%, list=12%, signal=33%
V$SRF_Q4	V$SRF_Q4		158	0.412158	1.85694	0	0.0163993	0.905	1912	tags=32%, list=14%, signal=36%
SASSON_RESPONSE_TO_FORSKOLIN_DN	SASSON_RESPONSE_TO_FORSKOLIN_DN		84	0.452505	1.85627	0	0.016406	0.907	2160	tags=32%, list=16%, signal=38%
NEWMAN_ERCC6_TARGETS_DN	NEWMAN_ERCC6_TARGETS_DN		22	0.613111	1.85453	0.0021692	0.0165795	0.911	1242	tags=50%, list=9%, signal=55%
PASINI_SUZ12_TARGETS_DN	PASINI_SUZ12_TARGETS_DN		282	0.379055	1.85436	0	0.0165183	0.912	2056	tags=33%, list=15%, signal=38%
TSUNODA_CISPLATIN_RESISTANCE_DN	TSUNODA_CISPLATIN_RESISTANCE_DN		47	0.506094	1.85401	0	0.0164915	0.915	1046	tags=38%, list=8%, signal=41%
KONDO_PROSTATE_CANCER_HCP_WITH_H3K27ME3	KONDO_PROSTATE_CANCER_HCP_WITH_H3K27ME3		48	0.505862	1.8505	0	0.017088	0.922	1845	tags=40%, list=13%, signal=46%
BOQUEST_STEM_CELL_CULTURED_VS_FRESH_UP	BOQUEST_STEM_CELL_CULTURED_VS_FRESH_UP		309	0.380026	1.84977	0	0.0171101	0.923	1258	tags=27%, list=9%, signal=29%
PID_UPA_UPAR_PATHWAY	PID_UPA_UPAR_PATHWAY		23	0.58967	1.84913	0.00437637	0.0171121	0.924	932	tags=39%, list=7%, signal=42%
WATANABE_COLON_CANCER_MSI_VS_MSS_UP	WATANABE_COLON_CANCER_MSI_VS_MSS_UP		21	0.59911	1.84613	0.00422833	0.017527	0.928	657	tags=33%, list=5%, signal=35%
MEISSNER_NPC_HCP_WITH_H3K4ME2_AND_H3K27ME3	MEISSNER_NPC_HCP_WITH_H3K4ME2_AND_H3K27ME3		104	0.433626	1.8448	0	0.0176853	0.93	1403	tags=35%, list=10%, signal=38%
WONG_ENDMETRIUM_CANCER_DN	WONG_ENDMETRIUM_CANCER_DN		32	0.540735	1.84454	0	0.0176263	0.93	1548	tags=47%, list=11%, signal=53%
DORSEY_GAB2_TARGETS	DORSEY_GAB2_TARGETS		18	0.640842	1.84448	0	0.0175488	0.932	920	tags=50%, list=7%, signal=54%
SKELETAL_DEVELOPMENT	SKELETAL_DEVELOPMENT		51	0.488903	1.84119	0	0.0179948	0.937	792	tags=25%, list=6%, signal=27%
SASSON_RESPONSE_TO_GONADOTROPHINS_DN	SASSON_RESPONSE_TO_GONADOTROPHINS_DN		83	0.45237	1.83962	0.00220751	0.0181727	0.937	2106	tags=33%, list=15%, signal=38%
MCGARVEY_SILENCED_BY_METHYLATION_IN_COLON_CANCER	MCGARVEY_SILENCED_BY_METHYLATION_IN_COLON_CANCER		19	0.610236	1.8326	0.00643777	0.019523	0.951	2093	tags=63%, list=15%, signal=74%
MANALO_HYPOXIA_UP	MANALO_HYPOXIA_UP		170	0.401275	1.8291	0	0.020159	0.954	1490	tags=30%, list=11%, signal=33%
WOOD_EBV_EBNA1_TARGETS_DN	WOOD_EBV_EBNA1_TARGETS_DN		43	0.499955	1.82782	0.002331	0.0203333	0.957	1872	tags=33%, list=14%, signal=38%
LEE_NEURAL_CREST_STEM_CELL_UP	LEE_NEURAL_CREST_STEM_CELL_UP		81	0.447843	1.82625	0	0.0205966	0.96	1460	tags=33%, list=11%, signal=37%
MODULE_524	MODULE_524		25	0.572489	1.82462	0	0.0209604	0.964	2039	tags=44%, list=15%, signal=52%
MCCLUNG_DELTA_FOSB_TARGETS_8WK	MCCLUNG_DELTA_FOSB_TARGETS_8WK		34	0.530687	1.82397	0.00221239	0.0209758	0.965	2419	tags=38%, list=18%, signal=46%
REN_ALVEOLAR_RHABDOMYOSARCOMA_DN	REN_ALVEOLAR_RHABDOMYOSARCOMA_DN		395	0.363707	1.82395	0	0.0208531	0.965	2344	tags=29%, list=17%, signal=34%
WOO_LIVER_CANCER_RECURRENCE_UP	WOO_LIVER_CANCER_RECURRENCE_UP		92	0.441634	1.82225	0	0.0211362	0.966	1112	tags=29%, list=8%, signal=32%
PID_INTEGRIN3_PATHWAY	PID_INTEGRIN3_PATHWAY		34	0.53606	1.81914	0.00409836	0.0217141	0.973	1173	tags=50%, list=9%, signal=55%
CHR5Q35	CHR5Q35		64	0.461041	1.81887	0	0.0216598	0.973	2693	tags=36%, list=20%, signal=45%
HALLMARK_TGF_BETA_SIGNALING	HALLMARK_TGF_BETA_SIGNALING		52	0.485991	1.81828	0.002079	0.0216887	0.973	1658	tags=27%, list=12%, signal=31%
BURTON_ADIPOGENESIS_7	BURTON_ADIPOGENESIS_7		48	0.488909	1.81579	0.00218341	0.0220711	0.976	2773	tags=44%, list=20%, signal=55%
WESTON_VEGFA_TARGETS_6HR	WESTON_VEGFA_TARGETS_6HR		45	0.499641	1.81246	0	0.0227462	0.981	1441	tags=40%, list=11%, signal=45%
BECKER_TAMOXIFEN_RESISTANCE_UP	BECKER_TAMOXIFEN_RESISTANCE_UP		43	0.498401	1.81218	0.00219298	0.0226936	0.981	1277	tags=30%, list=9%, signal=33%
GATED_CHANNEL_ACTIVITY	GATED_CHANNEL_ACTIVITY		30	0.54725	1.81138	0	0.0227158	0.982	303	tags=27%, list=2%, signal=27%
CAIRO_LIVER_DEVELOPMENT_UP	CAIRO_LIVER_DEVELOPMENT_UP		130	0.411564	1.8105	0	0.022869	0.982	2562	tags=35%, list=19%, signal=43%
CTGCAGY_UNKNOWN	CTGCAGY_UNKNOWN		485	0.354421	1.80916	0	0.023134	0.982	1713	tags=24%, list=12%, signal=26%
CHIANG_LIVER_CANCER_SUBCLASS_CTNNB1_DN	CHIANG_LIVER_CANCER_SUBCLASS_CTNNB1_DN		100	0.435952	1.80648	0	0.0236994	0.986	1526	tags=36%, list=11%, signal=40%
CROONQUIST_NRAS_VS_STROMAL_STIMULATION_DN	CROONQUIST_NRAS_VS_STROMAL_STIMULATION_DN		82	0.444229	1.80625	0	0.0236093	0.986	978	tags=23%, list=7%, signal=25%
HARRIS_BRAIN_CANCER_PROGENITORS	HARRIS_BRAIN_CANCER_PROGENITORS		25	0.565873	1.80502	0.00226757	0.0237706	0.986	855	tags=40%, list=6%, signal=43%
SERVITJA_ISLET_HNF1A_TARGETS_UP	SERVITJA_ISLET_HNF1A_TARGETS_UP		102	0.430807	1.80356	0	0.0239753	0.986	1524	tags=35%, list=11%, signal=39%
GSE19825_NAIVE_VS_IL2RALOW_DAY3_EFF_CD8_TCELL_UP	GSE19825_NAIVE_VS_IL2RALOW_DAY3_EFF_CD8_TCELL_UP		77	0.447584	1.80296	0	0.0239946	0.986	1692	tags=32%, list=12%, signal=37%
PLASARI_TGFB1_TARGETS_1HR_UP	PLASARI_TGFB1_TARGETS_1HR_UP		28	0.551571	1.80174	0.00206186	0.0241736	0.989	1943	tags=50%, list=14%, signal=58%
ACEVEDO_FGFR1_TARGETS_IN_PROSTATE_CANCER_MODEL_DN	ACEVEDO_FGFR1_TARGETS_IN_PROSTATE_CANCER_MODEL_DN		169	0.393948	1.80018	0	0.0244272	0.989	2153	tags=36%, list=16%, signal=42%
V$TATA_01	V$TATA_01		122	0.418981	1.8	0	0.0243522	0.99	1659	tags=30%, list=12%, signal=33%
HOELZEL_NF1_TARGETS_UP	HOELZEL_NF1_TARGETS_UP		96	0.43175	1.79856	0	0.0246172	0.99	1520	tags=33%, list=11%, signal=37%
LIEN_BREAST_CARCINOMA_METAPLASTIC_VS_DUCTAL_UP	LIEN_BREAST_CARCINOMA_METAPLASTIC_VS_DUCTAL_UP		61	0.466001	1.79767	0	0.0247457	0.99	2523	tags=51%, list=18%, signal=62%
REACTOME_CHONDROITIN_SULFATE_DERMATAN_SULFATE_METABOLISM	REACTOME_CHONDROITIN_SULFATE_DERMATAN_SULFATE_METABOLISM		37	0.517099	1.7976	0	0.0246488	0.99	1992	tags=57%, list=15%, signal=66%
BRCA1_DN.V1_UP	BRCA1_DN.V1_UP		34	0.526648	1.79628	0.00218341	0.02484	0.99	2520	tags=59%, list=18%, signal=72%
CHEN_LVAD_SUPPORT_OF_FAILING_HEART_UP	CHEN_LVAD_SUPPORT_OF_FAILING_HEART_UP		82	0.44338	1.79602	0	0.0247916	0.99	1949	tags=38%, list=14%, signal=44%
REGULATION_OF_MULTICELLULAR_ORGANISMAL_PROCESS	REGULATION_OF_MULTICELLULAR_ORGANISMAL_PROCESS		67	0.457081	1.79414	0	0.0251434	0.991	1070	tags=25%, list=8%, signal=27%
ONDER_CDH1_SIGNALING_VIA_CTNNB1	ONDER_CDH1_SIGNALING_VIA_CTNNB1		73	0.450224	1.79403	0	0.0250308	0.991	1018	tags=38%, list=7%, signal=41%
UDAYAKUMAR_MED1_TARGETS_DN	UDAYAKUMAR_MED1_TARGETS_DN		222	0.377776	1.79364	0	0.0249976	0.991	2023	tags=29%, list=15%, signal=34%
HERNANDEZ_MITOTIC_ARREST_BY_DOCETAXEL_1_UP	HERNANDEZ_MITOTIC_ARREST_BY_DOCETAXEL_1_UP		18	0.61604	1.79343	0.00674157	0.0249176	0.991	1785	tags=56%, list=13%, signal=64%
MODULE_116	MODULE_116		28	0.550458	1.79165	0.0022779	0.0253121	0.992	2382	tags=46%, list=17%, signal=56%
GNF2_MMP1	GNF2_MMP1		22	0.584055	1.7903	0.00865801	0.0254374	0.992	1490	tags=50%, list=11%, signal=56%
CHRXQ24	CHRXQ24		20	0.587454	1.78982	0.00224215	0.025454	0.992	2139	tags=35%, list=16%, signal=41%
NAKAYAMA_FGF2_TARGETS	NAKAYAMA_FGF2_TARGETS		20	0.593308	1.78878	0.0134228	0.0255976	0.994	1611	tags=50%, list=12%, signal=57%
KEGG_HUNTINGTONS_DISEASE	KEGG_HUNTINGTONS_DISEASE		149	0.398443	1.78779	0	0.0257445	0.994	3295	tags=40%, list=24%, signal=52%
SMID_BREAST_CANCER_LUMINAL_B_UP	SMID_BREAST_CANCER_LUMINAL_B_UP		89	0.421858	1.78721	0.00219298	0.0257386	0.994	1102	tags=29%, list=8%, signal=32%
PID_SYNDECAN_4_PATHWAY	PID_SYNDECAN_4_PATHWAY		25	0.558164	1.78658	0.00429185	0.0257634	0.994	1053	tags=36%, list=8%, signal=39%
NIKOLSKY_BREAST_CANCER_16P13_AMPLICON	NIKOLSKY_BREAST_CANCER_16P13_AMPLICON		74	0.441975	1.78468	0	0.0261061	0.994	4251	tags=58%, list=31%, signal=84%
V$OCT1_06	V$OCT1_06		153	0.396812	1.78365	0	0.0262671	0.994	1820	tags=27%, list=13%, signal=31%
MIKKELSEN_NPC_HCP_WITH_H3K27ME3	MIKKELSEN_NPC_HCP_WITH_H3K27ME3		93	0.426599	1.78155	0.00235849	0.0265989	0.995	1109	tags=37%, list=8%, signal=40%
CHIARADONNA_NEOPLASTIC_TRANSFORMATION_KRAS_DN	CHIARADONNA_NEOPLASTIC_TRANSFORMATION_KRAS_DN		131	0.406086	1.78127	0	0.0265697	0.996	2060	tags=32%, list=15%, signal=37%
LEIN_PONS_MARKERS	LEIN_PONS_MARKERS		59	0.465139	1.77801	0	0.0272934	0.996	1258	tags=29%, list=9%, signal=32%
VERHAAK_AML_WITH_NPM1_MUTATED_DN	VERHAAK_AML_WITH_NPM1_MUTATED_DN		149	0.39746	1.77636	0.00235849	0.0275964	0.997	1235	tags=28%, list=9%, signal=30%
GSE29618_PRE_VS_DAY7_FLU_VACCINE_PDC_UP	GSE29618_PRE_VS_DAY7_FLU_VACCINE_PDC_UP		100	0.416311	1.77363	0	0.0281774	0.997	1434	tags=30%, list=10%, signal=33%
REACTOME_ACTIVATION_OF_KAINATE_RECEPTORS_UPON_GLUTAMATE_BINDING	REACTOME_ACTIVATION_OF_KAINATE_RECEPTORS_UPON_GLUTAMATE_BINDING		18	0.613692	1.77296	0.00422833	0.0282514	0.997	2223	tags=44%, list=16%, signal=53%
GEORGANTAS_HSC_MARKERS	GEORGANTAS_HSC_MARKERS		40	0.499545	1.77286	0	0.0281432	0.997	1795	tags=48%, list=13%, signal=54%
SABATES_COLORECTAL_ADENOMA_DN	SABATES_COLORECTAL_ADENOMA_DN		76	0.443027	1.77204	0.00230947	0.0282035	0.997	1715	tags=42%, list=12%, signal=48%
CAHOY_ASTROGLIAL	CAHOY_ASTROGLIAL		64	0.451127	1.77108	0	0.0283386	0.997	1430	tags=38%, list=10%, signal=42%
SATO_SILENCED_BY_DEACETYLATION_IN_PANCREATIC_CANCER	SATO_SILENCED_BY_DEACETYLATION_IN_PANCREATIC_CANCER		29	0.539281	1.77107	0.00217865	0.028208	0.997	1658	tags=45%, list=12%, signal=51%
NABA_ECM_GLYCOPROTEINS	NABA_ECM_GLYCOPROTEINS		97	0.422016	1.76961	0	0.0284738	0.998	1668	tags=38%, list=12%, signal=43%
SYSTEM_DEVELOPMENT	SYSTEM_DEVELOPMENT		458	0.347945	1.76961	0	0.0283438	0.998	1497	tags=24%, list=11%, signal=26%
WEINMANN_ADAPTATION_TO_HYPOXIA_DN	WEINMANN_ADAPTATION_TO_HYPOXIA_DN		38	0.502871	1.7696	0	0.0282197	0.998	956	tags=37%, list=7%, signal=39%
REACTOME_CLASS_B_2_SECRETIN_FAMILY_RECEPTORS	REACTOME_CLASS_B_2_SECRETIN_FAMILY_RECEPTORS		34	0.520234	1.76848	0.00647948	0.0284683	0.998	2261	tags=56%, list=16%, signal=67%
P53_DN.V1_DN	P53_DN.V1_DN		107	0.419583	1.76795	0	0.0284465	0.998	1234	tags=32%, list=9%, signal=35%
KIM_WT1_TARGETS_8HR_UP	KIM_WT1_TARGETS_8HR_UP		149	0.395081	1.75615	0	0.0319158	1	2107	tags=31%, list=15%, signal=36%
REACTOME_SMOOTH_MUSCLE_CONTRACTION	REACTOME_SMOOTH_MUSCLE_CONTRACTION		22	0.567149	1.75475	0.00223214	0.032281	1	1822	tags=45%, list=13%, signal=52%
COWLING_MYCN_TARGETS	COWLING_MYCN_TARGETS		28	0.529604	1.75466	0.00217391	0.0321648	1	1207	tags=43%, list=9%, signal=47%
CHEBOTAEV_GR_TARGETS_DN	CHEBOTAEV_GR_TARGETS_DN		74	0.441104	1.75454	0	0.0320811	1	2066	tags=39%, list=15%, signal=46%
MODULE_79	MODULE_79		56	0.45891	1.75179	0	0.0327535	1	1543	tags=32%, list=11%, signal=36%
KANG_IMMORTALIZED_BY_TERT_DN	KANG_IMMORTALIZED_BY_TERT_DN		48	0.468271	1.75148	0.00228311	0.0326951	1	1023	tags=33%, list=7%, signal=36%
KAN_RESPONSE_TO_ARSENIC_TRIOXIDE	KAN_RESPONSE_TO_ARSENIC_TRIOXIDE		98	0.418664	1.74976	0	0.0331152	1	2388	tags=42%, list=17%, signal=50%
COLIN_PILOCYTIC_ASTROCYTOMA_VS_GLIOBLASTOMA_DN	COLIN_PILOCYTIC_ASTROCYTOMA_VS_GLIOBLASTOMA_DN		22	0.560703	1.74954	0.00678733	0.0330513	1	932	tags=32%, list=7%, signal=34%
PANGAS_TUMOR_SUPPRESSION_BY_SMAD1_AND_SMAD5_UP	PANGAS_TUMOR_SUPPRESSION_BY_SMAD1_AND_SMAD5_UP		95	0.417743	1.74783	0	0.0334764	1	2058	tags=38%, list=15%, signal=44%
MODULE_60	MODULE_60		280	0.362262	1.74579	0	0.0339637	1	2354	tags=33%, list=17%, signal=39%
V$CEBP_Q2	V$CEBP_Q2		161	0.381959	1.74219	0	0.0349257	1	1247	tags=20%, list=9%, signal=22%
MAHADEVAN_RESPONSE_TO_MP470_DN	MAHADEVAN_RESPONSE_TO_MP470_DN		18	0.600508	1.74215	0.00430108	0.0347939	1	2245	tags=61%, list=16%, signal=73%
LEIN_MIDBRAIN_MARKERS	LEIN_MIDBRAIN_MARKERS		48	0.478994	1.742	0.00453515	0.0347198	1	2029	tags=44%, list=15%, signal=51%
SMID_BREAST_CANCER_NORMAL_LIKE_UP	SMID_BREAST_CANCER_NORMAL_LIKE_UP		207	0.368165	1.74106	0	0.0348724	1	1526	tags=30%, list=11%, signal=34%
BEGUM_TARGETS_OF_PAX3_FOXO1_FUSION_UP	BEGUM_TARGETS_OF_PAX3_FOXO1_FUSION_UP		43	0.497051	1.74087	0	0.0347471	1	2033	tags=44%, list=15%, signal=52%
ROSS_AML_WITH_PML_RARA_FUSION	ROSS_AML_WITH_PML_RARA_FUSION		51	0.475756	1.73858	0.00229885	0.0353518	1	1112	tags=29%, list=8%, signal=32%
TSENG_IRS1_TARGETS_UP	TSENG_IRS1_TARGETS_UP		88	0.418778	1.73794	0	0.0354614	1	2835	tags=40%, list=21%, signal=50%
V$PAX3_B	V$PAX3_B		65	0.448157	1.73787	0	0.0353437	1	2554	tags=34%, list=19%, signal=41%
V$EVI1_04	V$EVI1_04		138	0.392878	1.73512	0	0.0361579	1	2008	tags=26%, list=15%, signal=30%
MODULE_100	MODULE_100		305	0.354543	1.73307	0	0.0366612	1	1803	tags=31%, list=13%, signal=35%
HALLMARK_ANGIOGENESIS	HALLMARK_ANGIOGENESIS		26	0.550755	1.73247	0.00447427	0.0367252	1	1409	tags=42%, list=10%, signal=47%
MCCLUNG_DELTA_FOSB_TARGETS_2WK	MCCLUNG_DELTA_FOSB_TARGETS_2WK		30	0.515497	1.73028	0.00808081	0.0373309	1	2058	tags=33%, list=15%, signal=39%
ROY_WOUND_BLOOD_VESSEL_UP	ROY_WOUND_BLOOD_VESSEL_UP		36	0.494842	1.72733	0.00688073	0.0382456	1	1543	tags=42%, list=11%, signal=47%
MODULE_99	MODULE_99		146	0.387653	1.72645	0	0.0383983	1	1924	tags=34%, list=14%, signal=39%
MODULE_137	MODULE_137		306	0.350352	1.72518	0	0.0387247	1	1803	tags=31%, list=13%, signal=35%
GOLUB_ALL_VS_AML_UP	GOLUB_ALL_VS_AML_UP		22	0.556089	1.72469	0	0.0387427	1	1122	tags=18%, list=8%, signal=20%
GSE19825_NAIVE_VS_DAY3_EFF_CD8_TCELL_UP	GSE19825_NAIVE_VS_DAY3_EFF_CD8_TCELL_UP		76	0.424995	1.72381	0	0.0388831	1	1667	tags=34%, list=12%, signal=39%
V$CEBPB_02	V$CEBPB_02		177	0.378484	1.72307	0	0.0390479	1	1639	tags=26%, list=12%, signal=29%
V$MEF2_03	V$MEF2_03		137	0.384287	1.72304	0	0.0389005	1	1664	tags=26%, list=12%, signal=29%
REACTOME_AXON_GUIDANCE	REACTOME_AXON_GUIDANCE		172	0.376455	1.72023	0	0.0397646	1	1532	tags=24%, list=11%, signal=27%
REGULATION_OF_BODY_FLUID_LEVELS	REGULATION_OF_BODY_FLUID_LEVELS		26	0.544277	1.71998	0	0.0396966	1	990	tags=31%, list=7%, signal=33%
YEGNASUBRAMANIAN_PROSTATE_CANCER	YEGNASUBRAMANIAN_PROSTATE_CANCER		73	0.436757	1.71888	0	0.0399681	1	1290	tags=25%, list=9%, signal=27%
MORF_IL4	MORF_IL4		86	0.417693	1.71879	0	0.0398479	1	1050	tags=27%, list=8%, signal=29%
CELL_CELL_SIGNALING	CELL_CELL_SIGNALING		147	0.389992	1.71863	0	0.0397405	1	1553	tags=29%, list=11%, signal=32%
RODWELL_AGING_KIDNEY_NO_BLOOD_UP	RODWELL_AGING_KIDNEY_NO_BLOOD_UP		156	0.381961	1.7177	0	0.0399364	1	2251	tags=36%, list=16%, signal=42%
KRAS.600_UP.V1_DN	KRAS.600_UP.V1_DN		97	0.409587	1.7161	0	0.0403572	1	1052	tags=29%, list=8%, signal=31%
VALK_AML_CLUSTER_9	VALK_AML_CLUSTER_9		22	0.552234	1.71576	0.0108696	0.0403556	1	1202	tags=36%, list=9%, signal=40%
TRAYNOR_RETT_SYNDROM_UP	TRAYNOR_RETT_SYNDROM_UP		31	0.513034	1.71544	0.0127932	0.0403341	1	1479	tags=35%, list=11%, signal=40%
CHRXP11	CHRXP11		81	0.420223	1.71522	0	0.0402462	1	2780	tags=41%, list=20%, signal=51%
MODULE_363	MODULE_363		48	0.45879	1.71466	0	0.0403077	1	2480	tags=44%, list=18%, signal=53%
XU_GH1_AUTOCRINE_TARGETS_DN	XU_GH1_AUTOCRINE_TARGETS_DN		107	0.400323	1.71361	0	0.0405628	1	1793	tags=28%, list=13%, signal=32%
KEGG_GLYCOSAMINOGLYCAN_BIOSYNTHESIS_CHONDROITIN_SULFATE	KEGG_GLYCOSAMINOGLYCAN_BIOSYNTHESIS_CHONDROITIN_SULFATE		19	0.578208	1.71321	0.0105042	0.0405799	1	1974	tags=53%, list=14%, signal=61%
V$SRF_01	V$SRF_01		32	0.50873	1.71319	0.00444444	0.0404307	1	2039	tags=44%, list=15%, signal=51%
MODULE_66	MODULE_66		310	0.348238	1.71216	0	0.0406184	1	1803	tags=31%, list=13%, signal=34%
MODULE_316	MODULE_316		15	0.606236	1.71171	0.0147679	0.0406239	1	297	tags=40%, list=2%, signal=41%
KEGG_ARRHYTHMOGENIC_RIGHT_VENTRICULAR_CARDIOMYOPATHY_ARVC	KEGG_ARRHYTHMOGENIC_RIGHT_VENTRICULAR_CARDIOMYOPATHY_ARVC		43	0.473602	1.71167	0.00222717	0.0404838	1	918	tags=30%, list=7%, signal=32%
BLOOD_COAGULATION	BLOOD_COAGULATION		20	0.567824	1.71069	0.00226244	0.0407601	1	990	tags=35%, list=7%, signal=38%
MASRI_RESISTANCE_TO_TAMOXIFEN_AND_AROMATASE_INHIBITORS_DN	MASRI_RESISTANCE_TO_TAMOXIFEN_AND_AROMATASE_INHIBITORS_DN		16	0.604607	1.71007	0.00223714	0.040814	1	1479	tags=44%, list=11%, signal=49%
KIM_WT1_TARGETS_12HR_UP	KIM_WT1_TARGETS_12HR_UP		140	0.379798	1.70984	0	0.0407353	1	1311	tags=25%, list=10%, signal=27%
MODULE_307	MODULE_307		24	0.546828	1.7098	0.00225225	0.0406007	1	3266	tags=54%, list=24%, signal=71%
STEGER_ADIPOGENESIS_DN	STEGER_ADIPOGENESIS_DN		15	0.616653	1.70821	0.00618557	0.0410493	1	1517	tags=60%, list=11%, signal=67%
BMI1_DN_MEL18_DN.V1_UP	BMI1_DN_MEL18_DN.V1_UP		114	0.397786	1.70693	0	0.04139	1	1503	tags=34%, list=11%, signal=38%
HALLMARK_UV_RESPONSE_DN	HALLMARK_UV_RESPONSE_DN		134	0.391078	1.70619	0	0.0415418	1	1622	tags=26%, list=12%, signal=29%
MODULE_63	MODULE_63		81	0.41751	1.70607	0	0.0414245	1	1092	tags=30%, list=8%, signal=32%
MODULE_11	MODULE_11		311	0.34819	1.70573	0	0.0414122	1	2208	tags=33%, list=16%, signal=39%
KANG_FLUOROURACIL_RESISTANCE_UP	KANG_FLUOROURACIL_RESISTANCE_UP		19	0.562399	1.70557	0.0150862	0.0413444	1	206	tags=16%, list=2%, signal=16%
COAGULATION	COAGULATION		20	0.567824	1.70385	0.0106383	0.0418865	1	990	tags=35%, list=7%, signal=38%
WIEDERSCHAIN_TARGETS_OF_BMI1_AND_PCGF2	WIEDERSCHAIN_TARGETS_OF_BMI1_AND_PCGF2		51	0.456376	1.70379	0.00649351	0.0417738	1	1982	tags=39%, list=14%, signal=46%
V$POU6F1_01	V$POU6F1_01		129	0.387756	1.70319	0.00228311	0.0418656	1	1845	tags=30%, list=13%, signal=35%
MARCHINI_TRABECTEDIN_RESISTANCE_UP	MARCHINI_TRABECTEDIN_RESISTANCE_UP		20	0.573728	1.70289	0.00881057	0.0418264	1	2178	tags=50%, list=16%, signal=59%
WESTON_VEGFA_TARGETS_12HR	WESTON_VEGFA_TARGETS_12HR		28	0.523287	1.70271	0.00649351	0.0417543	1	1441	tags=46%, list=11%, signal=52%
REACTOME_NCAM_SIGNALING_FOR_NEURITE_OUT_GROWTH	REACTOME_NCAM_SIGNALING_FOR_NEURITE_OUT_GROWTH		43	0.47177	1.70092	0.0116279	0.0423586	1	1314	tags=28%, list=10%, signal=31%
BURTON_ADIPOGENESIS_PEAK_AT_0HR	BURTON_ADIPOGENESIS_PEAK_AT_0HR		51	0.460898	1.70005	0.00223214	0.0426343	1	1610	tags=43%, list=12%, signal=49%
PODAR_RESPONSE_TO_ADAPHOSTIN_UP	PODAR_RESPONSE_TO_ADAPHOSTIN_UP		132	0.387421	1.69923	0	0.0427901	1	2829	tags=39%, list=21%, signal=48%
TRANSFORMING_GROWTH_FACTOR_BETA_RECEPTOR_SIGNALING_PATHWAY	TRANSFORMING_GROWTH_FACTOR_BETA_RECEPTOR_SIGNALING_PATHWAY		27	0.53103	1.6986	0.00828157	0.0429482	1	1084	tags=26%, list=8%, signal=28%
GERHOLD_ADIPOGENESIS_UP	GERHOLD_ADIPOGENESIS_UP		39	0.4817	1.69843	0.00684931	0.0429021	1	2165	tags=44%, list=16%, signal=52%
JNK_DN.V1_DN	JNK_DN.V1_DN		99	0.407326	1.69836	0.0021978	0.0427608	1	1868	tags=31%, list=14%, signal=36%
KEGG_ECM_RECEPTOR_INTERACTION	KEGG_ECM_RECEPTOR_INTERACTION		52	0.450221	1.69565	0.00683371	0.0437193	1	1173	tags=37%, list=9%, signal=40%
V$RP58_01	V$RP58_01		119	0.392827	1.69538	0.00230947	0.0437067	1	2381	tags=37%, list=17%, signal=44%
MODULE_112	MODULE_112		107	0.392702	1.69468	0	0.0438348	1	1610	tags=35%, list=12%, signal=39%
V$OCT1_02	V$OCT1_02		116	0.399983	1.69418	0	0.0439056	1	2274	tags=31%, list=17%, signal=37%
SYSTEM_PROCESS	SYSTEM_PROCESS		213	0.362207	1.69325	0	0.0441426	1	1553	tags=25%, list=11%, signal=28%
XU_GH1_AUTOCRINE_TARGETS_UP	XU_GH1_AUTOCRINE_TARGETS_UP		163	0.374034	1.69263	0	0.0442884	1	2781	tags=37%, list=20%, signal=46%
TOMLINS_PROSTATE_CANCER_DN	TOMLINS_PROSTATE_CANCER_DN		37	0.49105	1.69223	0.00863931	0.0442947	1	1837	tags=35%, list=13%, signal=40%
HELLER_HDAC_TARGETS_SILENCED_BY_METHYLATION_UP	HELLER_HDAC_TARGETS_SILENCED_BY_METHYLATION_UP		325	0.343893	1.69138	0	0.0445264	1	1441	tags=27%, list=11%, signal=30%
LIU_SMARCA4_TARGETS	LIU_SMARCA4_TARGETS		40	0.482784	1.69113	0	0.0445148	1	1060	tags=38%, list=8%, signal=41%
V$FOXO3_01	V$FOXO3_01		165	0.371447	1.68922	0	0.0451678	1	1862	tags=25%, list=14%, signal=29%
CCAWWNAAGG_V$SRF_Q4	CCAWWNAAGG_V$SRF_Q4		55	0.44593	1.6881	0.00452489	0.0454444	1	1845	tags=35%, list=13%, signal=40%
SULFUR_METABOLIC_PROCESS	SULFUR_METABOLIC_PROCESS		27	0.525777	1.68768	0.0145228	0.0454296	1	1921	tags=44%, list=14%, signal=52%
REACTOME_DEVELOPMENTAL_BIOLOGY	REACTOME_DEVELOPMENTAL_BIOLOGY		270	0.350937	1.68708	0	0.0455884	1	1532	tags=22%, list=11%, signal=25%
EXTRACELLULAR_REGION_PART	EXTRACELLULAR_REGION_PART		140	0.379172	1.68569	0	0.0460742	1	1338	tags=29%, list=10%, signal=31%
V$NKX25_02	V$NKX25_02		154	0.376561	1.68275	0	0.047199	1	1468	tags=23%, list=11%, signal=25%
KRAS.LUNG.BREAST_UP.V1_DN	KRAS.LUNG.BREAST_UP.V1_DN		50	0.45101	1.67993	0.00681818	0.0482953	1	1052	tags=30%, list=8%, signal=32%
GSE1460_INTRATHYMIC_T_PROGENITOR_VS_THYMIC_STROMAL_CELL_DN	GSE1460_INTRATHYMIC_T_PROGENITOR_VS_THYMIC_STROMAL_CELL_DN		167	0.372476	1.67756	0	0.0491741	1	1960	tags=32%, list=14%, signal=37%
MYC_UP.V1_UP	MYC_UP.V1_UP		135	0.379787	1.67739	0	0.0491005	1	2784	tags=32%, list=20%, signal=40%
V$PAX8_B	V$PAX8_B		63	0.431903	1.67607	0.00464037	0.0495399	1	2026	tags=33%, list=15%, signal=39%
V$HNF6_Q6	V$HNF6_Q6		127	0.380476	1.67521	0	0.0497513	1	1979	tags=28%, list=14%, signal=33%
TAVOR_CEBPA_TARGETS_DN	TAVOR_CEBPA_TARGETS_DN		25	0.520437	1.67489	0.0219298	0.0497399	1	987	tags=32%, list=7%, signal=34%
SIMBULAN_PARP1_TARGETS_UP	SIMBULAN_PARP1_TARGETS_UP		28	0.520451	1.67473	0.0144928	0.0496257	1	1256	tags=36%, list=9%, signal=39%
BEGUM_TARGETS_OF_PAX3_FOXO1_FUSION_DN	BEGUM_TARGETS_OF_PAX3_FOXO1_FUSION_DN		37	0.493023	1.6745	0.00672646	0.0495853	1	1357	tags=41%, list=10%, signal=45%
WANG_MLL_TARGETS	WANG_MLL_TARGETS		174	0.360932	1.67436	0	0.0494826	1	1256	tags=29%, list=9%, signal=32%
ENGELMANN_CANCER_PROGENITORS_UP	ENGELMANN_CANCER_PROGENITORS_UP		45	0.458375	1.67434	0.00224719	0.0493446	1	1143	tags=27%, list=8%, signal=29%
GSE13485_DAY1_VS_DAY3_YF17D_VACCINE_PBMC_UP	GSE13485_DAY1_VS_DAY3_YF17D_VACCINE_PBMC_UP		52	0.445759	1.67434	0.00669643	0.0491945	1	1543	tags=33%, list=11%, signal=37%
SMID_BREAST_CANCER_LUMINAL_B_DN	SMID_BREAST_CANCER_LUMINAL_B_DN		286	0.345135	1.67317	0	0.0495424	1	1617	tags=31%, list=12%, signal=35%
PID_AVB3_INTEGRIN_PATHWAY	PID_AVB3_INTEGRIN_PATHWAY		62	0.427893	1.67295	0	0.0495088	1	1007	tags=31%, list=7%, signal=33%
REACTOME_INTEGRIN_CELL_SURFACE_INTERACTIONS	REACTOME_INTEGRIN_CELL_SURFACE_INTERACTIONS		53	0.439704	1.67259	0.00436681	0.0494851	1	1559	tags=36%, list=11%, signal=40%
HEMOSTASIS	HEMOSTASIS		23	0.541285	1.67053	0.0234542	0.0502329	1	990	tags=30%, list=7%, signal=33%
LANDIS_BREAST_CANCER_PROGRESSION_DN	LANDIS_BREAST_CANCER_PROGRESSION_DN		57	0.439003	1.66983	0.00628931	0.0504537	1	668	tags=18%, list=5%, signal=18%
V$E12_Q6	V$E12_Q6		167	0.366321	1.66967	0	0.0503603	1	1591	tags=25%, list=12%, signal=28%
NADLER_OBESITY_UP	NADLER_OBESITY_UP		49	0.454828	1.66811	0.00217865	0.0509138	1	2341	tags=39%, list=17%, signal=47%
MIKKELSEN_MCV6_ICP_WITH_H3K4ME3_AND_H3K27ME3	MIKKELSEN_MCV6_ICP_WITH_H3K4ME3_AND_H3K27ME3		15	0.601905	1.66792	0.0193966	0.0508351	1	814	tags=47%, list=6%, signal=50%
RAF_UP.V1_DN	RAF_UP.V1_DN		153	0.368361	1.66626	0	0.0514535	1	1491	tags=26%, list=11%, signal=29%
BROWNE_HCMV_INFECTION_18HR_DN	BROWNE_HCMV_INFECTION_18HR_DN		126	0.379949	1.66387	0	0.0523653	1	2436	tags=34%, list=18%, signal=41%
VECCHI_GASTRIC_CANCER_ADVANCED_VS_EARLY_UP	VECCHI_GASTRIC_CANCER_ADVANCED_VS_EARLY_UP		122	0.382062	1.66364	0	0.0523397	1	2110	tags=39%, list=15%, signal=46%
KRCTCNNNNMANAGC_UNKNOWN	KRCTCNNNNMANAGC_UNKNOWN		17	0.582141	1.66346	0.0153173	0.0522926	1	2984	tags=65%, list=22%, signal=83%
BROWNE_HCMV_INFECTION_24HR_DN	BROWNE_HCMV_INFECTION_24HR_DN		124	0.383458	1.66338	0.00229358	0.0521611	1	1479	tags=26%, list=11%, signal=29%
TING_SILENCED_BY_DICER	TING_SILENCED_BY_DICER		19	0.565254	1.66299	0.0209644	0.0521957	1	1914	tags=47%, list=14%, signal=55%
V$TAL1BETAITF2_01	V$TAL1BETAITF2_01		137	0.380078	1.66262	0	0.0521899	1	2165	tags=28%, list=16%, signal=33%
CLASPER_LYMPHATIC_VESSELS_DURING_METASTASIS_DN	CLASPER_LYMPHATIC_VESSELS_DURING_METASTASIS_DN		31	0.501663	1.66228	0.00845666	0.05215	1	367	tags=32%, list=3%, signal=33%
PETROVA_ENDOTHELIUM_LYMPHATIC_VS_BLOOD_DN	PETROVA_ENDOTHELIUM_LYMPHATIC_VS_BLOOD_DN		145	0.370032	1.65975	0	0.0531187	1	1525	tags=30%, list=11%, signal=33%
MODULE_152	MODULE_152		116	0.3862	1.65974	0	0.0529622	1	3519	tags=44%, list=26%, signal=59%
ESC_V6.5_UP_EARLY.V1_DN	ESC_V6.5_UP_EARLY.V1_DN		125	0.37368	1.65917	0.00227273	0.0530648	1	1560	tags=29%, list=11%, signal=32%
GSE19825_NAIVE_VS_IL2RAHIGH_DAY3_EFF_CD8_TCELL_UP	GSE19825_NAIVE_VS_IL2RAHIGH_DAY3_EFF_CD8_TCELL_UP		73	0.417355	1.65746	0	0.0536317	1	2210	tags=38%, list=16%, signal=45%
REACTOME_PHOSPHOLIPASE_C_MEDIATED_CASCADE	REACTOME_PHOSPHOLIPASE_C_MEDIATED_CASCADE		28	0.503289	1.6571	0.0115473	0.0536367	1	1780	tags=39%, list=13%, signal=45%
V$OCT1_B	V$OCT1_B		148	0.369427	1.65652	0	0.0537789	1	1967	tags=32%, list=14%, signal=37%
REACTOME_NEURONAL_SYSTEM	REACTOME_NEURONAL_SYSTEM		113	0.387051	1.65608	0	0.0538746	1	2284	tags=29%, list=17%, signal=35%
URS_ADIPOCYTE_DIFFERENTIATION_DN	URS_ADIPOCYTE_DIFFERENTIATION_DN		20	0.557357	1.65589	0.0221239	0.0538336	1	1480	tags=35%, list=11%, signal=39%
CORDENONSI_YAP_CONSERVED_SIGNATURE	CORDENONSI_YAP_CONSERVED_SIGNATURE		55	0.435462	1.65587	0.00419287	0.0536873	1	956	tags=24%, list=7%, signal=25%
ION_CHANNEL_ACTIVITY	ION_CHANNEL_ACTIVITY		39	0.467243	1.6541	0.00689655	0.0544225	1	323	tags=23%, list=2%, signal=24%
V$CEBPA_01	V$CEBPA_01		168	0.364124	1.65374	0.00242131	0.0544221	1	1639	tags=23%, list=12%, signal=25%
HELLER_HDAC_TARGETS_UP	HELLER_HDAC_TARGETS_UP		251	0.343334	1.65298	0	0.0545771	1	2026	tags=31%, list=15%, signal=36%
RIGGI_EWING_SARCOMA_PROGENITOR_UP	RIGGI_EWING_SARCOMA_PROGENITOR_UP		258	0.345702	1.65235	0	0.0546692	1	1795	tags=31%, list=13%, signal=35%
V$HTF_01	V$HTF_01		53	0.435619	1.65219	0.0153846	0.0546416	1	1762	tags=30%, list=13%, signal=35%
CHRXQ22	CHRXQ22		36	0.471034	1.65203	0.00208768	0.0545726	1	1762	tags=28%, list=13%, signal=32%
WATTEL_AUTONOMOUS_THYROID_ADENOMA_DN	WATTEL_AUTONOMOUS_THYROID_ADENOMA_DN		35	0.486083	1.65147	0.0107527	0.0547341	1	2261	tags=46%, list=16%, signal=55%
BERTUCCI_MEDULLARY_VS_DUCTAL_BREAST_CANCER_DN	BERTUCCI_MEDULLARY_VS_DUCTAL_BREAST_CANCER_DN		130	0.374657	1.65132	0	0.0546093	1	2039	tags=31%, list=15%, signal=36%
NABA_MATRISOME_ASSOCIATED	NABA_MATRISOME_ASSOCIATED		248	0.344769	1.65072	0	0.0547283	1	1726	tags=31%, list=13%, signal=35%
V$MYCMAX_03	V$MYCMAX_03		196	0.358785	1.6503	0	0.0547509	1	2396	tags=28%, list=17%, signal=34%
PID_HEDGEHOG_2PATHWAY	PID_HEDGEHOG_2PATHWAY		16	0.581092	1.649	0.0218818	0.0552842	1	998	tags=38%, list=7%, signal=40%
MARKEY_RB1_CHRONIC_LOF_DN	MARKEY_RB1_CHRONIC_LOF_DN		74	0.408986	1.64771	0.00225734	0.05566	1	2545	tags=43%, list=19%, signal=53%
REGULATION_OF_TRANSCRIPTION_FACTOR_ACTIVITY	REGULATION_OF_TRANSCRIPTION_FACTOR_ACTIVITY		27	0.508432	1.64771	0.0168421	0.0555052	1	1739	tags=26%, list=13%, signal=30%
BURTON_ADIPOGENESIS_PEAK_AT_2HR	BURTON_ADIPOGENESIS_PEAK_AT_2HR		47	0.448213	1.64386	0.00468384	0.0573413	1	1988	tags=40%, list=14%, signal=47%
SUBSTRATE_SPECIFIC_CHANNEL_ACTIVITY	SUBSTRATE_SPECIFIC_CHANNEL_ACTIVITY		39	0.467243	1.64361	0.00904977	0.0572866	1	323	tags=23%, list=2%, signal=24%
V$POU3F2_02	V$POU3F2_02		157	0.361512	1.64181	0	0.0579693	1	2274	tags=31%, list=17%, signal=36%
DACOSTA_UV_RESPONSE_VIA_ERCC3_TTD_UP	DACOSTA_UV_RESPONSE_VIA_ERCC3_TTD_UP		61	0.423575	1.63885	0.00707547	0.0592217	1	3065	tags=46%, list=22%, signal=59%
REACTOME_PTM_GAMMA_CARBOXYLATION_HYPUSINE_FORMATION_AND_ARYLSULFATASE_ACTIVATION	REACTOME_PTM_GAMMA_CARBOXYLATION_HYPUSINE_FORMATION_AND_ARYLSULFATASE_ACTIVATION		18	0.563936	1.63848	0.0196507	0.0592395	1	3746	tags=72%, list=27%, signal=99%
GSE24142_DN2_VS_DN3_THYMOCYTE_UP	GSE24142_DN2_VS_DN3_THYMOCYTE_UP		142	0.370013	1.63839	0	0.059143	1	2101	tags=36%, list=15%, signal=42%
BURTON_ADIPOGENESIS_8	BURTON_ADIPOGENESIS_8		74	0.406599	1.63824	0.00223714	0.0590558	1	2018	tags=28%, list=15%, signal=33%
MODULE_52	MODULE_52		348	0.329124	1.63673	0	0.0596732	1	1573	tags=21%, list=11%, signal=23%
BRAIN_DEVELOPMENT	BRAIN_DEVELOPMENT		29	0.493612	1.63463	0.0225734	0.0605635	1	1247	tags=28%, list=9%, signal=30%
CHRXQ26	CHRXQ26		26	0.514177	1.63419	0.0281385	0.0606165	1	2307	tags=35%, list=17%, signal=42%
HEART_DEVELOPMENT	HEART_DEVELOPMENT		20	0.538411	1.63285	0.0192308	0.061095	1	239	tags=20%, list=2%, signal=20%
REACTOME_TRANSMISSION_ACROSS_CHEMICAL_SYNAPSES	REACTOME_TRANSMISSION_ACROSS_CHEMICAL_SYNAPSES		85	0.393175	1.63247	0.00223214	0.0611489	1	2223	tags=29%, list=16%, signal=35%
GNF2_TIMP2	GNF2_TIMP2		20	0.545482	1.63016	0.0169492	0.062191	1	1113	tags=40%, list=8%, signal=43%
V$HSF2_01	V$HSF2_01		159	0.361135	1.62937	0	0.0624539	1	1988	tags=24%, list=14%, signal=28%
ZHANG_PROLIFERATING_VS_QUIESCENT	ZHANG_PROLIFERATING_VS_QUIESCENT		48	0.436245	1.62912	0.00680272	0.0624484	1	1172	tags=25%, list=9%, signal=27%
TONKS_TARGETS_OF_RUNX1_RUNX1T1_FUSION_GRANULOCYTE_UP	TONKS_TARGETS_OF_RUNX1_RUNX1T1_FUSION_GRANULOCYTE_UP		43	0.451011	1.62861	0.00419287	0.0626045	1	1554	tags=40%, list=11%, signal=44%
WWTAAGGC_UNKNOWN	WWTAAGGC_UNKNOWN		97	0.389763	1.62825	0	0.0626264	1	2039	tags=31%, list=15%, signal=36%
AMIT_SERUM_RESPONSE_120_MCF10A	AMIT_SERUM_RESPONSE_120_MCF10A		60	0.42664	1.62812	0.0021645	0.0625156	1	1982	tags=37%, list=14%, signal=43%
NOTCH_DN.V1_DN	NOTCH_DN.V1_DN		78	0.406867	1.62798	0.00865801	0.0624164	1	1553	tags=33%, list=11%, signal=37%
GROWTH	GROWTH		56	0.425781	1.62755	0.00465116	0.0625516	1	1506	tags=25%, list=11%, signal=28%
MIKKELSEN_MEF_HCP_WITH_H3K27ME3	MIKKELSEN_MEF_HCP_WITH_H3K27ME3		102	0.387524	1.62596	0	0.0633611	1	1553	tags=34%, list=11%, signal=38%
TAKEDA_TARGETS_OF_NUP98_HOXA9_FUSION_6HR_UP	TAKEDA_TARGETS_OF_NUP98_HOXA9_FUSION_6HR_UP		51	0.435555	1.62521	0.00220751	0.0635829	1	714	tags=27%, list=5%, signal=29%
EBAUER_TARGETS_OF_PAX3_FOXO1_FUSION_UP	EBAUER_TARGETS_OF_PAX3_FOXO1_FUSION_UP		121	0.376308	1.62492	0	0.0635611	1	2303	tags=35%, list=17%, signal=41%
V$SOX9_B1	V$SOX9_B1		176	0.353979	1.62485	0	0.0634443	1	1889	tags=28%, list=14%, signal=32%
SCHAEFFER_PROSTATE_DEVELOPMENT_48HR_DN	SCHAEFFER_PROSTATE_DEVELOPMENT_48HR_DN		251	0.340641	1.6227	0	0.0644013	1	1664	tags=25%, list=12%, signal=28%
KRAS.PROSTATE_UP.V1_UP	KRAS.PROSTATE_UP.V1_UP		53	0.436105	1.62178	0.004329	0.0647375	1	1023	tags=30%, list=7%, signal=32%
PHOSPHORIC_DIESTER_HYDROLASE_ACTIVITY	PHOSPHORIC_DIESTER_HYDROLASE_ACTIVITY		24	0.518753	1.62155	0.0143149	0.0646778	1	1536	tags=38%, list=11%, signal=42%
VART_KSHV_INFECTION_ANGIOGENIC_MARKERS_UP	VART_KSHV_INFECTION_ANGIOGENIC_MARKERS_UP		90	0.394084	1.62123	0	0.0646725	1	1664	tags=33%, list=12%, signal=38%
ZHENG_GLIOBLASTOMA_PLASTICITY_DN	ZHENG_GLIOBLASTOMA_PLASTICITY_DN		36	0.478685	1.62069	0.00873363	0.0647745	1	1715	tags=39%, list=12%, signal=44%
KONDO_PROSTATE_CANCER_WITH_H3K27ME3	KONDO_PROSTATE_CANCER_WITH_H3K27ME3		19	0.555079	1.62008	0.0234192	0.0649398	1	1348	tags=47%, list=10%, signal=52%
RORIE_TARGETS_OF_EWSR1_FLI1_FUSION_UP	RORIE_TARGETS_OF_EWSR1_FLI1_FUSION_UP		28	0.495316	1.61969	0.0151188	0.0649438	1	1430	tags=39%, list=10%, signal=44%
V$FOXJ2_02	V$FOXJ2_02		144	0.362464	1.61963	0	0.0648176	1	864	tags=18%, list=6%, signal=19%
KIM_ALL_DISORDERS_DURATION_CORR_DN	KIM_ALL_DISORDERS_DURATION_CORR_DN		125	0.373551	1.61889	0.00442478	0.0650403	1	3569	tags=41%, list=26%, signal=55%
TSENG_ADIPOGENIC_POTENTIAL_DN	TSENG_ADIPOGENIC_POTENTIAL_DN		34	0.473907	1.61824	0.018595	0.0652269	1	487	tags=21%, list=4%, signal=21%
V$CRX_Q4	V$CRX_Q4		149	0.363526	1.61813	0	0.0651249	1	2686	tags=36%, list=20%, signal=45%
YTAATTAA_V$LHX3_01	YTAATTAA_V$LHX3_01		104	0.385465	1.61781	0	0.0651423	1	1471	tags=26%, list=11%, signal=29%
V$GATA6_01	V$GATA6_01		139	0.365161	1.6172	0	0.0652987	1	1964	tags=29%, list=14%, signal=33%
COLIN_PILOCYTIC_ASTROCYTOMA_VS_GLIOBLASTOMA_UP	COLIN_PILOCYTIC_ASTROCYTOMA_VS_GLIOBLASTOMA_UP		23	0.523058	1.61701	0.0154185	0.0652341	1	2093	tags=39%, list=15%, signal=46%
MORF_IFNA1	MORF_IFNA1		90	0.393498	1.61613	0	0.0655173	1	939	tags=21%, list=7%, signal=23%
HADDAD_T_LYMPHOCYTE_AND_NK_PROGENITOR_UP	HADDAD_T_LYMPHOCYTE_AND_NK_PROGENITOR_UP		61	0.420163	1.61575	0.00652174	0.0655725	1	1837	tags=34%, list=13%, signal=40%
MEISSNER_NPC_HCP_WITH_H3K27ME3	MEISSNER_NPC_HCP_WITH_H3K27ME3		21	0.531527	1.61558	0.00662252	0.0655072	1	611	tags=43%, list=4%, signal=45%
OUELLET_CULTURED_OVARIAN_CANCER_INVASIVE_VS_LMP_DN	OUELLET_CULTURED_OVARIAN_CANCER_INVASIVE_VS_LMP_DN		16	0.573441	1.6151	0.0264317	0.0655545	1	1887	tags=50%, list=14%, signal=58%
ZHENG_IL22_SIGNALING_DN	ZHENG_IL22_SIGNALING_DN		23	0.520168	1.61508	0.0127389	0.0654019	1	1264	tags=22%, list=9%, signal=24%
BASEMENT_MEMBRANE	BASEMENT_MEMBRANE		27	0.494356	1.61485	0.0221239	0.0653456	1	1313	tags=41%, list=10%, signal=45%
REACTOME_OPIOID_SIGNALLING	REACTOME_OPIOID_SIGNALLING		52	0.4349	1.61446	0.0115473	0.0653829	1	2223	tags=35%, list=16%, signal=41%
V$EVI1_05	V$EVI1_05		98	0.388537	1.61441	0.0021978	0.0652473	1	2058	tags=30%, list=15%, signal=35%
WALLACE_PROSTATE_CANCER_RACE_UP	WALLACE_PROSTATE_CANCER_RACE_UP		140	0.364934	1.61438	0	0.0651073	1	1472	tags=29%, list=11%, signal=32%
V$RSRFC4_01	V$RSRFC4_01		133	0.369445	1.61417	0.0021322	0.0650573	1	1664	tags=25%, list=12%, signal=28%
SATO_SILENCED_EPIGENETICALLY_IN_PANCREATIC_CANCER	SATO_SILENCED_EPIGENETICALLY_IN_PANCREATIC_CANCER		28	0.506819	1.61248	0.0218818	0.0658597	1	824	tags=39%, list=6%, signal=42%
V$S8_01	V$S8_01		136	0.368332	1.61166	0.00221729	0.0661393	1	1708	tags=26%, list=12%, signal=30%
ION_TRANSPORT	ION_TRANSPORT		72	0.405756	1.61163	0.00232558	0.0659934	1	2181	tags=36%, list=16%, signal=43%
CHR19P13	CHR19P13		336	0.326789	1.61162	0	0.0658456	1	3632	tags=41%, list=26%, signal=54%
LAMB_CCND1_TARGETS	LAMB_CCND1_TARGETS		17	0.574259	1.6116	0.00879121	0.065691	1	3214	tags=65%, list=23%, signal=84%
MIKKELSEN_IPS_HCP_WITH_H3_UNMETHYLATED	MIKKELSEN_IPS_HCP_WITH_H3_UNMETHYLATED		19	0.535306	1.60922	0.0283224	0.0668089	1	2698	tags=63%, list=20%, signal=79%
CHRXP22	CHRXP22		65	0.41207	1.60798	0.011236	0.0673314	1	3014	tags=38%, list=22%, signal=49%
DANG_REGULATED_BY_MYC_DN	DANG_REGULATED_BY_MYC_DN		209	0.34665	1.60782	0	0.067267	1	2165	tags=29%, list=16%, signal=34%
REACTOME_SIGNALING_BY_FGFR1_MUTANTS	REACTOME_SIGNALING_BY_FGFR1_MUTANTS		22	0.521748	1.60726	0.0272727	0.0674485	1	1222	tags=32%, list=9%, signal=35%
CHR11Q13	CHR11Q13		169	0.350616	1.60667	0.00233645	0.0676264	1	3614	tags=42%, list=26%, signal=56%
MODULE_273	MODULE_273		52	0.424805	1.60497	0.00452489	0.0684524	1	2480	tags=38%, list=18%, signal=47%
PLASARI_TGFB1_TARGETS_10HR_DN	PLASARI_TGFB1_TARGETS_10HR_DN		174	0.350411	1.60472	0	0.0684105	1	1664	tags=29%, list=12%, signal=32%
V$MEF2_Q6_01	V$MEF2_Q6_01		141	0.359754	1.60455	0	0.0683397	1	2419	tags=33%, list=18%, signal=39%
QI_HYPOXIA_TARGETS_OF_HIF1A_AND_FOXA2	QI_HYPOXIA_TARGETS_OF_HIF1A_AND_FOXA2		35	0.465407	1.60442	0.00869565	0.0682467	1	2285	tags=29%, list=17%, signal=34%
GGARNTKYCCA_UNKNOWN	GGARNTKYCCA_UNKNOWN		45	0.438487	1.60433	0.013245	0.0681365	1	1922	tags=29%, list=14%, signal=33%
SANSOM_WNT_PATHWAY_REQUIRE_MYC	SANSOM_WNT_PATHWAY_REQUIRE_MYC		41	0.44348	1.60381	0.01373	0.0682836	1	1700	tags=37%, list=12%, signal=42%
MODULE_176	MODULE_176		92	0.38428	1.60319	0.00419287	0.0684684	1	1610	tags=35%, list=12%, signal=39%
HOFFMANN_LARGE_TO_SMALL_PRE_BII_LYMPHOCYTE_DN	HOFFMANN_LARGE_TO_SMALL_PRE_BII_LYMPHOCYTE_DN		50	0.432443	1.60262	0.0109409	0.0686334	1	2281	tags=36%, list=17%, signal=43%
GSE29614_CTRL_VS_DAY3_TIV_FLU_VACCINE_PBMC_UP	GSE29614_CTRL_VS_DAY3_TIV_FLU_VACCINE_PBMC_UP		77	0.399321	1.60227	0.00221729	0.068697	1	1204	tags=22%, list=9%, signal=24%
MODULE_128	MODULE_128		54	0.423012	1.60187	0.00691244	0.068804	1	1543	tags=30%, list=11%, signal=33%
V$PBX1_01	V$PBX1_01		145	0.354211	1.60089	0	0.0692384	1	1839	tags=27%, list=13%, signal=31%
V$NKX25_01	V$NKX25_01		63	0.405669	1.60074	0.0046729	0.069155	1	2438	tags=35%, list=18%, signal=42%
V$PAX4_03	V$PAX4_03		164	0.355496	1.59956	0	0.0697025	1	1942	tags=25%, list=14%, signal=29%
MODULE_199	MODULE_199		37	0.460644	1.59877	0.012848	0.0700258	1	1791	tags=41%, list=13%, signal=47%
CHRXQ21	CHRXQ21		16	0.560159	1.59876	0.034632	0.0698734	1	1832	tags=44%, list=13%, signal=50%
IZADPANAH_STEM_CELL_ADIPOSE_VS_BONE_DN	IZADPANAH_STEM_CELL_ADIPOSE_VS_BONE_DN		81	0.393918	1.59804	0.00453515	0.0701246	1	764	tags=23%, list=6%, signal=25%
MORF_RAB3A	MORF_RAB3A		33	0.470607	1.59784	0.0105708	0.0700686	1	2312	tags=33%, list=17%, signal=40%
KRAS.BREAST_UP.V1_DN	KRAS.BREAST_UP.V1_DN		49	0.430778	1.5975	0.0102881	0.0701129	1	1668	tags=33%, list=12%, signal=37%
NAKAYAMA_SOFT_TISSUE_TUMORS_PCA2_DN	NAKAYAMA_SOFT_TISSUE_TUMORS_PCA2_DN		35	0.462809	1.59609	0.00678733	0.0708644	1	1610	tags=43%, list=12%, signal=48%
V$RREB1_01	V$RREB1_01		138	0.363354	1.59445	0	0.0716921	1	985	tags=17%, list=7%, signal=18%
GSE9650_GP33_VS_GP276_LCMV_SPECIFIC_EXHAUSTED_CD8_TCELL_UP	GSE9650_GP33_VS_GP276_LCMV_SPECIFIC_EXHAUSTED_CD8_TCELL_UP		109	0.372442	1.59443	0	0.0715357	1	2218	tags=30%, list=16%, signal=36%
WANG_BARRETTS_ESOPHAGUS_AND_ESOPHAGUS_CANCER_UP	WANG_BARRETTS_ESOPHAGUS_AND_ESOPHAGUS_CANCER_UP		16	0.568211	1.59406	0.0207469	0.0716236	1	905	tags=44%, list=7%, signal=47%
YATGNWAAT_V$OCT_C	YATGNWAAT_V$OCT_C		200	0.342402	1.59363	0	0.071709	1	2058	tags=30%, list=15%, signal=35%
MODULE_170	MODULE_170		54	0.423012	1.59292	0.0142566	0.071947	1	1543	tags=30%, list=11%, signal=33%
REN_ALVEOLAR_RHABDOMYOSARCOMA_UP	REN_ALVEOLAR_RHABDOMYOSARCOMA_UP		49	0.43832	1.59216	0.012685	0.0722237	1	1177	tags=31%, list=9%, signal=33%
GSE15324_ELF4_KO_VS_WT_NAIVE_CD8_TCELL_DN	GSE15324_ELF4_KO_VS_WT_NAIVE_CD8_TCELL_DN		103	0.375214	1.59191	0.00215054	0.0722082	1	1746	tags=31%, list=13%, signal=35%
GSE18791_UNSTIM_VS_NEWCATSLE_VIRUS_DC_1H_UP	GSE18791_UNSTIM_VS_NEWCATSLE_VIRUS_DC_1H_UP		50	0.430945	1.59156	0.010989	0.0722234	1	1142	tags=26%, list=8%, signal=28%
ZHU_CMV_8_HR_DN	ZHU_CMV_8_HR_DN		47	0.435724	1.5914	0.00888889	0.0721526	1	2505	tags=36%, list=18%, signal=44%
REACTOME_PACKAGING_OF_TELOMERE_ENDS	REACTOME_PACKAGING_OF_TELOMERE_ENDS		15	0.569116	1.58998	0.0381356	0.0728048	1	2689	tags=53%, list=20%, signal=66%
APRELIKOVA_BRCA1_TARGETS	APRELIKOVA_BRCA1_TARGETS		46	0.4405	1.58804	0.0159817	0.0737989	1	560	tags=20%, list=4%, signal=20%
V$NKX61_01	V$NKX61_01		124	0.361143	1.58729	0	0.0740281	1	2608	tags=35%, list=19%, signal=42%
TTCNRGNNNNTTC_V$HSF_Q6	TTCNRGNNNNTTC_V$HSF_Q6		105	0.372937	1.585	0	0.0751126	1	2474	tags=28%, list=18%, signal=33%
BERENJENO_TRANSFORMED_BY_RHOA_DN	BERENJENO_TRANSFORMED_BY_RHOA_DN		343	0.322592	1.58369	0	0.075712	1	2472	tags=31%, list=18%, signal=36%
V$POU3F2_01	V$POU3F2_01		52	0.423606	1.58205	0.0113122	0.0765595	1	1664	tags=31%, list=12%, signal=35%
MOREIRA_RESPONSE_TO_TSA_UP	MOREIRA_RESPONSE_TO_TSA_UP		26	0.499171	1.58191	0.0265487	0.0764797	1	2291	tags=38%, list=17%, signal=46%
HELLEBREKERS_SILENCED_DURING_TUMOR_ANGIOGENESIS	HELLEBREKERS_SILENCED_DURING_TUMOR_ANGIOGENESIS		66	0.40872	1.58175	0.00440529	0.0764188	1	874	tags=29%, list=6%, signal=31%
LI_CISPLATIN_RESISTANCE_UP	LI_CISPLATIN_RESISTANCE_UP		19	0.540205	1.58174	0.0179775	0.0762528	1	2274	tags=63%, list=17%, signal=76%
V$OCT_C	V$OCT_C		145	0.354716	1.58125	0.0023753	0.0763849	1	2529	tags=39%, list=18%, signal=47%
MODULE_33	MODULE_33		220	0.337108	1.5806	0	0.0766207	1	1632	tags=28%, list=12%, signal=31%
HAMAI_APOPTOSIS_VIA_TRAIL_DN	HAMAI_APOPTOSIS_VIA_TRAIL_DN		126	0.363075	1.57965	0.00220264	0.0770189	1	2056	tags=33%, list=15%, signal=38%
KEGG_PARKINSONS_DISEASE	KEGG_PARKINSONS_DISEASE		98	0.376167	1.57589	0.00680272	0.0793551	1	4151	tags=56%, list=30%, signal=80%
ALCALAY_AML_BY_NPM1_LOCALIZATION_UP	ALCALAY_AML_BY_NPM1_LOCALIZATION_UP		105	0.368709	1.57517	0	0.0796098	1	1795	tags=30%, list=13%, signal=34%
V$E47_01	V$E47_01		152	0.354575	1.57333	0	0.0806694	1	1966	tags=29%, list=14%, signal=33%
ORGAN_DEVELOPMENT	ORGAN_DEVELOPMENT		308	0.323558	1.57311	0	0.080629	1	1380	tags=22%, list=10%, signal=24%
V$GATA1_02	V$GATA1_02		139	0.353484	1.57137	0.00228311	0.0816163	1	1937	tags=27%, list=14%, signal=31%
PACHER_TARGETS_OF_IGF1_AND_IGF2_UP	PACHER_TARGETS_OF_IGF1_AND_IGF2_UP		30	0.476317	1.57134	0.00954654	0.0814533	1	2315	tags=57%, list=17%, signal=68%
SYNAPTIC_TRANSMISSION	SYNAPTIC_TRANSMISSION		59	0.404458	1.57016	0.00913242	0.0820381	1	1553	tags=27%, list=11%, signal=30%
V$FOXM1_01	V$FOXM1_01		146	0.351473	1.56919	0	0.0824823	1	2817	tags=34%, list=21%, signal=43%
V$MZF1_01	V$MZF1_01		155	0.349524	1.56914	0	0.0823296	1	2400	tags=29%, list=17%, signal=35%
GSE29614_CTRL_VS_TIV_FLU_VACCINE_PBMC_2007_UP	GSE29614_CTRL_VS_TIV_FLU_VACCINE_PBMC_2007_UP		59	0.404623	1.56912	0.00849257	0.0821599	1	1216	tags=25%, list=9%, signal=28%
BMI1_DN.V1_UP	BMI1_DN.V1_UP		122	0.364576	1.56787	0.00485437	0.0828182	1	1738	tags=31%, list=13%, signal=35%
V$TAL1ALPHAE47_01	V$TAL1ALPHAE47_01		145	0.349464	1.56785	0	0.0826549	1	2232	tags=26%, list=16%, signal=31%
REACTOME_GLUCAGON_SIGNALING_IN_METABOLIC_REGULATION	REACTOME_GLUCAGON_SIGNALING_IN_METABOLIC_REGULATION		19	0.527058	1.56743	0.0305164	0.082702	1	2223	tags=47%, list=16%, signal=56%
REACTOME_TCA_CYCLE_AND_RESPIRATORY_ELECTRON_TRANSPORT	REACTOME_TCA_CYCLE_AND_RESPIRATORY_ELECTRON_TRANSPORT		112	0.363945	1.56704	0	0.0827797	1	3519	tags=47%, list=26%, signal=63%
TTTNNANAGCYR_UNKNOWN	TTTNNANAGCYR_UNKNOWN		59	0.408699	1.56686	0.00220751	0.0827294	1	2612	tags=39%, list=19%, signal=48%
V$STAT5A_03	V$STAT5A_03		166	0.344115	1.56626	0	0.0829103	1	1788	tags=27%, list=13%, signal=31%
YAATNANRNNNCAG_UNKNOWN	YAATNANRNNNCAG_UNKNOWN		40	0.443291	1.56596	0.011236	0.0829258	1	2387	tags=30%, list=17%, signal=36%
YAMAZAKI_TCEB3_TARGETS_UP	YAMAZAKI_TCEB3_TARGETS_UP		146	0.348868	1.56576	0.00217391	0.0828978	1	2341	tags=30%, list=17%, signal=36%
MIYAGAWA_TARGETS_OF_EWSR1_ETS_FUSIONS_DN	MIYAGAWA_TARGETS_OF_EWSR1_ETS_FUSIONS_DN		177	0.339301	1.56558	0.00457666	0.082826	1	1745	tags=29%, list=13%, signal=33%
KYNG_RESPONSE_TO_H2O2_VIA_ERCC6	KYNG_RESPONSE_TO_H2O2_VIA_ERCC6		15	0.562729	1.56553	0.038055	0.082685	1	2417	tags=40%, list=18%, signal=48%
V$AHRARNT_01	V$AHRARNT_01		96	0.373673	1.56548	0.00465116	0.0825402	1	1147	tags=21%, list=8%, signal=23%
MODULE_355	MODULE_355		26	0.482996	1.56495	0.0305677	0.0827208	1	3594	tags=38%, list=26%, signal=52%
MUSCLE_DEVELOPMENT	MUSCLE_DEVELOPMENT		64	0.395951	1.56423	0.00222717	0.0830653	1	2743	tags=42%, list=20%, signal=52%
GSE2706_LPS_VS_R848_AND_LPS_8H_STIM_DC_DN	GSE2706_LPS_VS_R848_AND_LPS_8H_STIM_DC_DN		109	0.366265	1.56383	0.00223714	0.083156	1	1101	tags=21%, list=8%, signal=23%
NIELSEN_MALIGNAT_FIBROUS_HISTIOCYTOMA_DN	NIELSEN_MALIGNAT_FIBROUS_HISTIOCYTOMA_DN		16	0.548882	1.56352	0.0313901	0.0831926	1	1966	tags=44%, list=14%, signal=51%
NEUROLOGICAL_SYSTEM_PROCESS	NEUROLOGICAL_SYSTEM_PROCESS		131	0.352184	1.56328	0.00643777	0.0831792	1	1135	tags=21%, list=8%, signal=23%
CTAWWWATA_V$RSRFC4_Q2	CTAWWWATA_V$RSRFC4_Q2		209	0.336577	1.56326	0.0023753	0.0830372	1	1664	tags=23%, list=12%, signal=26%
V$NKX62_Q2	V$NKX62_Q2		136	0.353707	1.56316	0	0.0829368	1	1527	tags=28%, list=11%, signal=31%
V$OCT1_04	V$OCT1_04		139	0.351409	1.56304	0.00228311	0.0828514	1	1845	tags=28%, list=13%, signal=32%
VALK_AML_CLUSTER_8	VALK_AML_CLUSTER_8		20	0.512696	1.56299	0.0212314	0.0827069	1	2400	tags=50%, list=17%, signal=61%
DACOSTA_ERCC3_ALLELE_XPCS_VS_TTD_DN	DACOSTA_ERCC3_ALLELE_XPCS_VS_TTD_DN		25	0.489928	1.56292	0.00898876	0.0826056	1	1187	tags=36%, list=9%, signal=39%
JEON_SMAD6_TARGETS_UP	JEON_SMAD6_TARGETS_UP		20	0.520737	1.56214	0.0194384	0.0829324	1	1345	tags=40%, list=10%, signal=44%
V$FREAC7_01	V$FREAC7_01		111	0.37073	1.55937	0.00224719	0.0845415	1	1639	tags=24%, list=12%, signal=27%
HAN_SATB1_TARGETS_DN	HAN_SATB1_TARGETS_DN		371	0.313069	1.55775	0	0.0854703	1	2553	tags=30%, list=19%, signal=36%
HELLER_SILENCED_BY_METHYLATION_DN	HELLER_SILENCED_BY_METHYLATION_DN		80	0.382541	1.55697	0.00961539	0.0857918	1	2180	tags=34%, list=16%, signal=40%
CATION_CHANNEL_ACTIVITY	CATION_CHANNEL_ACTIVITY		31	0.463848	1.55628	0.0269058	0.0860718	1	276	tags=23%, list=2%, signal=23%
WGTTNNNNNAAA_UNKNOWN	WGTTNNNNNAAA_UNKNOWN		348	0.312644	1.5557	0	0.0862777	1	2506	tags=27%, list=18%, signal=33%
NABA_ECM_REGULATORS	NABA_ECM_REGULATORS		93	0.371584	1.55557	0.00234192	0.0862206	1	1174	tags=29%, list=9%, signal=32%
REACTOME_REGULATION_OF_INSULIN_SECRETION	REACTOME_REGULATION_OF_INSULIN_SECRETION		51	0.422783	1.55556	0.00646552	0.0860446	1	2223	tags=31%, list=16%, signal=37%
REGULATION_OF_DNA_BINDING	REGULATION_OF_DNA_BINDING		34	0.452863	1.55538	0.0188285	0.0859885	1	2123	tags=29%, list=15%, signal=35%
GAUSSMANN_MLL_AF4_FUSION_TARGETS_E_UP	GAUSSMANN_MLL_AF4_FUSION_TARGETS_E_UP		59	0.408636	1.55529	0.011236	0.0858951	1	1333	tags=31%, list=10%, signal=34%
E2F3_UP.V1_UP	E2F3_UP.V1_UP		128	0.352315	1.55467	0.0021097	0.0861865	1	2227	tags=32%, list=16%, signal=38%
MIKKELSEN_ES_HCP_WITH_H3_UNMETHYLATED	MIKKELSEN_ES_HCP_WITH_H3_UNMETHYLATED		17	0.541174	1.5545	0.0266075	0.08612	1	1352	tags=35%, list=10%, signal=39%
ORGAN_MORPHOGENESIS	ORGAN_MORPHOGENESIS		86	0.376316	1.55406	0.00230415	0.0862485	1	1429	tags=24%, list=10%, signal=27%
TGCCAAR_V$NF1_Q6	TGCCAAR_V$NF1_Q6		431	0.308787	1.55239	0	0.0871464	1	2292	tags=27%, list=17%, signal=31%
KEGG_ALZHEIMERS_DISEASE	KEGG_ALZHEIMERS_DISEASE		128	0.358957	1.55182	0	0.0874168	1	3266	tags=39%, list=24%, signal=51%
RACTNNRTTTNC_UNKNOWN	RACTNNRTTTNC_UNKNOWN		93	0.369304	1.55059	0.00665188	0.0880312	1	2773	tags=30%, list=20%, signal=37%
FRASOR_RESPONSE_TO_ESTRADIOL_UP	FRASOR_RESPONSE_TO_ESTRADIOL_UP		23	0.497644	1.55003	0.031746	0.0882901	1	1419	tags=39%, list=10%, signal=44%
BCAT.100_UP.V1_DN	BCAT.100_UP.V1_DN		19	0.527073	1.54889	0.0486726	0.0889806	1	2640	tags=47%, list=19%, signal=59%
MODULE_55	MODULE_55		432	0.304425	1.54787	0	0.0895517	1	1430	tags=24%, list=10%, signal=26%
CELL_CYCLE_ARREST_GO_0007050	CELL_CYCLE_ARREST_GO_0007050		51	0.41481	1.54718	0.0110375	0.0898718	1	2050	tags=29%, list=15%, signal=34%
CROMER_TUMORIGENESIS_UP	CROMER_TUMORIGENESIS_UP		48	0.415697	1.54675	0.0131579	0.0899965	1	932	tags=33%, list=7%, signal=36%
MARTINEZ_RESPONSE_TO_TRABECTEDIN_UP	MARTINEZ_RESPONSE_TO_TRABECTEDIN_UP		59	0.403034	1.54654	0.0148936	0.0899542	1	2339	tags=36%, list=17%, signal=43%
MAGRANGEAS_MULTIPLE_MYELOMA_IGG_VS_IGA_UP	MAGRANGEAS_MULTIPLE_MYELOMA_IGG_VS_IGA_UP		18	0.525621	1.54541	0.0461216	0.090596	1	1760	tags=33%, list=13%, signal=38%
KRAS.PROSTATE_UP.V1_DN	KRAS.PROSTATE_UP.V1_DN		46	0.41951	1.54527	0.0134831	0.0905161	1	597	tags=26%, list=4%, signal=27%
ROVERSI_GLIOMA_COPY_NUMBER_DN	ROVERSI_GLIOMA_COPY_NUMBER_DN		35	0.447179	1.54455	0.0243902	0.0908634	1	860	tags=23%, list=6%, signal=24%
MODULE_88	MODULE_88		429	0.308724	1.54412	0	0.0910177	1	1430	tags=25%, list=10%, signal=27%
DI___TRI_VALENT_INORGANIC_CATION_TRANSPORT	DI___TRI_VALENT_INORGANIC_CATION_TRANSPORT		16	0.548876	1.54395	0.0509978	0.0909437	1	226	tags=19%, list=2%, signal=19%
MORF_CTSB	MORF_CTSB		81	0.379368	1.54376	0.00696056	0.0908962	1	939	tags=21%, list=7%, signal=22%
TARTE_PLASMA_CELL_VS_PLASMABLAST_UP	TARTE_PLASMA_CELL_VS_PLASMABLAST_UP		215	0.329853	1.54207	0.00235294	0.0920266	1	1420	tags=23%, list=10%, signal=26%
MODULE_299	MODULE_299		33	0.455189	1.54058	0.029724	0.0928918	1	3874	tags=45%, list=28%, signal=63%
GHO_ATF5_TARGETS_DN	GHO_ATF5_TARGETS_DN		16	0.543467	1.54023	0.0409483	0.0929667	1	3046	tags=56%, list=22%, signal=72%
YAMASHITA_METHYLATED_IN_PROSTATE_CANCER	YAMASHITA_METHYLATED_IN_PROSTATE_CANCER		25	0.480428	1.53945	0.0356347	0.0933063	1	910	tags=40%, list=7%, signal=43%
YCATTAA_UNKNOWN	YCATTAA_UNKNOWN		310	0.313011	1.53939	0	0.0931631	1	1820	tags=25%, list=13%, signal=28%
TAAWWATAG_V$RSRFC4_Q2	TAAWWATAG_V$RSRFC4_Q2		94	0.369901	1.53819	0.00896861	0.0938589	1	1700	tags=29%, list=12%, signal=33%
MORF_ATF2	MORF_ATF2		170	0.339134	1.53734	0	0.0943158	1	1092	tags=19%, list=8%, signal=21%
ISSAEVA_MLL2_TARGETS	ISSAEVA_MLL2_TARGETS		47	0.419409	1.53591	0.027027	0.0951586	1	1876	tags=38%, list=14%, signal=44%
WATANABE_ULCERATIVE_COLITIS_WITH_CANCER_UP	WATANABE_ULCERATIVE_COLITIS_WITH_CANCER_UP		16	0.552697	1.53512	0.0477223	0.0955557	1	714	tags=38%, list=5%, signal=40%
VERHAAK_GLIOBLASTOMA_PRONEURAL	VERHAAK_GLIOBLASTOMA_PRONEURAL		95	0.369099	1.53491	0.00238663	0.0955123	1	1539	tags=23%, list=11%, signal=26%
REACTOME_NEUROTRANSMITTER_RECEPTOR_BINDING_AND_DOWNSTREAM_TRANSMISSION_IN_THE_POSTSYNAPTIC_CELL	REACTOME_NEUROTRANSMITTER_RECEPTOR_BINDING_AND_DOWNSTREAM_TRANSMISSION_IN_THE_POSTSYNAPTIC_CELL		62	0.394966	1.5348	0.00898876	0.0954157	1	2223	tags=32%, list=16%, signal=38%
BURTON_ADIPOGENESIS_1	BURTON_ADIPOGENESIS_1		33	0.459591	1.53351	0.0157658	0.0961668	1	1905	tags=42%, list=14%, signal=49%
V$AP1_Q6_01	V$AP1_Q6_01		177	0.334716	1.53345	0	0.0960123	1	1241	tags=21%, list=9%, signal=23%
GSE360_T_GONDII_VS_M_TUBERCULOSIS_MAC_UP	GSE360_T_GONDII_VS_M_TUBERCULOSIS_MAC_UP		157	0.343251	1.53308	0.002331	0.0960638	1	2691	tags=33%, list=20%, signal=41%
POMEROY_MEDULLOBLASTOMA_DESMOPLASIC_VS_CLASSIC_DN	POMEROY_MEDULLOBLASTOMA_DESMOPLASIC_VS_CLASSIC_DN		45	0.419956	1.53294	0.0128755	0.096	1	1383	tags=29%, list=10%, signal=32%
LEE_TARGETS_OF_PTCH1_AND_SUFU_DN	LEE_TARGETS_OF_PTCH1_AND_SUFU_DN		41	0.431848	1.53292	0.0152838	0.095837	1	1434	tags=32%, list=10%, signal=35%
V$TBP_01	V$TBP_01		141	0.344454	1.53261	0.00245098	0.0958903	1	2580	tags=30%, list=19%, signal=36%
BOYAULT_LIVER_CANCER_SUBCLASS_G2	BOYAULT_LIVER_CANCER_SUBCLASS_G2		25	0.48808	1.53241	0.0357143	0.0958248	1	650	tags=24%, list=5%, signal=25%
PETRETTO_CARDIAC_HYPERTROPHY	PETRETTO_CARDIAC_HYPERTROPHY		29	0.462752	1.53232	0.0360169	0.0957251	1	1409	tags=28%, list=10%, signal=31%
CORRE_MULTIPLE_MYELOMA_UP	CORRE_MULTIPLE_MYELOMA_UP		41	0.437955	1.53202	0.0211416	0.0957921	1	1463	tags=41%, list=11%, signal=46%
V$FREAC4_01	V$FREAC4_01		90	0.36838	1.5282	0.00677201	0.0986449	1	1673	tags=27%, list=12%, signal=30%
KYNG_ENVIRONMENTAL_STRESS_RESPONSE_UP	KYNG_ENVIRONMENTAL_STRESS_RESPONSE_UP		51	0.405449	1.52787	0.00883002	0.098693	1	1209	tags=25%, list=9%, signal=28%
MEISSNER_BRAIN_HCP_WITH_H3K4ME2_AND_H3K27ME3	MEISSNER_BRAIN_HCP_WITH_H3K4ME2_AND_H3K27ME3		19	0.527772	1.5278	0.0338266	0.0985599	1	1299	tags=53%, list=9%, signal=58%
V$PAX4_04	V$PAX4_04		148	0.340686	1.52677	0	0.0991758	1	1820	tags=25%, list=13%, signal=29%
ZAMORA_NOS2_TARGETS_DN	ZAMORA_NOS2_TARGETS_DN		75	0.381919	1.52636	0.00867679	0.0993294	1	2830	tags=29%, list=21%, signal=37%
REACTOME_GLYCOSAMINOGLYCAN_METABOLISM	REACTOME_GLYCOSAMINOGLYCAN_METABOLISM		76	0.378508	1.5263	0.0046729	0.099226	1	1992	tags=37%, list=15%, signal=43%
KARAKAS_TGFB1_SIGNALING	KARAKAS_TGFB1_SIGNALING		15	0.554054	1.52577	0.0424107	0.0994553	1	932	tags=33%, list=7%, signal=36%
REACTOME_AMYLOIDS	REACTOME_AMYLOIDS		21	0.503965	1.52559	0.0362473	0.0994113	1	2846	tags=57%, list=21%, signal=72%
CUI_TCF21_TARGETS_DN	CUI_TCF21_TARGETS_DN		18	0.527182	1.52485	0.0509978	0.0998235	1	824	tags=33%, list=6%, signal=35%
KRAS.KIDNEY_UP.V1_UP	KRAS.KIDNEY_UP.V1_UP		52	0.407589	1.52422	0.0105932	0.100144	1	857	tags=31%, list=6%, signal=33%
GILDEA_METASTASIS	GILDEA_METASTASIS		25	0.46456	1.52359	0.025641	0.100439	1	1472	tags=44%, list=11%, signal=49%
CHIBA_RESPONSE_TO_TSA	CHIBA_RESPONSE_TO_TSA		43	0.41651	1.52354	0.0195652	0.100284	1	2169	tags=35%, list=16%, signal=41%
V$EVI1_03	V$EVI1_03		31	0.461397	1.52351	0.0193133	0.100139	1	1964	tags=39%, list=14%, signal=45%
MEISSNER_BRAIN_HCP_WITH_H3K27ME3	MEISSNER_BRAIN_HCP_WITH_H3K27ME3		87	0.371833	1.52318	0.016092	0.100238	1	1533	tags=34%, list=11%, signal=39%
NAGASHIMA_NRG1_SIGNALING_UP	NAGASHIMA_NRG1_SIGNALING_UP		161	0.333785	1.52297	0	0.100237	1	1988	tags=28%, list=14%, signal=32%
V$GATA1_03	V$GATA1_03		144	0.339143	1.52286	0	0.100156	1	1708	tags=26%, list=12%, signal=29%
V$LHX3_01	V$LHX3_01		112	0.355873	1.52198	0.00869565	0.100646	1	1639	tags=29%, list=12%, signal=32%
SUNG_METASTASIS_STROMA_UP	SUNG_METASTASIS_STROMA_UP		96	0.362467	1.52102	0.00668151	0.101221	1	1608	tags=28%, list=12%, signal=32%
TIMOFEEVA_GROWTH_STRESS_VIA_STAT1_DN	TIMOFEEVA_GROWTH_STRESS_VIA_STAT1_DN		15	0.562481	1.51992	0.04329	0.101885	1	1128	tags=33%, list=8%, signal=36%
V$TFIIA_Q6	V$TFIIA_Q6		171	0.33093	1.51927	0	0.102195	1	1971	tags=28%, list=14%, signal=32%
GCTNWTTGK_UNKNOWN	GCTNWTTGK_UNKNOWN		209	0.328044	1.51923	0	0.102028	1	2485	tags=28%, list=18%, signal=33%
V$OCT_Q6	V$OCT_Q6		151	0.33791	1.51826	0.00221239	0.102658	1	2281	tags=32%, list=17%, signal=38%
STOSSI_RESPONSE_TO_ESTRADIOL	STOSSI_RESPONSE_TO_ESTRADIOL		26	0.467872	1.51812	0.0408654	0.102583	1	1022	tags=35%, list=7%, signal=37%
V$GATA1_05	V$GATA1_05		160	0.332304	1.51783	0.00476191	0.102637	1	1670	tags=25%, list=12%, signal=28%
MORF_CDH4	MORF_CDH4		55	0.399163	1.51783	0.0275862	0.102455	1	939	tags=24%, list=7%, signal=25%
GSE15930_STIM_VS_STIM_AND_TRICHOSTATINA_24H_CD8_T_CELL_UP	GSE15930_STIM_VS_STIM_AND_TRICHOSTATINA_24H_CD8_T_CELL_UP		109	0.350407	1.51697	0.0114155	0.102931	1	2093	tags=28%, list=15%, signal=32%
REACTOME_GPCR_LIGAND_BINDING	REACTOME_GPCR_LIGAND_BINDING		96	0.362682	1.51629	0.00662252	0.103315	1	2261	tags=38%, list=16%, signal=45%
REACTOME_SIGNALING_BY_GPCR	REACTOME_SIGNALING_BY_GPCR		233	0.319623	1.51559	0	0.10371	1	1780	tags=25%, list=13%, signal=28%
IGLESIAS_E2F_TARGETS_UP	IGLESIAS_E2F_TARGETS_UP		123	0.344903	1.51507	0.0043956	0.103904	1	994	tags=19%, list=7%, signal=20%
HAHTOLA_SEZARY_SYNDROM_DN	HAHTOLA_SEZARY_SYNDROM_DN		15	0.55472	1.51402	0.0609244	0.104605	1	998	tags=40%, list=7%, signal=43%
TAATTA_V$CHX10_01	TAATTA_V$CHX10_01		467	0.297562	1.5129	0	0.10535	1	1517	tags=21%, list=11%, signal=23%
BIOCARTA_EDG1_PATHWAY	BIOCARTA_EDG1_PATHWAY		23	0.493146	1.51227	0.0396476	0.105691	1	1070	tags=30%, list=8%, signal=33%
CHR7P22	CHR7P22		50	0.409547	1.51123	0.0181406	0.106355	1	2815	tags=40%, list=21%, signal=50%
KAYO_CALORIE_RESTRICTION_MUSCLE_UP	KAYO_CALORIE_RESTRICTION_MUSCLE_UP		66	0.384489	1.51122	0.00913242	0.106177	1	1714	tags=32%, list=12%, signal=36%
TONKS_TARGETS_OF_RUNX1_RUNX1T1_FUSION_MONOCYTE_UP	TONKS_TARGETS_OF_RUNX1_RUNX1T1_FUSION_MONOCYTE_UP		181	0.330593	1.51015	0	0.10689	1	1876	tags=24%, list=14%, signal=28%
MODULE_113	MODULE_113		40	0.431596	1.50912	0.0364807	0.107549	1	1667	tags=33%, list=12%, signal=37%
LIANG_HEMATOPOIESIS_STEM_CELL_NUMBER_SMALL_VS_HUGE_DN	LIANG_HEMATOPOIESIS_STEM_CELL_NUMBER_SMALL_VS_HUGE_DN		28	0.462198	1.50885	0.030303	0.107561	1	1161	tags=25%, list=8%, signal=27%
V$TST1_01	V$TST1_01		160	0.333411	1.50812	0	0.107972	1	2110	tags=25%, list=15%, signal=29%
FRIDMAN_SENESCENCE_UP	FRIDMAN_SENESCENCE_UP		66	0.39382	1.50809	0.0127119	0.107803	1	2060	tags=35%, list=15%, signal=41%
REGULATION_OF_GROWTH	REGULATION_OF_GROWTH		45	0.410165	1.50773	0.0112108	0.10795	1	1506	tags=22%, list=11%, signal=25%
MARTENS_TRETINOIN_RESPONSE_UP	MARTENS_TRETINOIN_RESPONSE_UP		234	0.319077	1.50732	0	0.108079	1	1667	tags=28%, list=12%, signal=31%
REACTOME_FORMATION_OF_TUBULIN_FOLDING_INTERMEDIATES_BY_CCT_TRIC	REACTOME_FORMATION_OF_TUBULIN_FOLDING_INTERMEDIATES_BY_CCT_TRIC		16	0.535424	1.50721	0.0478261	0.10796	1	1392	tags=19%, list=10%, signal=21%
V$PIT1_Q6	V$PIT1_Q6		132	0.343007	1.50709	0	0.107852	1	1700	tags=24%, list=12%, signal=27%
YATTNATC_UNKNOWN	YATTNATC_UNKNOWN		201	0.326306	1.50668	0	0.108013	1	2636	tags=32%, list=19%, signal=39%
V$PAX2_02	V$PAX2_02		158	0.332179	1.50631	0	0.108157	1	1843	tags=24%, list=13%, signal=27%
ACCTGTTG_UNKNOWN	ACCTGTTG_UNKNOWN		105	0.351002	1.50616	0.00226244	0.108081	1	1553	tags=23%, list=11%, signal=26%
V$CEBP_Q3	V$CEBP_Q3		163	0.331085	1.50606	0.00229885	0.107965	1	2551	tags=29%, list=19%, signal=35%
KHETCHOUMIAN_TRIM24_TARGETS_UP	KHETCHOUMIAN_TRIM24_TARGETS_UP		35	0.443405	1.50471	0.0423729	0.1089	1	884	tags=31%, list=6%, signal=34%
DUAN_PRDM5_TARGETS	DUAN_PRDM5_TARGETS		56	0.395688	1.50463	0.0146138	0.108786	1	2551	tags=41%, list=19%, signal=50%
CHRXQ13	CHRXQ13		32	0.448083	1.50442	0.0401691	0.108781	1	2719	tags=47%, list=20%, signal=58%
V$MSX1_01	V$MSX1_01		105	0.354933	1.50425	0.00462963	0.108738	1	1685	tags=22%, list=12%, signal=25%
NEGATIVE_REGULATION_OF_BINDING	NEGATIVE_REGULATION_OF_BINDING		15	0.548546	1.50413	0.0483517	0.108648	1	1739	tags=40%, list=13%, signal=46%
V$NFE2_01	V$NFE2_01		193	0.321334	1.50315	0.00224215	0.109342	1	1982	tags=26%, list=14%, signal=30%
KYNG_DNA_DAMAGE_BY_4NQO	KYNG_DNA_DAMAGE_BY_4NQO		32	0.444101	1.50268	0.0281996	0.109488	1	2536	tags=38%, list=18%, signal=46%
BANDRES_RESPONSE_TO_CARMUSTIN_WITHOUT_MGMT_48HR_DN	BANDRES_RESPONSE_TO_CARMUSTIN_WITHOUT_MGMT_48HR_DN		25	0.476627	1.5022	0.0302376	0.109699	1	1451	tags=24%, list=11%, signal=27%
KEGG_FOCAL_ADHESION	KEGG_FOCAL_ADHESION		146	0.334459	1.50191	0	0.109744	1	1950	tags=27%, list=14%, signal=31%
HALLMARK_HYPOXIA	HALLMARK_HYPOXIA		174	0.322754	1.50135	0.00229358	0.110023	1	2400	tags=33%, list=17%, signal=39%
GAANYNYGACNY_UNKNOWN	GAANYNYGACNY_UNKNOWN		56	0.392754	1.50005	0.0351288	0.110939	1	2814	tags=38%, list=21%, signal=47%
MODULE_92	MODULE_92		62	0.378943	1.49982	0.0157303	0.110929	1	1517	tags=32%, list=11%, signal=36%
V$GATA_C	V$GATA_C		134	0.340781	1.49981	0.00462963	0.110753	1	1985	tags=28%, list=14%, signal=32%
KEGG_BASAL_CELL_CARCINOMA	KEGG_BASAL_CELL_CARCINOMA		35	0.440736	1.49971	0.0397196	0.110653	1	1621	tags=34%, list=12%, signal=39%
WNT_UP.V1_DN	WNT_UP.V1_DN		95	0.353018	1.4996	0.0114679	0.110558	1	2847	tags=39%, list=21%, signal=49%
MODULE_150	MODULE_150		15	0.543431	1.49952	0.0441767	0.11043	1	3151	tags=33%, list=23%, signal=43%
METAL_ION_TRANSMEMBRANE_TRANSPORTER_ACTIVITY	METAL_ION_TRANSMEMBRANE_TRANSPORTER_ACTIVITY		50	0.408335	1.49927	0.0255814	0.110439	1	326	tags=18%, list=2%, signal=18%
VANHARANTA_UTERINE_FIBROID_UP	VANHARANTA_UTERINE_FIBROID_UP		36	0.440504	1.49915	0.0241758	0.110341	1	932	tags=25%, list=7%, signal=27%
V$HSF_Q6	V$HSF_Q6		134	0.337594	1.4978	0.00234192	0.111335	1	2310	tags=26%, list=17%, signal=31%
V$FREAC2_01	V$FREAC2_01		173	0.328939	1.49771	0.00232558	0.111246	1	1804	tags=24%, list=13%, signal=27%
ALONSO_METASTASIS_EMT_UP	ALONSO_METASTASIS_EMT_UP		29	0.455845	1.49758	0.0371179	0.111162	1	1451	tags=34%, list=11%, signal=38%
V$EGR_Q6	V$EGR_Q6		202	0.322165	1.49708	0	0.111435	1	1922	tags=24%, list=14%, signal=27%
VALK_AML_WITH_EVI1	VALK_AML_WITH_EVI1		17	0.512799	1.49677	0.0555556	0.111522	1	3018	tags=59%, list=22%, signal=75%
V$AML_Q6	V$AML_Q6		151	0.330635	1.49665	0.00224215	0.11143	1	1867	tags=27%, list=14%, signal=31%
V$TFIII_Q6	V$TFIII_Q6		133	0.339643	1.49642	0.00663717	0.111428	1	2271	tags=28%, list=17%, signal=33%
GSE6269_FLU_VS_STREP_PNEUMO_INF_PBMC_DN	GSE6269_FLU_VS_STREP_PNEUMO_INF_PBMC_DN		110	0.349366	1.49548	0.00462963	0.112074	1	1447	tags=22%, list=11%, signal=24%
MODULE_259	MODULE_259		30	0.454504	1.49487	0.0288248	0.112381	1	1191	tags=37%, list=9%, signal=40%
V$CDX2_Q5	V$CDX2_Q5		157	0.327711	1.49386	0	0.113016	1	1820	tags=24%, list=13%, signal=27%
NABA_SECRETED_FACTORS	NABA_SECRETED_FACTORS		97	0.356066	1.4937	0.0151844	0.112946	1	1692	tags=33%, list=12%, signal=37%
DAVICIONI_MOLECULAR_ARMS_VS_ERMS_DN	DAVICIONI_MOLECULAR_ARMS_VS_ERMS_DN		146	0.337404	1.4931	0.0023753	0.113263	1	2766	tags=40%, list=20%, signal=49%
MATZUK_SPERMATOZOA	MATZUK_SPERMATOZOA		69	0.375439	1.49305	0.0149254	0.113144	1	1277	tags=19%, list=9%, signal=21%
RAMASWAMY_METASTASIS_DN	RAMASWAMY_METASTASIS_DN		40	0.418245	1.49291	0.025	0.113085	1	2282	tags=35%, list=17%, signal=42%
PETROVA_PROX1_TARGETS_DN	PETROVA_PROX1_TARGETS_DN		59	0.386794	1.49287	0.023753	0.112936	1	880	tags=31%, list=6%, signal=32%
NATSUME_RESPONSE_TO_INTERFERON_BETA_DN	NATSUME_RESPONSE_TO_INTERFERON_BETA_DN		47	0.404946	1.49245	0.0259179	0.11309	1	1923	tags=30%, list=14%, signal=35%
LABBE_TARGETS_OF_TGFB1_AND_WNT3A_UP	LABBE_TARGETS_OF_TGFB1_AND_WNT3A_UP		81	0.364472	1.49185	0.00446429	0.113458	1	2170	tags=35%, list=16%, signal=41%
RIGGI_EWING_SARCOMA_PROGENITOR_DN	RIGGI_EWING_SARCOMA_PROGENITOR_DN		144	0.333672	1.49013	0	0.114779	1	1267	tags=26%, list=9%, signal=29%
DOANE_BREAST_CANCER_ESR1_UP	DOANE_BREAST_CANCER_ESR1_UP		59	0.39179	1.48979	0.0136674	0.114876	1	1442	tags=36%, list=11%, signal=40%
GSE13485_DAY7_VS_DAY21_YF17D_VACCINE_PBMC_DN	GSE13485_DAY7_VS_DAY21_YF17D_VACCINE_PBMC_DN		49	0.397852	1.48974	0.0183066	0.114731	1	1588	tags=31%, list=12%, signal=34%
YAO_TEMPORAL_RESPONSE_TO_PROGESTERONE_CLUSTER_14	YAO_TEMPORAL_RESPONSE_TO_PROGESTERONE_CLUSTER_14		130	0.33942	1.48973	0.00852879	0.114558	1	3152	tags=32%, list=23%, signal=41%
MODULE_118	MODULE_118		287	0.305545	1.4897	0	0.114403	1	1573	tags=22%, list=11%, signal=25%
MORF_WNT1	MORF_WNT1		38	0.428796	1.48952	0.0244444	0.114369	1	1664	tags=29%, list=12%, signal=33%
REACTOME_PLATELET_ACTIVATION_SIGNALING_AND_AGGREGATION	REACTOME_PLATELET_ACTIVATION_SIGNALING_AND_AGGREGATION		128	0.337144	1.48939	0.0045977	0.114282	1	1950	tags=25%, list=14%, signal=29%
V$SREBP_Q3	V$SREBP_Q3		155	0.329212	1.48876	0	0.114615	1	2317	tags=25%, list=17%, signal=29%
ABE_INNER_EAR	ABE_INNER_EAR		29	0.455241	1.48876	0.0364026	0.114433	1	1951	tags=38%, list=14%, signal=44%
GCCNNNWTAAR_UNKNOWN	GCCNNNWTAAR_UNKNOWN		99	0.356095	1.48815	0.0114943	0.11481	1	2043	tags=33%, list=15%, signal=39%
EXTRACELLULAR_STRUCTURE_ORGANIZATION_AND_BIOGENESIS	EXTRACELLULAR_STRUCTURE_ORGANIZATION_AND_BIOGENESIS		17	0.532716	1.48779	0.0493274	0.114957	1	2226	tags=47%, list=16%, signal=56%
V$AP1_01	V$AP1_01		176	0.325441	1.48685	0.00232019	0.115565	1	2564	tags=32%, list=19%, signal=39%
V$SRY_02	V$SRY_02		154	0.333112	1.48609	0.00471698	0.116097	1	1480	tags=21%, list=11%, signal=23%
PRC2_EZH2_UP.V1_DN	PRC2_EZH2_UP.V1_DN		130	0.339777	1.48596	0.00457666	0.116038	1	1396	tags=26%, list=10%, signal=29%
V$LYF1_01	V$LYF1_01		169	0.324418	1.48595	0.0022779	0.115873	1	2399	tags=31%, list=17%, signal=37%
NEGATIVE_REGULATION_OF_CELL_CYCLE	NEGATIVE_REGULATION_OF_CELL_CYCLE		69	0.371396	1.48523	0.0134529	0.116324	1	2050	tags=26%, list=15%, signal=31%
KRAS.AMP.LUNG_UP.V1_UP	KRAS.AMP.LUNG_UP.V1_UP		32	0.441935	1.48493	0.0359408	0.116436	1	1409	tags=34%, list=10%, signal=38%
MODULE_512	MODULE_512		19	0.504551	1.48474	0.0474138	0.116441	1	1479	tags=42%, list=11%, signal=47%
BIOCARTA_CCR3_PATHWAY	BIOCARTA_CCR3_PATHWAY		18	0.517788	1.48322	0.0357942	0.117622	1	1966	tags=33%, list=14%, signal=39%
HYDROGEN_ION_TRANSMEMBRANE_TRANSPORTER_ACTIVITY	HYDROGEN_ION_TRANSMEMBRANE_TRANSPORTER_ACTIVITY		22	0.481457	1.4832	0.0575693	0.117462	1	1775	tags=32%, list=13%, signal=36%
EGFR_UP.V1_DN	EGFR_UP.V1_DN		154	0.328374	1.48167	0	0.118663	1	1967	tags=27%, list=14%, signal=31%
TONKS_TARGETS_OF_RUNX1_RUNX1T1_FUSION_SUSTAINED_IN_MONOCYTE_UP	TONKS_TARGETS_OF_RUNX1_RUNX1T1_FUSION_SUSTAINED_IN_MONOCYTE_UP		18	0.509103	1.48077	0.0441501	0.119253	1	706	tags=39%, list=5%, signal=41%
BERENJENO_ROCK_SIGNALING_NOT_VIA_RHOA_DN	BERENJENO_ROCK_SIGNALING_NOT_VIA_RHOA_DN		44	0.407778	1.47948	0.0313808	0.120271	1	1987	tags=32%, list=14%, signal=37%
V$SP1_Q2_01	V$SP1_Q2_01		181	0.323375	1.47945	0	0.120123	1	2711	tags=28%, list=20%, signal=35%
V$FOXO4_02	V$FOXO4_02		180	0.319901	1.47936	0.00228311	0.119997	1	1862	tags=24%, list=14%, signal=27%
TONKS_TARGETS_OF_RUNX1_RUNX1T1_FUSION_ERYTHROCYTE_UP	TONKS_TARGETS_OF_RUNX1_RUNX1T1_FUSION_ERYTHROCYTE_UP		117	0.338526	1.47804	0.00461894	0.121029	1	1534	tags=32%, list=11%, signal=35%
TRANSMEMBRANE_RECEPTOR_PROTEIN_TYROSINE_KINASE_ACTIVITY	TRANSMEMBRANE_RECEPTOR_PROTEIN_TYROSINE_KINASE_ACTIVITY		28	0.453172	1.47791	0.0318471	0.120963	1	983	tags=36%, list=7%, signal=38%
LI_DCP2_BOUND_MRNA	LI_DCP2_BOUND_MRNA		84	0.363806	1.47486	0.0276498	0.123594	1	3900	tags=46%, list=28%, signal=64%
WINTER_HYPOXIA_DN	WINTER_HYPOXIA_DN		20	0.49014	1.47455	0.0464135	0.123694	1	1234	tags=35%, list=9%, signal=38%
V$CART1_01	V$CART1_01		132	0.335757	1.47454	0.007109	0.123514	1	1690	tags=24%, list=12%, signal=27%
UZONYI_RESPONSE_TO_LEUKOTRIENE_AND_THROMBIN	UZONYI_RESPONSE_TO_LEUKOTRIENE_AND_THROMBIN		32	0.443768	1.47451	0.0417582	0.123339	1	1622	tags=34%, list=12%, signal=39%
V$FREAC3_01	V$FREAC3_01		158	0.325252	1.47192	0.00496278	0.125592	1	2438	tags=30%, list=18%, signal=36%
BONOME_OVARIAN_CANCER_POOR_SURVIVAL_UP	BONOME_OVARIAN_CANCER_POOR_SURVIVAL_UP		24	0.4629	1.47189	0.0425056	0.125424	1	1191	tags=25%, list=9%, signal=27%
MITOCHONDRIAL_MEMBRANE_PART	MITOCHONDRIAL_MEMBRANE_PART		51	0.392091	1.47142	0.0237581	0.125664	1	3842	tags=45%, list=28%, signal=62%
NIKOLSKY_BREAST_CANCER_11Q12_Q14_AMPLICON	NIKOLSKY_BREAST_CANCER_11Q12_Q14_AMPLICON		98	0.35482	1.47072	0.0113636	0.126155	1	3016	tags=37%, list=22%, signal=47%
ZHONG_SECRETOME_OF_LUNG_CANCER_AND_ENDOTHELIUM	ZHONG_SECRETOME_OF_LUNG_CANCER_AND_ENDOTHELIUM		58	0.38981	1.47069	0.0227273	0.125995	1	1923	tags=24%, list=14%, signal=28%
BERTUCCI_INVASIVE_CARCINOMA_DUCTAL_VS_LOBULAR_DN	BERTUCCI_INVASIVE_CARCINOMA_DUCTAL_VS_LOBULAR_DN		20	0.493057	1.47063	0.0473118	0.125845	1	1610	tags=35%, list=12%, signal=40%
GSE29614_CTRL_VS_DAY7_TIV_FLU_VACCINE_PBMC_UP	GSE29614_CTRL_VS_DAY7_TIV_FLU_VACCINE_PBMC_UP		71	0.364631	1.47049	0.014218	0.125755	1	1746	tags=30%, list=13%, signal=34%
REACTOME_G_ALPHA_Z_SIGNALLING_EVENTS	REACTOME_G_ALPHA_Z_SIGNALLING_EVENTS		27	0.456747	1.47035	0.034188	0.125691	1	3375	tags=59%, list=25%, signal=78%
DARWICHE_PAPILLOMA_PROGRESSION_RISK	DARWICHE_PAPILLOMA_PROGRESSION_RISK		43	0.405697	1.47001	0.0246637	0.125817	1	2575	tags=40%, list=19%, signal=49%
YTAAYNGCT_UNKNOWN	YTAAYNGCT_UNKNOWN		97	0.351002	1.46993	0.0163551	0.125707	1	1413	tags=23%, list=10%, signal=25%
REACTOME_PLC_BETA_MEDIATED_EVENTS	REACTOME_PLC_BETA_MEDIATED_EVENTS		29	0.446554	1.46958	0.0505747	0.125847	1	1780	tags=31%, list=13%, signal=36%
V$NMYC_01	V$NMYC_01		207	0.315225	1.46938	0.00232558	0.125827	1	2616	tags=29%, list=19%, signal=35%
BAELDE_DIABETIC_NEPHROPATHY_UP	BAELDE_DIABETIC_NEPHROPATHY_UP		50	0.400843	1.46924	0.0175055	0.125774	1	1725	tags=30%, list=13%, signal=34%
GSE13411_NAIVE_VS_MEMORY_BCELL_UP	GSE13411_NAIVE_VS_MEMORY_BCELL_UP		93	0.359897	1.46891	0.00684931	0.125876	1	1369	tags=25%, list=10%, signal=27%
AMIT_EGF_RESPONSE_240_HELA	AMIT_EGF_RESPONSE_240_HELA		60	0.380013	1.46874	0.0328228	0.125853	1	928	tags=18%, list=7%, signal=20%
PID_NOTCH_PATHWAY	PID_NOTCH_PATHWAY		48	0.39846	1.46829	0.0361991	0.126024	1	1529	tags=25%, list=11%, signal=28%
GSE1432_1H_VS_24H_IFNG_MICROGLIA_UP	GSE1432_1H_VS_24H_IFNG_MICROGLIA_UP		165	0.325345	1.46802	0.00229885	0.126075	1	922	tags=17%, list=7%, signal=18%
MODULE_80	MODULE_80		18	0.496529	1.46799	0.0470852	0.12592	1	1791	tags=44%, list=13%, signal=51%
KEGG_TGF_BETA_SIGNALING_PATHWAY	KEGG_TGF_BETA_SIGNALING_PATHWAY		62	0.380446	1.46748	0.015625	0.12629	1	1253	tags=23%, list=9%, signal=25%
V$DR3_Q4	V$DR3_Q4		94	0.356234	1.46695	0.00223214	0.126588	1	2881	tags=36%, list=21%, signal=45%
LI_WILMS_TUMOR_VS_FETAL_KIDNEY_2_DN	LI_WILMS_TUMOR_VS_FETAL_KIDNEY_2_DN		39	0.421106	1.46663	0.0525164	0.1267	1	1386	tags=41%, list=10%, signal=46%
RIGGINS_TAMOXIFEN_RESISTANCE_UP	RIGGINS_TAMOXIFEN_RESISTANCE_UP		45	0.399036	1.46661	0.0409483	0.126539	1	1599	tags=33%, list=12%, signal=38%
V$TEF_Q6	V$TEF_Q6		152	0.326372	1.46644	0.00475059	0.126494	1	2200	tags=27%, list=16%, signal=32%
MORF_CAMK4	MORF_CAMK4		138	0.330121	1.46636	0.00686499	0.126375	1	1050	tags=17%, list=8%, signal=19%
MODULE_27	MODULE_27		147	0.324002	1.46635	0.002331	0.126199	1	1191	tags=25%, list=9%, signal=27%
V$E2A_Q2	V$E2A_Q2		147	0.327261	1.46628	0.00226244	0.126067	1	1966	tags=24%, list=14%, signal=27%
V$ZF5_B	V$ZF5_B		171	0.316812	1.46585	0.002331	0.126266	1	2182	tags=26%, list=16%, signal=30%
REACTOME_SIGNAL_TRANSDUCTION_BY_L1	REACTOME_SIGNAL_TRANSDUCTION_BY_L1		29	0.440248	1.46522	0.0410678	0.126694	1	1202	tags=24%, list=9%, signal=26%
JOHNSTONE_PARVB_TARGETS_2_UP	JOHNSTONE_PARVB_TARGETS_2_UP		130	0.334944	1.46474	0.0117925	0.126944	1	1837	tags=27%, list=13%, signal=31%
MALONEY_RESPONSE_TO_17AAG_UP	MALONEY_RESPONSE_TO_17AAG_UP		34	0.431928	1.46407	0.0412148	0.127396	1	1758	tags=32%, list=13%, signal=37%
PID_HDAC_CLASSII_PATHWAY	PID_HDAC_CLASSII_PATHWAY		32	0.430229	1.46404	0.0422833	0.127241	1	1529	tags=25%, list=11%, signal=28%
WOUND_HEALING	WOUND_HEALING		26	0.467289	1.46283	0.0534521	0.128252	1	1361	tags=31%, list=10%, signal=34%
V$SP1_01	V$SP1_01		179	0.317975	1.46247	0.00238663	0.128411	1	2396	tags=26%, list=17%, signal=31%
ZHANG_TLX_TARGETS_60HR_UP	ZHANG_TLX_TARGETS_60HR_UP		235	0.306149	1.46225	0	0.128394	1	1639	tags=23%, list=12%, signal=26%
JOHANSSON_BRAIN_CANCER_EARLY_VS_LATE_DN	JOHANSSON_BRAIN_CANCER_EARLY_VS_LATE_DN		36	0.431924	1.46209	0.0263736	0.128352	1	1966	tags=36%, list=14%, signal=42%
DEMAGALHAES_AGING_UP	DEMAGALHAES_AGING_UP		35	0.421627	1.46204	0.0324826	0.128207	1	1905	tags=31%, list=14%, signal=36%
V$FOXO1_02	V$FOXO1_02		174	0.321435	1.46164	0.00438597	0.128413	1	1804	tags=24%, list=13%, signal=27%
SUH_COEXPRESSED_WITH_ID1_AND_ID2_UP	SUH_COEXPRESSED_WITH_ID1_AND_ID2_UP		16	0.511726	1.46033	0.0724638	0.129468	1	2165	tags=56%, list=16%, signal=67%
CHR15Q15	CHR15Q15		47	0.39316	1.4594	0.0411899	0.130198	1	2528	tags=32%, list=18%, signal=39%
IWANAGA_CARCINOGENESIS_BY_KRAS_PTEN_DN	IWANAGA_CARCINOGENESIS_BY_KRAS_PTEN_DN		235	0.305533	1.45858	0	0.130823	1	1868	tags=21%, list=14%, signal=24%
SRC_UP.V1_UP	SRC_UP.V1_UP		65	0.374255	1.45819	0.0193966	0.131008	1	2227	tags=32%, list=16%, signal=38%
EXTRACELLULAR_REGION	EXTRACELLULAR_REGION		185	0.314475	1.45772	0.00223214	0.131273	1	1589	tags=25%, list=12%, signal=28%
NAGASHIMA_EGF_SIGNALING_UP	NAGASHIMA_EGF_SIGNALING_UP		50	0.394235	1.45763	0.0224719	0.131188	1	1988	tags=34%, list=14%, signal=40%
CHR7P14	CHR7P14		25	0.467829	1.4576	0.0334076	0.131022	1	2654	tags=36%, list=19%, signal=45%
REACTOME_THROMBOXANE_SIGNALLING_THROUGH_TP_RECEPTOR	REACTOME_THROMBOXANE_SIGNALLING_THROUGH_TP_RECEPTOR		15	0.520003	1.45755	0.0762332	0.130902	1	2223	tags=47%, list=16%, signal=56%
MODULE_164	MODULE_164		35	0.425662	1.45656	0.0193133	0.131657	1	620	tags=26%, list=5%, signal=27%
TRANSMEMBRANE_RECEPTOR_PROTEIN_SERINE_THREONINE_KINASE_SIGNALING_PATHWAY	TRANSMEMBRANE_RECEPTOR_PROTEIN_SERINE_THREONINE_KINASE_SIGNALING_PATHWAY		36	0.418286	1.45549	0.0383795	0.132469	1	1253	tags=22%, list=9%, signal=24%
REACTOME_GPCR_DOWNSTREAM_SIGNALING	REACTOME_GPCR_DOWNSTREAM_SIGNALING		174	0.322426	1.45509	0.00950119	0.132664	1	1022	tags=19%, list=7%, signal=20%
REACTOME_POTASSIUM_CHANNELS	REACTOME_POTASSIUM_CHANNELS		23	0.47861	1.45438	0.0396476	0.133205	1	2284	tags=48%, list=17%, signal=57%
REACTOME_MYOGENESIS	REACTOME_MYOGENESIS		21	0.476176	1.45428	0.0715884	0.133117	1	2743	tags=48%, list=20%, signal=59%
V$TAL1BETAE47_01	V$TAL1BETAE47_01		123	0.33044	1.45374	0.00947867	0.133475	1	2182	tags=28%, list=16%, signal=33%
V$CHX10_01	V$CHX10_01		121	0.338819	1.45254	0.0142518	0.134478	1	1517	tags=24%, list=11%, signal=27%
MODULE_38	MODULE_38		339	0.296527	1.45206	0	0.134795	1	1821	tags=27%, list=13%, signal=30%
V$HEN1_01	V$HEN1_01		128	0.32716	1.45183	0.0111359	0.134848	1	2708	tags=30%, list=20%, signal=38%
CHR9P13	CHR9P13		35	0.425461	1.45166	0.0529801	0.134826	1	2753	tags=37%, list=20%, signal=46%
KONDO_EZH2_TARGETS	KONDO_EZH2_TARGETS		166	0.321198	1.45156	0.00226244	0.13474	1	1066	tags=19%, list=8%, signal=21%
DORN_ADENOVIRUS_INFECTION_12HR_UP	DORN_ADENOVIRUS_INFECTION_12HR_UP		26	0.462052	1.45138	0.0348584	0.134746	1	1543	tags=35%, list=11%, signal=39%
V$NFKB_Q6	V$NFKB_Q6		185	0.313437	1.4513	0.00231481	0.134651	1	2210	tags=29%, list=16%, signal=34%
GSE3982_DC_VS_EFF_MEMORY_CD4_TCELL_UP	GSE3982_DC_VS_EFF_MEMORY_CD4_TCELL_UP		163	0.319962	1.45082	0.00928074	0.134923	1	2116	tags=28%, list=15%, signal=33%
YAO_TEMPORAL_RESPONSE_TO_PROGESTERONE_CLUSTER_1	YAO_TEMPORAL_RESPONSE_TO_PROGESTERONE_CLUSTER_1		51	0.390556	1.44977	0.0223214	0.135809	1	1242	tags=27%, list=9%, signal=30%
TENEDINI_MEGAKARYOCYTE_MARKERS	TENEDINI_MEGAKARYOCYTE_MARKERS		48	0.393291	1.44966	0.0315789	0.135749	1	987	tags=23%, list=7%, signal=25%
GSE20366_EX_VIVO_VS_DEC205_CONVERSION_NAIVE_CD4_TCELL_DN	GSE20366_EX_VIVO_VS_DEC205_CONVERSION_NAIVE_CD4_TCELL_DN		129	0.329561	1.44954	0.0118765	0.135664	1	1822	tags=23%, list=13%, signal=27%
GSE17721_POLYIC_VS_GARDIQUIMOD_4H_BMDM_DN	GSE17721_POLYIC_VS_GARDIQUIMOD_4H_BMDM_DN		171	0.318433	1.44949	0.00963855	0.135529	1	2249	tags=25%, list=16%, signal=30%
VALK_AML_CLUSTER_4	VALK_AML_CLUSTER_4		21	0.47569	1.44901	0.0684327	0.135833	1	775	tags=29%, list=6%, signal=30%
REACTOME_AQUAPORIN_MEDIATED_TRANSPORT	REACTOME_AQUAPORIN_MEDIATED_TRANSPORT		26	0.452758	1.44896	0.045045	0.135712	1	2223	tags=46%, list=16%, signal=55%
KEGG_VASCULAR_SMOOTH_MUSCLE_CONTRACTION	KEGG_VASCULAR_SMOOTH_MUSCLE_CONTRACTION		66	0.367391	1.4487	0.0337553	0.135765	1	1966	tags=23%, list=14%, signal=26%
LIAO_HAVE_SOX4_BINDING_SITES	LIAO_HAVE_SOX4_BINDING_SITES		35	0.419239	1.44856	0.0542299	0.135716	1	2063	tags=31%, list=15%, signal=37%
MODULE_234	MODULE_234		27	0.453553	1.44756	0.0660592	0.136462	1	1216	tags=37%, list=9%, signal=41%
REACTOME_SIGNAL_AMPLIFICATION	REACTOME_SIGNAL_AMPLIFICATION		21	0.473727	1.44719	0.0501139	0.136666	1	451	tags=24%, list=3%, signal=25%
GSE17974_IL4_AND_ANTI_IL12_VS_UNTREATED_2H_ACT_CD4_TCELL_DN	GSE17974_IL4_AND_ANTI_IL12_VS_UNTREATED_2H_ACT_CD4_TCELL_DN		97	0.346343	1.44634	0.0131579	0.137324	1	2096	tags=31%, list=15%, signal=36%
V$E4F1_Q6	V$E4F1_Q6		224	0.30539	1.44429	0	0.139226	1	2412	tags=28%, list=18%, signal=34%
DACOSTA_UV_RESPONSE_VIA_ERCC3_UP	DACOSTA_UV_RESPONSE_VIA_ERCC3_UP		295	0.299409	1.44424	0	0.139067	1	3350	tags=33%, list=24%, signal=42%
TIAN_TNF_SIGNALING_NOT_VIA_NFKB	TIAN_TNF_SIGNALING_NOT_VIA_NFKB		19	0.493872	1.44383	0.0623656	0.139327	1	978	tags=37%, list=7%, signal=40%
LU_TUMOR_VASCULATURE_UP	LU_TUMOR_VASCULATURE_UP		17	0.504042	1.4437	0.0559441	0.139274	1	530	tags=29%, list=4%, signal=31%
TAKEDA_TARGETS_OF_NUP98_HOXA9_FUSION_8D_UP	TAKEDA_TARGETS_OF_NUP98_HOXA9_FUSION_8D_UP		91	0.345485	1.44354	0.0108932	0.139257	1	1110	tags=25%, list=8%, signal=27%
GGGNRMNNYCAT_UNKNOWN	GGGNRMNNYCAT_UNKNOWN		65	0.367241	1.44241	0.0205479	0.140221	1	1050	tags=18%, list=8%, signal=20%
KOYAMA_SEMA3B_TARGETS_DN	KOYAMA_SEMA3B_TARGETS_DN		309	0.296263	1.4423	0.00242131	0.140126	1	1757	tags=23%, list=13%, signal=26%
CHOW_RASSF1_TARGETS_DN	CHOW_RASSF1_TARGETS_DN		28	0.435631	1.44221	0.0457516	0.140052	1	2829	tags=43%, list=21%, signal=54%
SMID_BREAST_CANCER_BASAL_DN	SMID_BREAST_CANCER_BASAL_DN		413	0.285004	1.44144	0.00241546	0.140606	1	1405	tags=22%, list=10%, signal=23%
DEBIASI_APOPTOSIS_BY_REOVIRUS_INFECTION_DN	DEBIASI_APOPTOSIS_BY_REOVIRUS_INFECTION_DN		265	0.297635	1.44104	0.0045977	0.140809	1	2436	tags=27%, list=18%, signal=32%
RIZKI_TUMOR_INVASIVENESS_3D_UP	RIZKI_TUMOR_INVASIVENESS_3D_UP		148	0.32079	1.4407	0.0112613	0.140978	1	1105	tags=16%, list=8%, signal=17%
AMINO_ACID_DERIVATIVE_METABOLIC_PROCESS	AMINO_ACID_DERIVATIVE_METABOLIC_PROCESS		15	0.52221	1.44035	0.0757576	0.141155	1	778	tags=20%, list=6%, signal=21%
REACTOME_REGULATION_OF_WATER_BALANCE_BY_RENAL_AQUAPORINS	REACTOME_REGULATION_OF_WATER_BALANCE_BY_RENAL_AQUAPORINS		26	0.452758	1.44024	0.0572687	0.141072	1	2223	tags=46%, list=16%, signal=55%
KOBAYASHI_EGFR_SIGNALING_24HR_UP	KOBAYASHI_EGFR_SIGNALING_24HR_UP		83	0.35621	1.44018	0.0177778	0.140944	1	1785	tags=37%, list=13%, signal=43%
MORF_RAD51L3	MORF_RAD51L3		186	0.31567	1.44018	0.00231481	0.140752	1	1092	tags=18%, list=8%, signal=19%
PID_BETA_CATENIN_NUC_PATHWAY	PID_BETA_CATENIN_NUC_PATHWAY		58	0.376312	1.43976	0.0220751	0.141028	1	1698	tags=26%, list=12%, signal=29%
V$IK2_01	V$IK2_01		183	0.312852	1.4394	0.00894855	0.141231	1	1910	tags=25%, list=14%, signal=29%
BIOCARTA_ARF_PATHWAY	BIOCARTA_ARF_PATHWAY		15	0.506615	1.43848	0.0861678	0.142027	1	1069	tags=27%, list=8%, signal=29%
MODULE_24	MODULE_24		247	0.302201	1.4383	0	0.142053	1	1663	tags=24%, list=12%, signal=27%
TURASHVILI_BREAST_DUCTAL_CARCINOMA_VS_LOBULAR_NORMAL_DN	TURASHVILI_BREAST_DUCTAL_CARCINOMA_VS_LOBULAR_NORMAL_DN		37	0.418017	1.43802	0.027027	0.14217	1	825	tags=27%, list=6%, signal=29%
INORGANIC_CATION_TRANSMEMBRANE_TRANSPORTER_ACTIVITY	INORGANIC_CATION_TRANSMEMBRANE_TRANSPORTER_ACTIVITY		41	0.407956	1.43753	0.0452586	0.142487	1	1914	tags=27%, list=14%, signal=31%
MODULE_200	MODULE_200		16	0.508323	1.4374	0.0670996	0.142425	1	983	tags=38%, list=7%, signal=40%
CATION_TRANSPORT	CATION_TRANSPORT		56	0.378584	1.43686	0.0263158	0.142791	1	1914	tags=32%, list=14%, signal=37%
MULLIGHAN_NPM1_SIGNATURE_3_DN	MULLIGHAN_NPM1_SIGNATURE_3_DN		120	0.329713	1.43675	0.0124378	0.142702	1	2204	tags=26%, list=16%, signal=31%
V$GATA1_04	V$GATA1_04		125	0.32916	1.4365	0.00469484	0.142775	1	1788	tags=26%, list=13%, signal=30%
V$HFH3_01	V$HFH3_01		121	0.329102	1.43421	0.0116009	0.144961	1	2348	tags=29%, list=17%, signal=35%
CHR1Q41	CHR1Q41		20	0.482602	1.43414	0.0704846	0.14483	1	1801	tags=30%, list=13%, signal=34%
V$VDR_Q3	V$VDR_Q3		147	0.321348	1.43411	0.0179775	0.144665	1	2538	tags=31%, list=18%, signal=38%
MORF_NME2	MORF_NME2		152	0.319843	1.43251	0.00453515	0.146166	1	4213	tags=43%, list=31%, signal=61%
GNF2_KISS1	GNF2_KISS1		20	0.488286	1.43194	0.0819328	0.146616	1	1113	tags=40%, list=8%, signal=43%
V$MAX_01	V$MAX_01		205	0.307141	1.43184	0.00218818	0.146523	1	2639	tags=27%, list=19%, signal=33%
SHETH_LIVER_CANCER_VS_TXNIP_LOSS_PAM3	SHETH_LIVER_CANCER_VS_TXNIP_LOSS_PAM3		44	0.402833	1.4318	0.0517241	0.146372	1	1357	tags=32%, list=10%, signal=35%
TAAYNRNNTCC_UNKNOWN	TAAYNRNNTCC_UNKNOWN		97	0.342084	1.43172	0.0134831	0.14624	1	2460	tags=33%, list=18%, signal=40%
REGULATION_OF_ANGIOGENESIS	REGULATION_OF_ANGIOGENESIS		17	0.508943	1.43157	0.0748899	0.14622	1	1070	tags=35%, list=8%, signal=38%
REACTOME_HEMOSTASIS	REACTOME_HEMOSTASIS		282	0.293397	1.43147	0	0.146139	1	1966	tags=22%, list=14%, signal=25%
PID_S1P_S1P1_PATHWAY	PID_S1P_S1P1_PATHWAY		18	0.490576	1.43128	0.0843373	0.146103	1	1070	tags=28%, list=8%, signal=30%
JAK2_DN.V1_UP	JAK2_DN.V1_UP		59	0.371239	1.43061	0.0280778	0.146629	1	2045	tags=41%, list=15%, signal=48%
V$HSF1_01	V$HSF1_01		169	0.312575	1.4305	0.00470588	0.146556	1	2469	tags=24%, list=18%, signal=29%
ROZANOV_MMP14_TARGETS_UP	ROZANOV_MMP14_TARGETS_UP		198	0.306797	1.43	0.0045045	0.146883	1	1124	tags=21%, list=8%, signal=23%
HUMMERICH_SKIN_CANCER_PROGRESSION_DN	HUMMERICH_SKIN_CANCER_PROGRESSION_DN		77	0.349981	1.42995	0.0150862	0.146751	1	1970	tags=30%, list=14%, signal=35%
REACTOME_SIGNALING_BY_FGFR_MUTANTS	REACTOME_SIGNALING_BY_FGFR_MUTANTS		30	0.428452	1.42992	0.0660592	0.146585	1	1222	tags=27%, list=9%, signal=29%
BRIDEAU_IMPRINTED_GENES	BRIDEAU_IMPRINTED_GENES		31	0.439439	1.42914	0.0540541	0.14722	1	1580	tags=32%, list=12%, signal=36%
V$OCT1_Q5_01	V$OCT1_Q5_01		147	0.319201	1.42907	0.00232558	0.147101	1	2014	tags=29%, list=15%, signal=33%
SERINE_TYPE_PEPTIDASE_ACTIVITY	SERINE_TYPE_PEPTIDASE_ACTIVITY		17	0.49053	1.42853	0.0638766	0.147434	1	2251	tags=41%, list=16%, signal=49%
LEIN_ASTROCYTE_MARKERS	LEIN_ASTROCYTE_MARKERS		19	0.47928	1.42815	0.0704846	0.147694	1	882	tags=26%, list=6%, signal=28%
ION_TRANSMEMBRANE_TRANSPORTER_ACTIVITY	ION_TRANSMEMBRANE_TRANSPORTER_ACTIVITY		114	0.330894	1.42803	0.0231481	0.147633	1	1775	tags=24%, list=13%, signal=27%
NOJIMA_SFRP2_TARGETS_UP	NOJIMA_SFRP2_TARGETS_UP		22	0.475844	1.42519	0.0568421	0.15049	1	978	tags=27%, list=7%, signal=29%
YORDY_RECIPROCAL_REGULATION_BY_ETS1_AND_SP100_DN	YORDY_RECIPROCAL_REGULATION_BY_ETS1_AND_SP100_DN		61	0.366917	1.42506	0.0307018	0.150427	1	1123	tags=21%, list=8%, signal=23%
REACTOME_PLATELET_AGGREGATION_PLUG_FORMATION	REACTOME_PLATELET_AGGREGATION_PLUG_FORMATION		20	0.464667	1.42482	0.0788382	0.150485	1	1559	tags=30%, list=11%, signal=34%
KONDO_COLON_CANCER_HCP_WITH_H3K27ME1	KONDO_COLON_CANCER_HCP_WITH_H3K27ME1		16	0.50233	1.42345	0.0693512	0.151778	1	1264	tags=25%, list=9%, signal=28%
TRANSMEMBRANE_RECEPTOR_PROTEIN_KINASE_ACTIVITY	TRANSMEMBRANE_RECEPTOR_PROTEIN_KINASE_ACTIVITY		34	0.414795	1.42325	0.0629213	0.151789	1	1791	tags=38%, list=13%, signal=44%
PTEN_DN.V2_DN	PTEN_DN.V2_DN		95	0.337534	1.42299	0.0229885	0.151889	1	1929	tags=28%, list=14%, signal=33%
GSE15930_STIM_VS_STIM_AND_IFNAB_72H_CD8_T_CELL_UP	GSE15930_STIM_VS_STIM_AND_IFNAB_72H_CD8_T_CELL_UP		118	0.331007	1.42273	0.016092	0.151981	1	2039	tags=29%, list=15%, signal=34%
TAKEDA_TARGETS_OF_NUP98_HOXA9_FUSION_16D_UP	TAKEDA_TARGETS_OF_NUP98_HOXA9_FUSION_16D_UP		92	0.342921	1.42231	0.0113122	0.152213	1	1674	tags=30%, list=12%, signal=34%
V$SMAD_Q6	V$SMAD_Q6		169	0.313806	1.42157	0.0119332	0.152806	1	2136	tags=24%, list=16%, signal=28%
HONRADO_BREAST_CANCER_BRCA1_VS_BRCA2	HONRADO_BREAST_CANCER_BRCA1_VS_BRCA2		16	0.505947	1.42145	0.0767635	0.15273	1	512	tags=19%, list=4%, signal=19%
LU_AGING_BRAIN_UP	LU_AGING_BRAIN_UP		215	0.30382	1.42135	0.00238663	0.152629	1	1967	tags=23%, list=14%, signal=27%
MODULE_329	MODULE_329		23	0.466087	1.42096	0.0759754	0.152877	1	1610	tags=43%, list=12%, signal=49%
BASSO_HAIRY_CELL_LEUKEMIA_DN	BASSO_HAIRY_CELL_LEUKEMIA_DN		65	0.362712	1.42071	0.0377778	0.152947	1	1411	tags=22%, list=10%, signal=24%
CERVERA_SDHB_TARGETS_2	CERVERA_SDHB_TARGETS_2		78	0.352385	1.42024	0.0180995	0.1533	1	1715	tags=33%, list=12%, signal=38%
KRAS.LUNG_UP.V1_DN	KRAS.LUNG_UP.V1_DN		45	0.389383	1.42021	0.0386364	0.153124	1	957	tags=31%, list=7%, signal=33%
TCCATTKW_UNKNOWN	TCCATTKW_UNKNOWN		166	0.313993	1.42018	0.00694444	0.152956	1	1878	tags=22%, list=14%, signal=26%
GNF2_DNM1	GNF2_DNM1		29	0.435375	1.41981	0.0560345	0.153184	1	1434	tags=31%, list=10%, signal=35%
MORF_IL9	MORF_IL9		39	0.398938	1.41965	0.0551724	0.153166	1	1664	tags=28%, list=12%, signal=32%
WCTCNATGGY_UNKNOWN	WCTCNATGGY_UNKNOWN		60	0.366505	1.41936	0.0372807	0.153304	1	2505	tags=32%, list=18%, signal=39%
PID_HIF1A_PATHWAY	PID_HIF1A_PATHWAY		17	0.496005	1.41883	0.0684932	0.15366	1	1919	tags=18%, list=14%, signal=20%
V$FOXO4_01	V$FOXO4_01		165	0.312561	1.41842	0.0140515	0.15392	1	2493	tags=29%, list=18%, signal=35%
MASSARWEH_TAMOXIFEN_RESISTANCE_DN	MASSARWEH_TAMOXIFEN_RESISTANCE_DN		183	0.31017	1.41739	0.00231481	0.154888	1	1788	tags=26%, list=13%, signal=29%
SEITZ_NEOPLASTIC_TRANSFORMATION_BY_8P_DELETION_DN	SEITZ_NEOPLASTIC_TRANSFORMATION_BY_8P_DELETION_DN		25	0.443559	1.41738	0.073913	0.154703	1	1463	tags=36%, list=11%, signal=40%
KANG_CISPLATIN_RESISTANCE_UP	KANG_CISPLATIN_RESISTANCE_UP		18	0.484499	1.41713	0.101382	0.154772	1	2169	tags=39%, list=16%, signal=46%
REACTOME_G_PROTEIN_BETA_GAMMA_SIGNALLING	REACTOME_G_PROTEIN_BETA_GAMMA_SIGNALLING		17	0.496457	1.41709	0.0860927	0.154627	1	2223	tags=41%, list=16%, signal=49%
FOSTER_KDM1A_TARGETS_UP	FOSTER_KDM1A_TARGETS_UP		111	0.328883	1.41683	0.00875273	0.154712	1	1876	tags=32%, list=14%, signal=37%
V$AP1_C	V$AP1_C		184	0.307516	1.41637	0	0.155015	1	1265	tags=20%, list=9%, signal=22%
MODULE_23	MODULE_23		293	0.291313	1.41634	0.00240385	0.154845	1	1632	tags=23%, list=12%, signal=25%
MODULE_5	MODULE_5		302	0.291278	1.4161	0	0.154919	1	1543	tags=25%, list=11%, signal=28%
ICHIBA_GRAFT_VERSUS_HOST_DISEASE_35D_DN	ICHIBA_GRAFT_VERSUS_HOST_DISEASE_35D_DN		24	0.445172	1.41609	0.055794	0.154744	1	886	tags=25%, list=6%, signal=27%
HELLER_HDAC_TARGETS_SILENCED_BY_METHYLATION_DN	HELLER_HDAC_TARGETS_SILENCED_BY_METHYLATION_DN		214	0.29831	1.41595	0.0046729	0.154706	1	2315	tags=29%, list=17%, signal=34%
V$AREB6_04	V$AREB6_04		162	0.312825	1.41587	0.00921659	0.154627	1	2444	tags=29%, list=18%, signal=35%
MODULE_419	MODULE_419		29	0.430481	1.41575	0.0647948	0.154559	1	3229	tags=48%, list=24%, signal=63%
V$GATA3_01	V$GATA3_01		135	0.319483	1.41555	0.0119332	0.154588	1	1985	tags=27%, list=14%, signal=32%
GSE6269_E_COLI_VS_STREP_AUREUS_INF_PBMC_UP	GSE6269_E_COLI_VS_STREP_AUREUS_INF_PBMC_UP		123	0.326996	1.41554	0.025	0.154402	1	2527	tags=28%, list=18%, signal=34%
SERINE_HYDROLASE_ACTIVITY	SERINE_HYDROLASE_ACTIVITY		17	0.49053	1.41549	0.0897436	0.154281	1	2251	tags=41%, list=16%, signal=49%
REACTOME_L1CAM_INTERACTIONS	REACTOME_L1CAM_INTERACTIONS		61	0.369111	1.41529	0.0242291	0.154312	1	1532	tags=26%, list=11%, signal=29%
BROWNE_HCMV_INFECTION_20HR_DN	BROWNE_HCMV_INFECTION_20HR_DN		89	0.346122	1.4151	0.026253	0.154325	1	880	tags=17%, list=6%, signal=18%
NAKAYAMA_SOFT_TISSUE_TUMORS_PCA1_DN	NAKAYAMA_SOFT_TISSUE_TUMORS_PCA1_DN		30	0.430447	1.4142	0.0607966	0.155166	1	1409	tags=33%, list=10%, signal=37%
CHR9Q33	CHR9Q33		38	0.404819	1.41366	0.0458515	0.15556	1	2958	tags=45%, list=22%, signal=57%
HALLMARK_COAGULATION	HALLMARK_COAGULATION		75	0.346437	1.41318	0.0321839	0.155898	1	1466	tags=27%, list=11%, signal=30%
VALK_AML_CLUSTER_13	VALK_AML_CLUSTER_13		18	0.474853	1.41252	0.0808511	0.156428	1	2170	tags=50%, list=16%, signal=59%
CTCNANGTGNY_UNKNOWN	CTCNANGTGNY_UNKNOWN		57	0.37188	1.41237	0.0434783	0.156393	1	3303	tags=35%, list=24%, signal=46%
GSE3982_BCELL_VS_EFF_MEMORY_CD4_TCELL_DN	GSE3982_BCELL_VS_EFF_MEMORY_CD4_TCELL_DN		105	0.330363	1.41209	0.0222222	0.156502	1	967	tags=16%, list=7%, signal=17%
MODULE_387	MODULE_387		23	0.466087	1.41196	0.044843	0.156461	1	1610	tags=43%, list=12%, signal=49%
MITOCHONDRIAL_INNER_MEMBRANE	MITOCHONDRIAL_INNER_MEMBRANE		60	0.36743	1.41163	0.0247191	0.156625	1	4970	tags=65%, list=36%, signal=101%
AAANWWTGC_UNKNOWN	AAANWWTGC_UNKNOWN		124	0.324383	1.41147	0.0193548	0.156621	1	2301	tags=28%, list=17%, signal=34%
HERNANDEZ_ABERRANT_MITOSIS_BY_DOCETACEL_2NM_UP	HERNANDEZ_ABERRANT_MITOSIS_BY_DOCETACEL_2NM_UP		56	0.367806	1.41073	0.0332594	0.157243	1	1785	tags=38%, list=13%, signal=43%
SMID_BREAST_CANCER_RELAPSE_IN_BRAIN_DN	SMID_BREAST_CANCER_RELAPSE_IN_BRAIN_DN		50	0.376819	1.40942	0.0465116	0.158587	1	1442	tags=30%, list=11%, signal=33%
MODULE_131	MODULE_131		20	0.461801	1.40919	0.0747863	0.158665	1	720	tags=35%, list=5%, signal=37%
ESC_J1_UP_LATE.V1_UP	ESC_J1_UP_LATE.V1_UP		126	0.321898	1.40912	0.0138249	0.158555	1	1658	tags=29%, list=12%, signal=33%
TCCCCAC,MIR-491	TCCCCAC,MIR-491		44	0.388889	1.40876	0.0462287	0.158739	1	3613	tags=43%, list=26%, signal=58%
LU_EZH2_TARGETS_UP	LU_EZH2_TARGETS_UP		235	0.295453	1.40865	0.00731707	0.158677	1	3259	tags=39%, list=24%, signal=50%
V$ZIC3_01	V$ZIC3_01		171	0.3077	1.4085	0.0046729	0.158655	1	2050	tags=25%, list=15%, signal=29%
JIANG_AGING_CEREBRAL_CORTEX_UP	JIANG_AGING_CEREBRAL_CORTEX_UP		31	0.4164	1.40739	0.0486726	0.159782	1	1923	tags=23%, list=14%, signal=26%
DOUGLAS_BMI1_TARGETS_UP	DOUGLAS_BMI1_TARGETS_UP		461	0.27639	1.40707	0	0.159943	1	2667	tags=27%, list=19%, signal=32%
KEGG_GAP_JUNCTION	KEGG_GAP_JUNCTION		56	0.371531	1.40707	0.0422222	0.159751	1	2550	tags=25%, list=19%, signal=31%
NAKAYAMA_SOFT_TISSUE_TUMORS_PCA1_UP	NAKAYAMA_SOFT_TISSUE_TUMORS_PCA1_UP		35	0.404986	1.40682	0.0573248	0.159836	1	820	tags=29%, list=6%, signal=30%
NEURON_APOPTOSIS	NEURON_APOPTOSIS		15	0.505749	1.40644	0.0955414	0.160126	1	1530	tags=33%, list=11%, signal=37%
MODULE_51	MODULE_51		19	0.465967	1.40637	0.0778032	0.160009	1	1791	tags=42%, list=13%, signal=48%
HAN_JNK_SINGALING_UP	HAN_JNK_SINGALING_UP		29	0.417391	1.40623	0.0599174	0.159972	1	1761	tags=41%, list=13%, signal=47%
CHIBA_RESPONSE_TO_TSA_UP	CHIBA_RESPONSE_TO_TSA_UP		41	0.397875	1.406	0.0539957	0.160022	1	1001	tags=27%, list=7%, signal=29%
AZARE_NEOPLASTIC_TRANSFORMATION_BY_STAT3_UP	AZARE_NEOPLASTIC_TRANSFORMATION_BY_STAT3_UP		89	0.34198	1.4057	0.0193133	0.160191	1	1479	tags=27%, list=11%, signal=30%
COATES_MACROPHAGE_M1_VS_M2_UP	COATES_MACROPHAGE_M1_VS_M2_UP		58	0.360717	1.40524	0.040724	0.16055	1	1329	tags=21%, list=10%, signal=23%
WAMUNYOKOLI_OVARIAN_CANCER_LMP_DN	WAMUNYOKOLI_OVARIAN_CANCER_LMP_DN		161	0.311517	1.40465	0.00684931	0.161057	1	1668	tags=22%, list=12%, signal=24%
POLYSACCHARIDE_BINDING	POLYSACCHARIDE_BINDING		17	0.488216	1.40423	0.087146	0.161316	1	1409	tags=29%, list=10%, signal=33%
MORF_SUPT3H	MORF_SUPT3H		156	0.314002	1.40418	0.0167064	0.161171	1	1092	tags=18%, list=8%, signal=19%
DELLA_RESPONSE_TO_TSA_AND_BUTYRATE	DELLA_RESPONSE_TO_TSA_AND_BUTYRATE		20	0.466738	1.40392	0.0780591	0.161266	1	824	tags=25%, list=6%, signal=27%
MCBRYAN_PUBERTAL_TGFB1_TARGETS_UP	MCBRYAN_PUBERTAL_TGFB1_TARGETS_UP		152	0.315801	1.40391	0.0145631	0.161082	1	1543	tags=24%, list=11%, signal=27%
GSE29618_PRE_VS_DAY7_POST_TIV_FLU_VACCINE_BCELL_UP	GSE29618_PRE_VS_DAY7_POST_TIV_FLU_VACCINE_BCELL_UP		83	0.340605	1.40332	0.0273109	0.161533	1	1793	tags=30%, list=13%, signal=34%
DAIRKEE_TERT_TARGETS_DN	DAIRKEE_TERT_TARGETS_DN		92	0.338634	1.40321	0.0206897	0.161454	1	1252	tags=20%, list=9%, signal=21%
G_PROTEIN_COUPLED_RECEPTOR_ACTIVITY	G_PROTEIN_COUPLED_RECEPTOR_ACTIVITY		43	0.387794	1.40318	0.0472973	0.161287	1	937	tags=26%, list=7%, signal=27%
STTTCRNTTT_V$IRF_Q6	STTTCRNTTT_V$IRF_Q6		127	0.316757	1.40315	0.0166667	0.161119	1	1316	tags=20%, list=10%, signal=22%
GSE7852_LN_VS_FAT_TCONV_DN	GSE7852_LN_VS_FAT_TCONV_DN		155	0.313806	1.40225	0.00721154	0.162007	1	1989	tags=24%, list=14%, signal=28%
CELLULAR_RESPIRATION	CELLULAR_RESPIRATION		19	0.472228	1.40189	0.0672646	0.162225	1	4136	tags=58%, list=30%, signal=83%
MTOR_UP.V1_DN	MTOR_UP.V1_DN		129	0.321439	1.40183	0.0166667	0.162092	1	2268	tags=30%, list=17%, signal=36%
AMINO_ACID_TRANSPORT	AMINO_ACID_TRANSPORT		17	0.486714	1.40087	0.0824053	0.163036	1	3369	tags=47%, list=25%, signal=62%
CELL_SUBSTRATE_ADHESION	CELL_SUBSTRATE_ADHESION		27	0.431703	1.40061	0.087146	0.163105	1	1338	tags=22%, list=10%, signal=25%
KEGG_MAPK_SIGNALING_PATHWAY	KEGG_MAPK_SIGNALING_PATHWAY		185	0.304887	1.40016	0.00476191	0.163434	1	1982	tags=24%, list=14%, signal=28%
TAKEDA_TARGETS_OF_NUP98_HOXA9_FUSION_8D_DN	TAKEDA_TARGETS_OF_NUP98_HOXA9_FUSION_8D_DN		95	0.336746	1.40009	0.0200445	0.163319	1	2024	tags=29%, list=15%, signal=34%
MODULE_361	MODULE_361		83	0.347261	1.39984	0.037123	0.163389	1	1157	tags=20%, list=8%, signal=22%
V$MYCMAX_01	V$MYCMAX_01		192	0.298331	1.39967	0.00442478	0.163395	1	2881	tags=27%, list=21%, signal=34%
MONOVALENT_INORGANIC_CATION_TRANSMEMBRANE_TRANSPORTER_ACTIVITY	MONOVALENT_INORGANIC_CATION_TRANSMEMBRANE_TRANSPORTER_ACTIVITY		23	0.45031	1.39957	0.0861678	0.163326	1	1775	tags=30%, list=13%, signal=35%
RESPONSE_TO_EXTRACELLULAR_STIMULUS	RESPONSE_TO_EXTRACELLULAR_STIMULUS		20	0.462281	1.39936	0.0723684	0.163374	1	3854	tags=60%, list=28%, signal=83%
V$NRF2_Q4	V$NRF2_Q4		178	0.30523	1.39921	0.00681818	0.163386	1	1865	tags=24%, list=14%, signal=28%
TAKADA_GASTRIC_CANCER_COPY_NUMBER_DN	TAKADA_GASTRIC_CANCER_COPY_NUMBER_DN		15	0.500588	1.39903	0.0939597	0.163405	1	512	tags=27%, list=4%, signal=28%
MORF_PRKCA	MORF_PRKCA		83	0.345457	1.39858	0.0275862	0.163672	1	1536	tags=23%, list=11%, signal=26%
HOFMANN_MYELODYSPLASTIC_SYNDROM_RISK_UP	HOFMANN_MYELODYSPLASTIC_SYNDROM_RISK_UP		23	0.453721	1.39822	0.0833333	0.163888	1	1304	tags=30%, list=10%, signal=34%
GNATENKO_PLATELET_SIGNATURE	GNATENKO_PLATELET_SIGNATURE		35	0.404982	1.3982	0.0541761	0.163716	1	1967	tags=34%, list=14%, signal=40%
GSE29614_CTRL_VS_DAY3_TIV_FLU_VACCINE_PBMC_DN	GSE29614_CTRL_VS_DAY3_TIV_FLU_VACCINE_PBMC_DN		56	0.369175	1.39792	0.0344828	0.163881	1	680	tags=18%, list=5%, signal=19%
TGACATY_UNKNOWN	TGACATY_UNKNOWN		399	0.279114	1.39756	0.00243902	0.164087	1	1862	tags=21%, list=14%, signal=24%
ONDER_CDH1_TARGETS_3_UP	ONDER_CDH1_TARGETS_3_UP		15	0.501671	1.39743	0.0900901	0.164045	1	1258	tags=47%, list=9%, signal=51%
V$CEBP_C	V$CEBP_C		125	0.316651	1.39691	0.0119048	0.164497	1	1873	tags=23%, list=14%, signal=27%
V$MYCMAX_B	V$MYCMAX_B		197	0.300287	1.39669	0.0120773	0.164569	1	2819	tags=28%, list=21%, signal=35%
V$GATA1_01	V$GATA1_01		159	0.310023	1.396	0.00728155	0.165155	1	2256	tags=25%, list=16%, signal=29%
CELL_MATRIX_ADHESION	CELL_MATRIX_ADHESION		27	0.431703	1.39518	0.0479167	0.165935	1	1338	tags=22%, list=10%, signal=25%
PLASARI_TGFB1_TARGETS_10HR_UP	PLASARI_TGFB1_TARGETS_10HR_UP		156	0.310052	1.39513	0.00226757	0.165802	1	1188	tags=26%, list=9%, signal=28%
KYNG_DNA_DAMAGE_DN	KYNG_DNA_DAMAGE_DN		167	0.306996	1.39488	0.00712589	0.165871	1	2536	tags=30%, list=18%, signal=36%
MACLACHLAN_BRCA1_TARGETS_UP	MACLACHLAN_BRCA1_TARGETS_UP		19	0.468542	1.39483	0.0844156	0.16573	1	3972	tags=58%, list=29%, signal=81%
TATTATA,MIR-374	TATTATA,MIR-374		224	0.295707	1.39445	0.00728155	0.165979	1	2381	tags=26%, list=17%, signal=31%
MODULE_444	MODULE_444		15	0.495423	1.3939	0.116034	0.166382	1	1112	tags=40%, list=8%, signal=43%
RRCCGTTA_UNKNOWN	RRCCGTTA_UNKNOWN		72	0.352442	1.39328	0.022831	0.166909	1	2316	tags=22%, list=17%, signal=27%
LANDIS_ERBB2_BREAST_TUMORS_324_DN	LANDIS_ERBB2_BREAST_TUMORS_324_DN		121	0.320443	1.39304	0.0236407	0.166996	1	956	tags=15%, list=7%, signal=16%
CHIARADONNA_NEOPLASTIC_TRANSFORMATION_CDC25_DN	CHIARADONNA_NEOPLASTIC_TRANSFORMATION_CDC25_DN		136	0.318431	1.39304	0.0121655	0.166808	1	2291	tags=32%, list=17%, signal=38%
XU_GH1_EXOGENOUS_TARGETS_UP	XU_GH1_EXOGENOUS_TARGETS_UP		42	0.386511	1.3926	0.0588235	0.167167	1	1847	tags=29%, list=13%, signal=33%
SENSORY_PERCEPTION	SENSORY_PERCEPTION		64	0.352999	1.39197	0.0458716	0.167725	1	1307	tags=23%, list=10%, signal=26%
AMIT_EGF_RESPONSE_480_HELA	AMIT_EGF_RESPONSE_480_HELA		155	0.3107	1.3919	0.00757576	0.16761	1	2354	tags=26%, list=17%, signal=31%
REACTOME_REGULATION_OF_INSULIN_SECRETION_BY_GLUCAGON_LIKE_PEPTIDE1	REACTOME_REGULATION_OF_INSULIN_SECRETION_BY_GLUCAGON_LIKE_PEPTIDE1		25	0.447389	1.39158	0.060166	0.167779	1	2223	tags=36%, list=16%, signal=43%
GSE14026_TH1_VS_TH17_UP	GSE14026_TH1_VS_TH17_UP		108	0.327274	1.39052	0.0241228	0.168833	1	3012	tags=34%, list=22%, signal=44%
INGRAM_SHH_TARGETS_UP	INGRAM_SHH_TARGETS_UP		96	0.336009	1.39001	0.0363196	0.169254	1	1258	tags=22%, list=9%, signal=24%
IIZUKA_LIVER_CANCER_PROGRESSION_G2_G3_UP	IIZUKA_LIVER_CANCER_PROGRESSION_G2_G3_UP		21	0.453179	1.38963	0.0944558	0.169521	1	896	tags=29%, list=7%, signal=31%
GGGGCCC,MIR-296	GGGGCCC,MIR-296		49	0.375806	1.38879	0.0385488	0.170409	1	2412	tags=35%, list=18%, signal=42%
TANG_SENESCENCE_TP53_TARGETS_UP	TANG_SENESCENCE_TP53_TARGETS_UP		19	0.4719	1.38853	0.0952381	0.170508	1	1804	tags=37%, list=13%, signal=42%
GLYCOSAMINOGLYCAN_BINDING	GLYCOSAMINOGLYCAN_BINDING		17	0.488216	1.38802	0.106987	0.170949	1	1409	tags=29%, list=10%, signal=33%
V$HAND1E47_01	V$HAND1E47_01		155	0.306779	1.38789	0.0190931	0.170889	1	2554	tags=29%, list=19%, signal=35%
JAEGER_METASTASIS_UP	JAEGER_METASTASIS_UP		34	0.411305	1.38777	0.04814	0.170825	1	932	tags=21%, list=7%, signal=22%
GSE36392_EOSINOPHIL_VS_MAC_IL25_TREATED_LUNG_UP	GSE36392_EOSINOPHIL_VS_MAC_IL25_TREATED_LUNG_UP		83	0.33706	1.38709	0.044843	0.171515	1	1114	tags=24%, list=8%, signal=26%
V$OCT1_Q6	V$OCT1_Q6		151	0.307408	1.38652	0.0190024	0.172014	1	2315	tags=30%, list=17%, signal=35%
GNF2_MMP11	GNF2_MMP11		16	0.483349	1.38591	0.106576	0.172585	1	1113	tags=38%, list=8%, signal=41%
CCAATNNSNNNGCG_UNKNOWN	CCAATNNSNNNGCG_UNKNOWN		50	0.375167	1.38566	0.0531697	0.172712	1	1692	tags=24%, list=12%, signal=27%
HOOI_ST7_TARGETS_UP	HOOI_ST7_TARGETS_UP		79	0.335944	1.38563	0.0340909	0.172563	1	1455	tags=24%, list=11%, signal=27%
HOWLIN_PUBERTAL_MAMMARY_GLAND	HOWLIN_PUBERTAL_MAMMARY_GLAND		31	0.414883	1.3846	0.0630435	0.17369	1	1652	tags=32%, list=12%, signal=37%
PDGF_UP.V1_DN	PDGF_UP.V1_DN		60	0.354052	1.38428	0.0367171	0.173896	1	2201	tags=35%, list=16%, signal=42%
GARGALOVIC_RESPONSE_TO_OXIDIZED_PHOSPHOLIPIDS_GREY_DN	GARGALOVIC_RESPONSE_TO_OXIDIZED_PHOSPHOLIPIDS_GREY_DN		51	0.376641	1.38368	0.0625	0.174449	1	1801	tags=39%, list=13%, signal=45%
PID_ILK_PATHWAY	PID_ILK_PATHWAY		42	0.387592	1.38332	0.057377	0.174738	1	1821	tags=24%, list=13%, signal=27%
CTGYNNCTYTAA_UNKNOWN	CTGYNNCTYTAA_UNKNOWN		56	0.371572	1.38206	0.0414847	0.176117	1	2945	tags=41%, list=21%, signal=52%
[truncated: 2,731 more rows]
